# Supplementary material for: Frequency chasing of individual megadalton ions in an Orbitrap analyser improves precision of analysis in single-molecule mass spectrometry
Source: Nat Chem. 2022 Mar 10;14(5):515–22. doi: 10.1038/s41557-022-00897-1 (PMC9068510; doi:10.1038/s41557-022-00897-1)
Supplement: Supplementary file 2 — Description of the code used with an example. [file 41557_2022_897_MOESM2_ESM.zip]

Archive with 5 entries (5 files):
- Code_example/AaLS_eFT_centroids.mzxml
- Code_example/AaLS_segmentedFT.csv
- Code_example/AaLS_segmentedFT_traced.csv
- Code_example/Example.html
- Code_example/Example.ipynb
