# Supplementary material for: Frequency chasing of individual megadalton ions in an Orbitrap analyser improves precision of analysis in single-molecule mass spectrometry
Source: Nat Chem. 2022 Mar 10;14(5):515–22. doi: 10.1038/s41557-022-00897-1 (PMC9068510; doi:10.1038/s41557-022-00897-1)
Supplement: Supplementary file 2 — Description of the code used with an example. [file 41557_2022_897_MOESM2_ESM.zip › Code_example/AaLS_segmentedFT.csv]

m/z	Intensity	segment	scan
22359.0396	0.792573292	1	1
22182.4519	0.806203028	1	1
22033.501	0.779954414	1	1
21639.2887	0.9362666	1	1
21619.5418	0.860542733	1	1
21500.66	0.769450462	1	1
21491.7926	0.787714201	1	1
21444.7752	0.731045436	1	1
21382.2064	0.812774066	1	1
21366.3957	0.801938436	1	1
21261.3143	1.57367271	1	1
21189.0089	0.949495725	1	1
21187.1099	0.949292167	1	1
21080.0977	0.876119999	1	1
21039.9188	0.774270192	1	1
20871.1083	0.841372002	1	1
20782.1936	0.895056152	1	1
20707.274	0.803569376	1	1
20687.5264	0.817962162	1	1
20496.02	0.860830711	1	1
20480.7049	0.903452734	1	1
20105.6372	0.731630555	1	1
20015.7516	0.925019475	1	1
19865.6108	0.842141567	1	1
19268.7858	0.822590385	1	1
22359.2789	0.807771998	2	1
22182.4697	0.863294682	2	1
22032.8866	0.763718628	2	1
21640.8889	0.724555191	2	1
21619.0982	0.890987867	2	1
21500.9307	0.75151825	2	1
21491.9589	0.627308776	2	1
21444.4324	0.64226165	2	1
21382.2457	0.859457187	2	1
21364.72	0.870965574	2	1
21260.2267	1.42327426	2	1
21193.6069	0.835955167	2	1
21182.4218	0.78285369	2	1
21079.9253	0.814693818	2	1
21040.0853	0.84452611	2	1
20871.0481	0.864719329	2	1
20782.3155	0.815868511	2	1
20707.4621	0.788612966	2	1
20687.4189	0.857261546	2	1
20496.3161	0.865205836	2	1
20480.2831	0.870207967	2	1
20104.9256	0.66625143	2	1
20015.4239	0.942224687	2	1
19865.5631	0.918157526	2	1
19268.0979	0.801471259	2	1
22359.1593	0.766828407	3	1
22182.1273	0.699727847	3	1
22032.284	0.916721426	3	1
21640.0635	0.823940093	3	1
21619.675	0.918195076	3	1
21495.329	1.26178138	3	1
21444.8546	0.702749784	3	1
21381.81	0.779449925	3	1
21364.3853	0.869920101	3	1
21260.4475	1.31111409	3	1
21194.1178	0.760954302	3	1
21182.1979	0.773094468	3	1
21079.4868	0.843253478	3	1
21039.9294	0.905658211	3	1
20871.125	0.768150275	3	1
20782.0966	0.792180312	3	1
20707.1361	0.827872324	3	1
20687.2453	0.835215103	3	1
20495.6287	0.815356798	3	1
20480.2889	0.891956509	3	1
20104.6823	0.722102703	3	1
20014.6655	0.944570129	3	1
19865.4463	0.94716236	3	1
19267.7246	0.802404104	3	1
22358.8123	0.806350806	4	1
22181.359	0.883900393	4	1
22030.5385	0.913601796	4	1
21639.7985	0.861367741	4	1
21618.3905	0.751340252	4	1
21500.5463	0.675077153	4	1
21490.2679	0.784132588	4	1
21444.4941	0.720638687	4	1
21382.0265	0.73984117	4	1
21363.6571	0.769859948	4	1
21259.9974	0.839702577	4	1
21193.2874	0.874163013	4	1
21182.456	0.880811886	4	1
21079.8277	0.733194288	4	1
21039.7191	0.870020515	4	1
20871.2008	0.787203002	4	1
20782.3664	0.872322669	4	1
20706.636	0.764951738	4	1
20687.0321	0.860948849	4	1
20495.5918	0.8835389	4	1
20480.7256	0.824498475	4	1
20104.7631	0.757243376	4	1
20015.1859	0.864292575	4	1
19865.459	0.869860158	4	1
19267.3685	0.825902485	4	1
22358.9191	0.905483429	5	1
22182.1475	0.767116814	5	1
22030.6649	0.797465299	5	1
21639.5158	0.90295632	5	1
21619.9239	0.928053631	5	1
21498.783	0.85683211	5	1
21444.3006	0.643312373	5	1
21382.0557	0.801546537	5	1
21362.6854	0.797371181	5	1
21189.7725	0.935980283	5	1
21184.9993	0.944088084	5	1
21079.5924	0.820182708	5	1
21039.4619	0.846207864	5	1
20870.9382	0.850692835	5	1
20782.1466	0.844023807	5	1
20707.0232	0.840491983	5	1
20687.0351	0.830725543	5	1
20496.3866	0.755507489	5	1
20480.1097	0.772244615	5	1
20104.7221	0.66382876	5	1
20015.0798	0.876347205	5	1
19865.5043	0.806816924	5	1
19267.1734	0.765896551	5	1
22358.478	0.737154132	6	1
22182.2231	0.786772954	6	1
22029.832	0.789019521	6	1
21638.677	0.803371777	6	1
21619.5888	0.71223189	6	1
21495.113	1.26961402	6	1
21444.4993	0.687357774	6	1
21381.4226	0.883946368	6	1
21361.0529	0.835061603	6	1
21259.4255	1.05299844	6	1
21188.6081	0.99624	6	1
21079.4382	0.825769337	6	1
21039.6439	0.837578357	6	1
20871.0967	0.802288681	6	1
20782.3612	0.853157998	6	1
20706.5032	0.850011944	6	1
20687.2753	0.829203224	6	1
20495.603	0.80772296	6	1
20480.736	0.869918089	6	1
20104.5153	0.715655029	6	1
20014.7423	0.917773521	6	1
19865.1506	0.860622453	6	1
19266.7106	0.758643376	6	1
22358.6132	0.783905037	7	1
22181.6029	0.840079392	7	1
22029.4463	0.765172015	7	1
21639.4527	0.777365421	7	1
21619.4704	0.717291117	7	1
21500.4526	0.707080137	7	1
21488.8642	0.586477856	7	1
21443.9176	0.708841393	7	1
21380.9668	0.853047214	7	1
21359.9353	0.814628627	7	1
21259.2347	1.65008268	7	1
21186.1375	0.912049849	7	1
21079.3102	0.80234889	7	1
21039.5343	0.845896058	7	1
20871.3638	0.78159908	7	1
20782.0216	0.842302011	7	1
20706.8881	0.885077718	7	1
20687.3239	0.834975707	7	1
20495.589	0.890496488	7	1
20480.4978	0.854324287	7	1
20104.7789	0.723383425	7	1
20015.0365	0.867831397	7	1
19865.5389	0.883102848	7	1
19266.7544	0.82488754	7	1
22358.7208	0.767818529	8	1
22181.9924	0.820272881	8	1
22028.2829	0.812719756	8	1
21638.9589	0.712598811	8	1
21617.6495	0.773805344	8	1
21494.271	0.974785418	8	1
21444.1112	0.670951936	8	1
21380.5188	0.850807565	8	1
21359.3622	0.813517679	8	1
21259.0063	1.04918906	8	1
21192.8305	0.794072438	8	1
21182.68	0.849334289	8	1
21079.0649	0.858575645	8	1
21040.0058	0.788819435	8	1
20870.6126	0.841435106	8	1
20782.2898	0.810341623	8	1
20706.6917	0.829720803	8	1
20686.7568	0.819593065	8	1
20496.0108	0.838982549	8	1
20480.1511	0.714092611	8	1
20104.8448	0.682437562	8	1
20015.1355	0.826520333	8	1
19865.4908	0.893320859	8	1
19266.5373	0.840974301	8	1
22358.2044	0.85031138	9	1
22181.7372	0.793793005	9	1
22028.3652	0.828651261	9	1
21639.1683	0.816899784	9	1
21618.485	0.776467014	9	1
21494.1993	1.13820311	9	1
21443.8522	0.690058878	9	1
21380.3183	0.713138614	9	1
21358.4404	0.867977249	9	1
21263.3862	0.404589141	9	1
21193.8819	0.739126034	9	1
21181.9591	0.802405095	9	1
21078.9282	0.780927919	9	1
21039.4373	0.814129226	9	1
20871.3199	0.777757531	9	1
20782.0486	0.83304047	9	1
20706.4708	0.75488996	9	1
20686.7666	0.920772944	9	1
20495.6179	0.814833813	9	1
20480.4479	0.828849685	9	1
20104.4594	0.723754832	9	1
20014.7286	0.880970602	9	1
19865.6914	0.8280019	9	1
19266.7314	0.807258266	9	1
22358.425	0.746756127	10	1
22181.0956	0.740847116	10	1
22028.4516	0.714070772	10	1
21639.2429	0.739642321	10	1
21619.6024	0.844379375	10	1
21499.7636	0.70777772	10	1
21488.0711	0.687286029	10	1
21443.7417	0.6288971	10	1
21380.1349	0.846995519	10	1
21358.4064	0.8028477	10	1
21258.9435	1.40316632	10	1
21193.9925	0.775036424	10	1
21181.9054	0.814545477	10	1
21079.0229	0.763648989	10	1
21039.0472	0.863417299	10	1
20871.0273	0.791403773	10	1
20782.0678	0.788193392	10	1
20706.6692	0.846200082	10	1
20686.5219	0.862163986	10	1
20495.8363	0.843471883	10	1
20479.8337	0.895994561	10	1
20104.429	0.725723441	10	1
20015.1177	0.894935111	10	1
19865.2077	0.949883907	10	1
19266.1525	0.76929974	10	1
22358.3647	0.81737486	11	1
22180.9816	0.858882258	11	1
22027.3913	0.738738538	11	1
21639.3009	0.679045915	11	1
21618.2677	0.728199163	11	1
21497.6285	0.811578542	11	1
21490.2146	0.831254939	11	1
21443.9222	0.696427804	11	1
21379.5121	0.78378754	11	1
21357.1448	0.785195446	11	1
21258.1631	1.08233096	11	1
21192.5072	0.791359749	11	1
21182.6898	0.825976013	11	1
21078.3511	0.771390672	11	1
21038.9103	0.7592095	11	1
20871.2623	0.845260097	11	1
20781.7776	0.85633868	11	1
20706.5192	0.811006792	11	1
20686.5243	0.873307946	11	1
20495.3229	0.809675533	11	1
20480.3719	0.920320265	11	1
20104.639	0.759648821	11	1
20014.9253	0.789794166	11	1
19865.3352	0.896880329	11	1
19266.1265	0.782812797	11	1
22358.0188	0.787221054	12	1
22181.3814	0.766197653	12	1
22027.601	0.838703681	12	1
21638.3158	0.788964288	12	1
21618.9267	0.854406766	12	1
21493.5653	1.11548223	12	1
21443.4662	0.684772515	12	1
21378.9922	0.742661608	12	1
21357.3096	0.867589247	12	1
21263.4603	0.467526544	12	1
21254.8836	0.430038376	12	1
21188.919	0.97915649	12	1
21078.1851	0.864275648	12	1
21038.8369	0.836106394	12	1
20871.1845	0.813828219	12	1
20781.563	0.815707043	12	1
20706.6656	0.875345644	12	1
20686.6806	0.848295575	12	1
20495.2995	0.778819677	12	1
20480.0935	0.843719671	12	1
20104.7652	0.760117589	12	1
20015.1031	0.844585293	12	1
19865.1504	0.849961463	12	1
19266.3069	0.756277095	12	1
22358.3729	0.844804683	13	1
22181.6854	0.856683209	13	1
22026.3646	0.825803728	13	1
21638.1863	0.854804695	13	1
21617.9992	0.766428678	13	1
21496.9438	0.774798065	13	1
21489.5564	0.876164583	13	1
21444.594	0.717661665	13	1
21379.1831	0.77415675	13	1
21356.2349	0.81312164	13	1
21258.5767	1.43682694	13	1
21187.3044	1.04865737	13	1
21078.2022	0.85505052	13	1
21038.5944	0.9014925	13	1
20870.9082	0.870488465	13	1
20781.3968	0.775551201	13	1
20705.9623	0.911481299	13	1
20686.3927	0.863097318	13	1
20495.4144	0.822866163	13	1
20479.8406	0.83185074	13	1
20104.5852	0.720382689	13	1
20014.7636	0.859490762	13	1
19865.258	0.805715973	13	1
19266.5221	0.851209226	13	1
22357.9493	0.79154775	14	1
22180.7852	0.775757489	14	1
22025.6263	0.801179003	14	1
21638.5613	0.895779083	14	1
21618.1526	0.851023395	14	1
21499.9064	0.78236147	14	1
21487.4431	0.772847608	14	1
21443.8697	0.640682875	14	1
21379.2252	0.848152859	14	1
21355.483	0.752207832	14	1
21258.3048	1.04111886	14	1
21191.9186	0.853518077	14	1
21183.5874	0.903233633	14	1
21077.5773	0.84388657	14	1
21038.7756	0.765678171	14	1
20871.051	0.820835297	14	1
20781.7208	0.838083173	14	1
20706.6095	0.82962618	14	1
20686.8618	0.856056163	14	1
20495.1645	0.90032948	14	1
20480.4053	0.888107215	14	1
20104.3117	0.750305365	14	1
20014.2474	0.841199394	14	1
19864.7938	0.897433312	14	1
19266.275	0.774684393	14	1
22358.4764	0.812900111	15	1
22181.3022	0.776578915	15	1
22025.3462	0.82999886	15	1
21638.3109	0.770962123	15	1
21618.3631	0.747805775	15	1
21491.4334	0.897631882	15	1
21443.4867	0.687296708	15	1
21379.2803	0.837600586	15	1
21354.1538	0.794628625	15	1
21262.4113	0.432421893	15	1
21255.0905	0.509258782	15	1
21193.4649	0.775196931	15	1
21182.2164	0.767034851	15	1
21077.9242	0.820898692	15	1
21038.6462	0.866612083	15	1
20871.0992	0.819921375	15	1
20781.2457	0.85833586	15	1
20705.9935	0.81593655	15	1
20686.5058	0.894611395	15	1
20494.8522	0.795640224	15	1
20480.2524	0.875512345	15	1
20104.5124	0.701879211	15	1
20014.4	0.836856537	15	1
19864.3765	0.87790291	15	1
19266.0567	0.734577026	15	1
22993.8745	0.753904571	1	10
22442.0563	0.830037452	1	10
22294.794	1.50409368	1	10
22267.8053	0.784160763	1	10
22184.798	0.770766074	1	10
22062.1573	0.771316809	1	10
22026.2331	0.820540585	1	10
21931.1965	0.86176043	1	10
21667.2443	1.33661529	1	10
21634.0907	0.802859379	1	10
21567.0907	0.797163975	1	10
21518.4732	0.801979427	1	10
21408.3948	0.895098904	1	10
21366.5658	0.854107918	1	10
21344.5386	0.861417948	1	10
21192.0493	0.810963867	1	10
21077.3474	0.900516255	1	10
21015.6176	0.822057718	1	10
20913.032	0.713781155	1	10
20771.5338	0.853006938	1	10
20635.7652	0.906222732	1	10
20621.7442	0.729394399	1	10
20540.6271	0.860707646	1	10
20509.8637	0.90071192	1	10
20470.6614	0.63390559	1	10
20421.4224	0.610791636	1	10
19710.7144	0.757228655	1	10
19030.4521	0.809546155	1	10
22994.0704	0.742414669	2	10
22442.4958	0.79679805	2	10
22294.7107	1.45225539	2	10
22267.3177	0.83371482	2	10
22182.5573	0.77510428	2	10
22062.1764	0.737937405	2	10
22025.3536	0.816157729	2	10
21930.5766	0.786258657	2	10
21666.9902	1.19671031	2	10
21633.3789	0.755266374	2	10
21566.2317	0.841283944	2	10
21518.5118	0.813629308	2	10
21406.8679	0.792068238	2	10
21366.2277	0.815120524	2	10
21344.3442	0.822540733	2	10
21191.8897	0.799034377	2	10
21077.7301	0.844848054	2	10
21015.4176	0.886262701	2	10
20912.7066	0.750195716	2	10
20771.2021	0.848362335	2	10
20635.7741	0.883961193	2	10
20621.8392	0.90149865	2	10
20540.7256	0.828272009	2	10
20509.3377	0.8143856	2	10
20470.1323	0.804117291	2	10
20421.3326	0.678004801	2	10
19710.3976	0.74431225	2	10
19030.3751	0.772524996	2	10
22993.8656	0.763918422	3	10
22756.1116	0.407904505	3	10
22442.0154	0.570677488	3	10
22294.7462	1.17007238	3	10
22266.5976	0.818780331	3	10
22182.6127	0.827719094	3	10
22062.5975	0.893070368	3	10
22025.4105	0.850928009	3	10
21931.3669	0.79484361	3	10
21666.8299	0.611130627	3	10
21633.6669	0.714305621	3	10
21565.3843	0.882922132	3	10
21517.9967	0.84100884	3	10
21407.0364	0.789955469	3	10
21365.5714	0.800866058	3	10
21343.8483	0.808730445	3	10
21191.4781	0.824869596	3	10
21077.1353	0.80882694	3	10
21015.5333	0.897802179	3	10
20912.5237	0.666756511	3	10
20770.8976	0.797860813	3	10
20635.6367	0.849467359	3	10
20621.6339	0.888539691	3	10
20540.6267	0.858097186	3	10
20509.2947	0.905098685	3	10
20470.9198	0.823332208	3	10
20421.2854	0.647475779	3	10
19710.0718	0.710663045	3	10
19030.3238	0.83833866	3	10
22994.4349	0.751136744	4	10
22441.6926	0.808593402	4	10
22294.0199	0.986724914	4	10
22265.8096	0.84392849	4	10
22182.4064	0.849583645	4	10
22061.6	0.804915334	4	10
22024.1128	0.938427889	4	10
21929.4948	0.826009884	4	10
21633.0079	0.787841896	4	10
21564.9843	0.76010428	4	10
21518.644	0.823100081	4	10
21407.1108	0.839667376	4	10
21365.7232	0.836937717	4	10
21343.964	0.902333827	4	10
21191.3561	0.783669637	4	10
21077.4041	0.872320862	4	10
21015.3978	0.842136049	4	10
20913.1673	0.699706783	4	10
20770.7279	0.871197701	4	10
20635.4856	0.860784482	4	10
20621.858	0.89690993	4	10
20539.9211	0.825264561	4	10
20509.2995	0.908281021	4	10
20470.3396	0.778376319	4	10
20420.2504	0.723012378	4	10
19709.9235	0.674989227	4	10
19030.098	0.789488853	4	10
22993.5234	0.733066635	5	10
22441.7345	0.820075938	5	10
22294.2901	0.76663366	5	10
22265.5626	0.849103569	5	10
22181.8324	0.804070891	5	10
22061.7143	0.80445298	5	10
22023.1499	1.09756369	5	10
21928.9945	0.82555334	5	10
21666.3804	0.604927196	5	10
21633.3131	0.864395849	5	10
21565.1694	0.773423894	5	10
21518.0959	0.761765206	5	10
21407.3407	0.8342591	5	10
21366.1269	0.87325699	5	10
21343.8435	0.798634904	5	10
21191.3118	0.772534169	5	10
21076.9857	0.870864875	5	10
21014.6482	0.843560655	5	10
20912.4299	0.668256375	5	10
20769.8395	0.837469333	5	10
20635.493	0.86931106	5	10
20621.4654	0.740757054	5	10
20540.4013	0.816915542	5	10
20508.7775	0.914028116	5	10
20470.5268	0.888068678	5	10
20421.7251	0.702285224	5	10
19710.0421	0.681921338	5	10
19030.5039	0.756825948	5	10
22993.2689	0.844830668	6	10
22441.6608	0.9309395	6	10
22265.2857	0.720737248	6	10
22182.0744	0.765240343	6	10
22061.9726	0.794819039	6	10
22023.7883	0.69832136	6	10
21929.0157	0.852763827	6	10
21666.329	0.825807039	6	10
21633.3991	0.797607688	6	10
21564.923	0.762715489	6	10
21518.3272	0.830094225	6	10
21406.623	0.70824276	6	10
21365.8355	0.807600616	6	10
21343.2922	0.838888288	6	10
21190.9739	0.886788396	6	10
21076.6316	0.839039245	6	10
21014.5878	0.758225239	6	10
20912.8353	0.653372171	6	10
20770.1438	0.804017699	6	10
20635.6351	0.859380422	6	10
20621.711	0.881641135	6	10
20540.2181	0.917822239	6	10
20508.3766	0.827175444	6	10
20470.53	0.799076227	6	10
20420.4033	0.697951722	6	10
19710.0408	0.765401654	6	10
19030.1151	0.774659602	6	10
22993.8767	0.761300822	7	10
22442.6124	0.806675215	7	10
22294.8854	0.653407353	7	10
22264.6618	0.788148406	7	10
22181.1999	0.748689535	7	10
22062.1564	0.785870207	7	10
22023.7373	0.773792508	7	10
21928.7286	0.823828591	7	10
21665.8862	0.873312753	7	10
21633.3677	0.825550617	7	10
21565.6131	0.759920493	7	10
21518.1919	0.805019065	7	10
21406.9245	0.823325695	7	10
21365.6266	0.796250524	7	10
21343.1937	0.777449675	7	10
21191.0091	0.845233848	7	10
21076.6032	0.866734071	7	10
21014.3272	0.828986382	7	10
20913.2512	0.656008942	7	10
20769.6681	0.866147276	7	10
20635.8073	0.845743925	7	10
20621.0062	0.819851972	7	10
20540.3781	0.796026925	7	10
20508.2151	0.873048514	7	10
20470.4676	0.83616455	7	10
20420.6855	0.716040805	7	10
19710.4062	0.732612703	7	10
19030.5167	0.836376224	7	10
22993.2747	0.773244835	8	10
22441.3656	0.800947161	8	10
22292.526	1.10975954	8	10
22263.472	0.770147516	8	10
22181.0612	0.820640936	8	10
22061.8024	0.734172594	8	10
22023.0439	0.738428878	8	10
21928.7325	0.852483897	8	10
21666.0508	0.855323931	8	10
21632.9485	0.794288521	8	10
21564.7851	0.820789334	8	10
21517.817	0.817776049	8	10
21405.3401	0.813849595	8	10
21365.8466	0.836686418	8	10
21342.0158	0.807907679	8	10
21191.1325	0.796258356	8	10
21076.6317	0.888819128	8	10
21014.6076	0.853691412	8	10
20912.537	0.68671683	8	10
20769.9424	0.861553994	8	10
20635.6642	0.842298147	8	10
20620.3757	0.851161781	8	10
20539.907	0.838502696	8	10
20508.4127	0.858633596	8	10
20470.3001	0.869160412	8	10
20420.6432	0.727098802	8	10
19709.6433	0.795419452	8	10
19030.4222	0.782014108	8	10
22993.3502	0.716762749	9	10
22441.2019	0.766907714	9	10
22292.587	1.27485452	9	10
22263.0347	0.735102378	9	10
22180.3579	0.780988281	9	10
22062.0298	0.819498906	9	10
22022.8331	0.767584414	9	10
21928.5656	0.859732397	9	10
21666.2733	0.877659444	9	10
21632.7389	0.821559932	9	10
21565.0799	0.733583872	9	10
21517.6877	0.84700689	9	10
21405.4789	0.87805603	9	10
21365.7226	0.803052516	9	10
21342.2412	0.835064539	9	10
21190.801	0.794431167	9	10
21076.2848	0.865620801	9	10
21014.4664	0.857777662	9	10
20912.54	0.732102962	9	10
20769.7412	0.866396938	9	10
20635.3618	0.831690564	9	10
20620.5207	0.848316177	9	10
20540.0171	0.776024024	9	10
20508.4336	0.89054352	9	10
20470.5666	0.801745048	9	10
20420.7343	0.65452539	9	10
19710.4659	0.733734334	9	10
19030.137	0.785006857	9	10
22993.2472	0.733965697	10	10
22668.5437	0.403377832	10	10
22441.413	0.751942018	10	10
22291.9042	1.57210015	10	10
22263.2293	0.791547462	10	10
22180.8182	0.816510426	10	10
22061.9946	0.850564396	10	10
22022.8258	0.790748594	10	10
21929.3036	0.761015575	10	10
21665.7751	0.755273575	10	10
21632.7413	0.81891331	10	10
21564.3026	0.874242852	10	10
21517.8947	0.828436181	10	10
21405.4077	0.853340324	10	10
21365.0726	0.750212933	10	10
21342.0416	0.832744212	10	10
21191.1462	0.858567397	10	10
21076.761	0.814409446	10	10
21014.7399	0.808301835	10	10
20912.75	0.658622622	10	10
20769.7573	0.906837095	10	10
20635.6714	0.853332936	10	10
20620.5085	0.840676835	10	10
20539.7373	0.881145685	10	10
20507.8626	0.849810827	10	10
20470.6189	0.843406283	10	10
20420.9178	0.725867806	10	10
19710.188	0.790920408	10	10
19030.4219	0.781170292	10	10
22992.6999	0.777567563	11	10
22441.2362	0.732892081	11	10
22292.1092	1.52497134	11	10
22262.0243	0.727824121	11	10
22180.1343	0.801573356	11	10
22062.1339	0.809145541	11	10
22022.2304	0.80363915	11	10
21927.642	0.748060766	11	10
21666.2626	0.652432724	11	10
21632.7579	0.79753722	11	10
21564.9237	0.715086887	11	10
21517.8487	0.837142046	11	10
21405.5207	0.805366324	11	10
21365.2711	0.8305623	11	10
21342.0845	0.79357822	11	10
21190.3336	0.794298195	11	10
21076.2836	0.871169975	11	10
21013.8771	0.860206552	11	10
20912.8248	0.649599261	11	10
20769.7625	0.806299784	11	10
20635.7896	0.834514438	11	10
20620.3056	0.85247629	11	10
20540.1146	0.929389619	11	10
20507.4286	0.885794884	11	10
20470.1333	0.819215142	11	10
20420.7487	0.709655223	11	10
19709.8767	0.775802847	11	10
19030.1868	0.762293483	11	10
22993.739	0.767678865	12	10
22441.1162	0.75673434	12	10
22291.5384	1.38236969	12	10
22262.5398	0.739218405	12	10
22180.6685	0.767825793	12	10
22061.7473	0.827829476	12	10
22022.5767	0.831084064	12	10
21928.1418	0.774928023	12	10
21665.4903	0.42956382	12	10
21633.0542	0.797821954	12	10
21565.243	0.696595537	12	10
21517.469	0.811571501	12	10
21405.1629	0.831648316	12	10
21365.2571	0.795511844	12	10
21341.783	0.793411476	12	10
21191.352	0.808763631	12	10
21076.3594	0.751497848	12	10
21014.2139	0.797626308	12	10
20912.4654	0.700556185	12	10
20769.697	0.814755013	12	10
20635.2802	0.837193042	12	10
20620.43	0.825158588	12	10
20539.7685	0.78094368	12	10
20507.6186	0.959361815	12	10
20470.5732	0.814178657	12	10
20420.9768	0.683893804	12	10
19710.3348	0.794540251	12	10
19030.2814	0.818348705	12	10
22992.8505	0.746882962	13	10
22441.3165	0.778812648	13	10
22290.6101	1.38762525	13	10
22261.7634	0.840767588	13	10
22179.9129	0.737417678	13	10
22061.7568	0.722480017	13	10
22021.2911	0.801011424	13	10
21927.6814	0.783739245	13	10
21632.7618	0.816367631	13	10
21564.3768	0.711991777	13	10
21518.1802	0.786642739	13	10
21404.937	0.870697367	13	10
21364.4284	0.823101065	13	10
21342.1125	0.83187166	13	10
21190.642	0.864664664	13	10
21075.7943	0.821229042	13	10
21014.292	0.823675322	13	10
20913.2725	0.772033327	13	10
20769.7812	0.837677453	13	10
20635.9752	0.855127201	13	10
20620.0602	0.819119827	13	10
20539.5007	0.867664805	13	10
20507.3606	0.853095163	13	10
20470.5351	0.845926518	13	10
20420.1594	0.695103955	13	10
19709.8747	0.768800228	13	10
19030.6408	0.793324756	13	10
22993.3112	0.739543946	14	10
22440.8049	0.711652534	14	10
22290.171	1.3474291	14	10
22262.0762	0.795220912	14	10
22179.4528	0.724357467	14	10
22061.5878	0.725684949	14	10
22020.4078	0.861367574	14	10
21927.9285	0.836963449	14	10
21665.5233	0.522360074	14	10
21632.7955	0.798464679	14	10
21564.5337	0.78940404	14	10
21517.9228	0.873308114	14	10
21405.2212	0.787075434	14	10
21365.245	0.845266511	14	10
21342.0934	0.875566844	14	10
21190.9971	0.830085127	14	10
21076.293	0.850866623	14	10
21014.1341	0.800371804	14	10
20912.5542	0.766636941	14	10
20769.9332	0.851591963	14	10
20635.4629	0.85647196	14	10
20619.6114	0.846926874	14	10
20539.0406	0.798236869	14	10
20507.9539	0.820582259	14	10
20470.0721	0.774447183	14	10
20420.3638	0.636284504	14	10
19710.4168	0.800275135	14	10
19029.9884	0.704116934	14	10
22993.4352	0.8221852	15	10
22440.8461	0.820347294	15	10
22289.869	1.39711528	15	10
22261.746	0.762514478	15	10
22178.9729	0.753835199	15	10
22062.4158	0.870722209	15	10
22020.1115	0.803900225	15	10
21928.0315	0.946142395	15	10
21665.5569	1.01300467	15	10
21632.7028	0.811298506	15	10
21563.9337	0.835183003	15	10
21517.129	0.862186726	15	10
21404.9841	0.778544639	15	10
21364.8788	0.77610406	15	10
21341.4692	0.871941231	15	10
21190.6652	0.79353149	15	10
21075.8345	0.764630035	15	10
21013.8814	0.825557943	15	10
20912.6719	0.780078481	15	10
20769.6029	0.835955703	15	10
20634.9868	0.829147539	15	10
20619.9111	0.833314858	15	10
20539.0549	0.846602761	15	10
20507.5227	0.85502416	15	10
20469.9196	0.780820098	15	10
20420.4036	0.708773662	15	10
19709.987	0.723489577	15	10
19030.4186	0.727420718	15	10
23082.2379	0.77684753	1	100
23053.4204	0.820662155	1	100
23005.1701	0.75798198	1	100
22968.5037	0.727914763	1	100
22911.0559	0.77827053	1	100
22636.7564	0.705271239	1	100
22466.177	0.841048381	1	100
22149.2563	0.79929183	1	100
22098.6532	0.779971377	1	100
21876.4374	0.784147081	1	100
21840.5552	0.530376335	1	100
21829.2032	0.478504933	1	100
21699.696	1.30655807	1	100
21631.2908	0.637770958	1	100
21619.4949	0.605936878	1	100
21504.523	0.762931926	1	100
21458.9181	0.807308231	1	100
21428.8629	0.76569172	1	100
21402.0741	0.826241195	1	100
21376.7025	0.828107189	1	100
21177.5665	0.801650222	1	100
21153.9769	0.855708783	1	100
21010.6725	0.790533495	1	100
20929.8031	0.534036697	1	100
20920.5127	0.55016801	1	100
20846.118	0.853622953	1	100
20808.9709	0.815705572	1	100
20613.3078	0.736048301	1	100
20599.324	0.781269979	1	100
20554.2349	0.837653334	1	100
20503.7142	0.744932937	1	100
20453.2128	0.848069997	1	100
20325.0937	1.70628729	1	100
19796.6582	0.792647294	1	100
19687.0429	0.896221589	1	100
19320.7428	0.894471367	1	100
19092.1631	0.775789194	1	100
23081.784	0.892342283	2	100
23051.4257	0.698217635	2	100
23004.9578	0.751697703	2	100
22968.2424	0.736258836	2	100
22910.9961	0.676032371	2	100
22635.0954	0.740888319	2	100
22466.245	0.812652733	2	100
22148.6992	0.795102143	2	100
22097.5929	0.812296998	2	100
21875.9466	0.743778496	2	100
21834.7047	1.2523602	2	100
21702.4021	0.661559707	2	100
21691.4133	0.636320701	2	100
21624.8927	1.17553893	2	100
21503.7465	0.841663342	2	100
21459.2644	0.773106034	2	100
21429.3007	0.797651936	2	100
21401.7879	0.80542484	2	100
21375.5608	0.818073898	2	100
21178.1741	0.831266033	2	100
21153.7757	0.835872646	2	100
21010.3943	0.83787969	2	100
20925.3173	1.32879907	2	100
20846.1054	0.818803904	2	100
20808.4367	0.816114567	2	100
20613.4608	0.820746313	2	100
20600.0849	0.756577794	2	100
20552.816	0.699881646	2	100
20503.1196	0.705557737	2	100
20452.9753	0.753020916	2	100
20325.015	1.63088327	2	100
19796.3237	0.827135288	2	100
19686.4869	0.935655441	2	100
19320.7704	1.00875974	2	100
19091.9244	0.750192545	2	100
23081.4051	0.824417876	3	100
23050.7591	0.831853565	3	100
23005.2345	0.761624742	3	100
22967.4686	0.764284603	3	100
22910.9751	0.743177133	3	100
22635.213	0.789473673	3	100
22466.3787	0.897405421	3	100
22147.7799	0.763413317	3	100
22097.9617	0.878182887	3	100
21876.3442	0.753116764	3	100
21834.0152	1.30052487	3	100
21701.6665	0.726592835	3	100
21689.5334	0.63974212	3	100
21620.9128	0.805486468	3	100
21503.2464	0.809071396	3	100
21459.2106	0.78357039	3	100
21429.0087	0.755381717	3	100
21400.989	0.80399522	3	100
21375.3002	0.765795973	3	100
21177.2883	0.824420759	3	100
21154.0775	0.807093703	3	100
21009.7409	0.801718902	3	100
20924.6153	0.964348584	3	100
20846.1126	0.79582967	3	100
20808.8393	0.906121912	3	100
20613.3554	0.767509867	3	100
20599.8309	0.836588075	3	100
20553.3998	0.792523572	3	100
20503.0724	0.787278014	3	100
20453.0299	0.782904691	3	100
20325.0429	1.6815502	3	100
19796.9585	0.883458773	3	100
19686.3401	0.915250734	3	100
19321.2062	0.88083022	3	100
19092.3087	0.764196388	3	100
23081.3719	0.797268715	4	100
23049.2519	0.925971729	4	100
23005.2069	0.765909633	4	100
22967.9701	0.72875494	4	100
22910.4906	0.749589483	4	100
22634.5572	0.801133908	4	100
22465.9653	0.818821136	4	100
22147.0121	0.775269203	4	100
22098.1866	0.756163328	4	100
21876.1536	0.85764191	4	100
21835.7562	0.436336969	4	100
21698.7673	0.830588022	4	100
21625.9638	0.831747458	4	100
21619.9182	0.840658111	4	100
21502.8857	0.762988003	4	100
21459.3506	0.857709592	4	100
21429.1897	0.862134213	4	100
21400.9588	0.836244991	4	100
21375.0916	0.847737221	4	100
21177.4598	0.787291011	4	100
21153.9289	0.835521722	4	100
21009.8643	0.886548405	4	100
20924.2508	0.938825571	4	100
20846.2142	0.865952745	4	100
20807.9925	0.83997104	4	100
20613.5572	0.727248969	4	100
20599.9143	0.800453138	4	100
20553.6426	0.843149613	4	100
20502.7435	0.777044342	4	100
20453.1424	0.887283526	4	100
20324.9377	1.62093945	4	100
19796.2126	0.848862669	4	100
19685.9871	0.852436643	4	100
19320.7186	0.86957262	4	100
19092.2244	0.818165107	4	100
23082.086	0.817853213	5	100
23046.2813	0.747059347	5	100
23004.8678	0.721573963	5	100
22967.1498	0.718434465	5	100
22910.5116	0.727116955	5	100
22634.2324	0.816755309	5	100
22465.5776	0.741503317	5	100
22146.7528	0.756277319	5	100
22097.9809	0.852321104	5	100
21875.8292	0.643805233	5	100
21833.861	0.541655604	5	100
21699.0397	0.798875234	5	100
21690.6572	0.704810408	5	100
21622.7997	1.21016851	5	100
21502.2445	0.847164893	5	100
21459.6071	0.777854193	5	100
21429.2599	0.842477337	5	100
21400.2899	0.828045635	5	100
21374.2283	0.832369374	5	100
21177.3247	0.768410833	5	100
21153.6343	0.855417564	5	100
21009.5499	0.829101081	5	100
20924.4905	1.10144054	5	100
20846.2106	0.848781652	5	100
20807.8397	0.875250656	5	100
20613.0804	0.701913415	5	100
20599.7263	0.739383945	5	100
20552.8305	0.904006337	5	100
20502.5243	0.828391022	5	100
20453.2233	0.855889188	5	100
20324.5647	1.64677404	5	100
19796.329	0.737254024	5	100
19685.3163	0.95650705	5	100
19321.1478	0.965172183	5	100
19092.2758	0.795698896	5	100
23081.073	0.722286084	6	100
23046.133	0.816231987	6	100
23005.3888	0.72167316	6	100
22965.9497	0.784762897	6	100
22910.4192	0.735952858	6	100
22634.4342	0.779874296	6	100
22465.2461	0.823213543	6	100
22146.0525	0.806018066	6	100
22097.5405	0.808005112	6	100
21875.3489	0.816997286	6	100
21833.4553	1.27949888	6	100
21698.4572	0.77142518	6	100
21688.222	0.74005046	6	100
21628.2586	0.661810629	6	100
21617.2627	0.661340751	6	100
21502.3885	0.830036486	6	100
21458.9545	0.793695783	6	100
21428.7942	0.838651893	6	100
21400.2051	0.820994595	6	100
21373.4995	0.881076096	6	100
21177.0299	0.840123246	6	100
21153.9411	0.920622492	6	100
21009.9875	0.88983283	6	100
20924.0179	0.744063909	6	100
20846.1489	0.821877905	6	100
20807.6042	0.889201741	6	100
20613.3723	0.694785516	6	100
20599.4135	0.744507149	6	100
20552.7717	0.845200365	6	100
20503.0577	0.845192995	6	100
20453.0432	0.851589371	6	100
20324.6242	1.6697318	6	100
19796.4992	0.800015739	6	100
19684.6567	0.935905928	6	100
19320.6599	0.952252369	6	100
19092.3467	0.817128965	6	100
23081.9129	0.732442558	7	100
23045.3186	0.715772239	7	100
23004.1205	0.646587658	7	100
22966.0762	0.770435616	7	100
22909.9569	0.695663142	7	100
22634.6587	0.794784701	7	100
22465.1895	0.755406139	7	100
22145.9528	0.77917182	7	100
22097.6834	0.75464028	7	100
21875.8659	0.823124686	7	100
21832.9009	1.45207998	7	100
21699.9594	0.798709558	7	100
21685.4149	0.779232546	7	100
21625.6457	0.917174212	7	100
21501.9564	0.80438883	7	100
21459.495	0.823190636	7	100
21428.8446	0.843987913	7	100
21399.2684	0.72599111	7	100
21373.2218	0.792375737	7	100
21177.303	0.835588281	7	100
21153.6847	0.891347291	7	100
21009.7328	0.804713637	7	100
20924.3436	1.44219851	7	100
20845.9073	0.874173491	7	100
20807.3762	0.807311411	7	100
20613.1713	0.764457301	7	100
20599.3391	0.777505284	7	100
20552.4881	0.837377334	7	100
20502.877	0.7286143	7	100
20453.1664	0.817203429	7	100
20324.8035	1.68365603	7	100
19796.0944	0.772925602	7	100
19684.5044	0.912727417	7	100
19320.9116	0.949242782	7	100
19091.934	0.78544166	7	100
23081.7978	0.67190563	8	100
23043.952	0.753817503	8	100
23005.8683	0.69058168	8	100
22966.1293	0.814200249	8	100
22910.2538	0.666454896	8	100
22634.8005	0.815528361	8	100
22465.3531	0.797047329	8	100
22145.0996	0.790012874	8	100
22097.8237	0.79996876	8	100
21875.2249	0.776097409	8	100
21832.7394	1.33224145	8	100
21699.2887	0.782997396	8	100
21685.1117	0.772227329	8	100
21622.3945	1.15957167	8	100
21501.9925	0.798572701	8	100
21459.4384	0.837908024	8	100
21428.937	0.808472336	8	100
21399.7103	0.813916865	8	100
21372.9628	0.874452622	8	100
21177.3083	0.801227803	8	100
21153.3982	0.780164935	8	100
21010.1819	0.788015325	8	100
20929.8104	0.460539277	8	100
20918.9197	0.479480118	8	100
20846.2084	0.799940138	8	100
20807.1106	0.788358011	8	100
20613.3846	0.765572689	8	100
20599.6482	0.785303064	8	100
20552.5378	0.821513429	8	100
20502.8894	0.779946064	8	100
20452.9278	0.874521099	8	100
20324.5613	1.72023937	8	100
19796.0124	0.776790269	8	100
19684.1919	0.86094818	8	100
19320.8285	0.916559928	8	100
19092.2785	0.870995807	8	100
23081.1911	0.717896769	9	100
23044.2877	0.734086513	9	100
23004.63	0.879098782	9	100
22965.4702	0.769413624	9	100
22910.1683	0.720644778	9	100
22633.5483	0.765047755	9	100
22464.5424	0.865245122	9	100
22145.0087	0.833791304	9	100
22097.7037	0.759584802	9	100
21875.6487	0.829731425	9	100
21698.0998	0.801054945	9	100
21684.0952	0.789672729	9	100
21628.021	0.684517574	9	100
21616.9438	0.757912056	9	100
21501.8197	0.830718756	9	100
21459.0454	0.813121979	9	100
21429.2206	0.866054223	9	100
21399.926	0.835694197	9	100
21372.7368	0.827163972	9	100
21177.3019	0.80309224	9	100
21153.2556	0.778864352	9	100
21009.6933	0.856008738	9	100
20923.9845	1.40195719	9	100
20845.6398	0.814157881	9	100
20806.8276	0.817010804	9	100
20613.6548	0.676394003	9	100
20598.7743	0.750279364	9	100
20552.466	0.880940283	9	100
20502.8499	0.760066061	9	100
20453.4501	0.836488873	9	100
20324.6607	1.68463284	9	100
19796.0059	0.837908848	9	100
19684.5604	0.84833463	9	100
19321.0044	0.89485679	9	100
19092.1436	0.754861513	9	100
23082.271	0.716755962	10	100
23043.6406	0.714012098	10	100
23005.2944	0.701566905	10	100
22964.9619	0.752174421	10	100
22910.6552	0.758543	10	100
22633.4349	0.802262882	10	100
22464.6354	0.788324949	10	100
22144.5946	0.781493738	10	100
22097.4662	0.818393015	10	100
21874.9717	0.853042535	10	100
21831.5245	0.597082718	10	100
21697.6208	0.781216677	10	100
21682.5443	0.760783958	10	100
21628.0259	0.775035088	10	100
21616.5055	0.754819416	10	100
21500.9725	0.776099067	10	100
21459.0543	0.831064051	10	100
21428.9083	0.824311079	10	100
21399.1901	0.810733007	10	100
21372.6646	0.807439831	10	100
21176.8263	0.78262883	10	100
21153.4342	0.828879871	10	100
21009.8325	0.808265028	10	100
20923.6081	0.680952571	10	100
20845.5912	0.803892056	10	100
20806.7809	0.843641125	10	100
20613.2785	0.695999323	10	100
20599.0902	0.71893571	10	100
20552.4846	0.920880843	10	100
20502.6418	0.83761199	10	100
20453.2996	0.891475704	10	100
20324.8193	1.74198949	10	100
19796.0385	0.847634481	10	100
19684.3039	0.875209059	10	100
19320.8064	0.911966197	10	100
19092.2194	0.758797959	10	100
23081.472	0.753573704	11	100
23043.0393	0.826801035	11	100
23004.5539	0.684354154	11	100
22965.3803	0.924322875	11	100
22909.9805	0.910661354	11	100
22633.2182	0.813587895	11	100
22464.98	0.797720844	11	100
22144.3396	0.795597707	11	100
22098.0491	0.765843729	11	100
21875.2376	0.827197825	11	100
21831.2892	1.40778173	11	100
21696.99	0.76206165	11	100
21680.1292	0.74546537	11	100
21623.0149	1.08287139	11	100
21501.5193	0.789805802	11	100
21459.7143	0.855621182	11	100
21429.0217	0.8492162	11	100
21399.7805	0.786718505	11	100
21372.3832	0.776177685	11	100
21177.1005	0.801572534	11	100
21153.311	0.856474122	11	100
21009.9395	0.80917736	11	100
20923.9086	1.01024383	11	100
20845.9339	0.804061144	11	100
20806.5847	0.896296809	11	100
20613.338	0.734087052	11	100
20599.168	0.791464931	11	100
20552.6696	0.83994048	11	100
20502.6933	0.829389642	11	100
20452.8413	0.865432078	11	100
20324.6319	1.70795293	11	100
19796.024	0.851789609	11	100
19684.1573	0.847866537	11	100
19320.9493	0.870669708	11	100
19091.9987	0.727864621	11	100
23081.5039	0.706278037	12	100
23043.3289	0.71204269	12	100
23004.4925	0.794951351	12	100
22964.2859	0.782421873	12	100
22909.1296	0.801203036	12	100
22633.0152	0.743809701	12	100
22464.8097	0.769793108	12	100
22144.0359	0.819019396	12	100
22098.0615	0.755819228	12	100
21875.4132	0.780334604	12	100
21831.3101	1.53403818	12	100
21696.8605	0.703265966	12	100
21677.9312	0.6574973	12	100
21621.2922	0.941777175	12	100
21501.2161	0.805433627	12	100
21458.7005	0.774039769	12	100
21429.1137	0.837569529	12	100
21399.3363	0.793024398	12	100
21372.7471	0.800190808	12	100
21176.7366	0.736166091	12	100
21153.4713	0.857456244	12	100
21009.9202	0.788524845	12	100
20923.8336	1.25124994	12	100
20845.2775	0.795055535	12	100
20806.5278	0.888931769	12	100
20613.2857	0.70296437	12	100
20598.809	0.745683358	12	100
20552.6344	0.821933948	12	100
20502.8973	0.785484409	12	100
20453.1303	0.893634138	12	100
20324.5423	1.69494047	12	100
19796.2035	0.798301666	12	100
19684.3593	0.885598932	12	100
19320.7778	0.871869461	12	100
19092.2422	0.801937717	12	100
23081.3782	0.721134633	13	100
23042.0331	0.586526951	13	100
23004.86	0.749635674	13	100
22964.7662	0.768880873	13	100
22910.5181	0.681109695	13	100
22632.2177	0.779876802	13	100
22464.5113	0.733083515	13	100
22143.425	0.804153597	13	100
22096.8885	0.788660789	13	100
21874.8247	0.694760779	13	100
21830.8791	1.29625059	13	100
21696.923	0.778185533	13	100
21676.4181	0.705153874	13	100
21628.5697	0.711873194	13	100
21616.4942	0.655999411	13	100
21501.5084	0.830929304	13	100
21458.9084	0.793031337	13	100
21429.0626	0.873762055	13	100
21398.7917	0.825206206	13	100
21372.5182	0.819111381	13	100
21176.9155	0.737838961	13	100
21153.4701	0.757425537	13	100
21009.5152	0.78715169	13	100
20929.3347	0.520414233	13	100
20919.247	0.550997463	13	100
20845.1784	0.879363049	13	100
20806.6335	0.837504988	13	100
20613.5253	0.709532727	13	100
20598.5873	0.745603865	13	100
20552.2809	0.87243822	13	100
20502.9012	0.792193995	13	100
20453.0478	0.872602327	13	100
20324.8259	1.67047683	13	100
19795.9882	0.776616389	13	100
19684.0735	0.913971828	13	100
19320.9853	0.864353157	13	100
19092.1608	0.789283065	13	100
23081.7862	0.740422348	14	100
23040.6201	0.74919657	14	100
23004.322	0.738706578	14	100
22964.2494	0.777859032	14	100
22908.9625	0.570522842	14	100
22632.3646	0.716393395	14	100
22464.783	0.784839687	14	100
22143.2626	0.683295949	14	100
22097.325	0.769579013	14	100
21875.1769	0.806763116	14	100
21830.6925	0.94040851	14	100
21697.2314	0.805091427	14	100
21676.5018	0.702850876	14	100
21621.7356	0.914981078	14	100
21501.4924	0.802691014	14	100
21458.8709	0.771271535	14	100
21429.1663	0.841104916	14	100
21398.9951	0.835998503	14	100
21372.5431	0.776656069	14	100
21176.296	0.735760331	14	100
21153.5887	0.838763304	14	100
21010.1592	0.81023595	14	100
20923.9703	1.4270991	14	100
20845.2206	0.864575277	14	100
20806.8285	0.777237022	14	100
20613.2487	0.712949174	14	100
20599.2891	0.760974894	14	100
20552.6535	0.838775718	14	100
20502.8368	0.823535834	14	100
20452.5186	0.791808626	14	100
20324.6478	1.63909044	14	100
19795.9712	0.822352241	14	100
19684.2869	0.879407275	14	100
19320.9962	0.956349246	14	100
19092.0144	0.717445587	14	100
23081.8615	0.736954595	15	100
23041.3683	0.815260017	15	100
23004.6502	0.782787093	15	100
22964.6461	0.78620421	15	100
22908.718	0.843113014	15	100
22631.3287	0.757143606	15	100
22464.7551	0.805475366	15	100
22143.0609	0.75421822	15	100
22097.068	0.717846656	15	100
21875.0736	0.771681335	15	100
21830.9286	0.635188997	15	100
21697.1979	0.75311355	15	100
21674.8393	0.726613167	15	100
21622.319	1.18342031	15	100
21501.2984	0.812922061	15	100
21458.7457	0.788951963	15	100
21428.7006	0.849972544	15	100
21398.5841	0.858274352	15	100
21371.9246	0.847810755	15	100
21177.6338	0.770617445	15	100
21153.4899	0.812960643	15	100
21009.7157	0.850287414	15	100
20929.1579	0.48308452	15	100
20919.239	0.533449338	15	100
20845.1407	0.800631598	15	100
20806.6861	0.838091217	15	100
20613.2153	0.735095982	15	100
20598.8827	0.833323453	15	100
20552.908	0.787221711	15	100
20502.8727	0.777864828	15	100
20452.6231	0.876769245	15	100
20324.6955	1.56095183	15	100
19796.3102	0.777122833	15	100
19683.9797	0.88897643	15	100
19320.7341	1.00712154	15	100
19092.2714	0.743586903	15	100
22924.1878	0.731684279	1	101
22846.2133	0.764055681	1	101
22692.8212	0.847317242	1	101
22444.7865	0.907665065	1	101
22107.6724	0.818984712	1	101
21862.1519	0.771193483	1	101
21665.4865	0.607209962	1	101
21641.8599	0.733775246	1	101
21429.5552	0.885964547	1	101
21363.0802	0.83561741	1	101
21349.8373	0.773167154	1	101
21318.3172	0.888485728	1	101
21221.2746	0.804776543	1	101
21045.8927	0.806947282	1	101
20934.0581	1.33497914	1	101
20922.4911	0.477830259	1	101
20899.0395	0.768198563	1	101
20824.5389	0.91420569	1	101
20757.2563	0.887286539	1	101
20720.5158	0.875861332	1	101
20585.8152	0.789034606	1	101
20474.8435	0.837611794	1	101
20280.0643	0.859409007	1	101
20204.8735	0.859404186	1	101
20101.6875	0.856023116	1	101
20037.4852	0.921618227	1	101
20017.9596	0.933866539	1	101
19968.242	0.899628922	1	101
19786.3494	0.822773733	1	101
22923.6885	0.767599759	2	101
22845.6435	0.784091911	2	101
22692.4553	0.761495197	2	101
22444.3185	0.951499465	2	101
22106.4776	0.703247619	2	101
21862.3238	0.768758882	2	101
21666.1995	0.688456934	2	101
21642.0251	0.79556661	2	101
21429.0481	0.899990576	2	101
21362.8679	0.894680617	2	101
21349.7417	0.816436472	2	101
21318.0889	0.836722171	2	101
21221.0204	0.790858042	2	101
21046.36	0.75886024	2	101
20930.3274	2.02684254	2	101
20899.2153	0.778826832	2	101
20824.277	0.899505035	2	101
20756.6194	0.855455438	2	101
20720.3682	0.812835569	2	101
20585.6851	0.831048134	2	101
20474.07	0.822133691	2	101
20280.2379	0.909934495	2	101
20204.5548	0.871098669	2	101
20101.5735	0.85384148	2	101
20037.5843	0.882479588	2	101
20017.5074	0.926086928	2	101
19968.7619	0.903459059	2	101
19785.8662	0.841970945	2	101
22922.5013	0.772892475	3	101
22844.3739	0.729563917	3	101
22693.1368	0.709397744	3	101
22442.9671	0.836203983	3	101
22107.0211	0.79984614	3	101
21861.6395	0.799017399	3	101
21665.6244	0.760723901	3	101
21641.8082	0.786342645	3	101
21429.0926	0.849438509	3	101
21362.7339	0.794383789	3	101
21349.2435	0.856575286	3	101
21318.2101	0.915326866	3	101
21220.316	0.792010102	3	101
21046.087	0.781722427	3	101
20933.9567	1.09533916	3	101
20922.4503	0.547287665	3	101
20898.9269	0.774595466	3	101
20824.1655	0.832914229	3	101
20756.6612	0.792088842	3	101
20720.1418	0.855817927	3	101
20585.7755	0.82335213	3	101
20473.3988	0.814846846	3	101
20280.1923	0.818270497	3	101
20204.4987	0.896488484	3	101
20101.4187	0.887186436	3	101
20037.5712	0.861241917	3	101
20018.008	0.844339645	3	101
19968.6037	0.874304032	3	101
19785.7961	0.831474621	3	101
22922.2624	0.618780083	4	101
22844.2651	0.777831025	4	101
22692.8047	0.870793441	4	101
22442.4581	0.80242058	4	101
22105.1439	0.785218938	4	101
21861.4275	0.83348744	4	101
21665.3749	0.724563666	4	101
21641.6241	0.799647735	4	101
21427.9881	0.957852888	4	101
21362.5117	0.759795857	4	101
21348.8079	0.838724479	4	101
21318.0648	0.81418006	4	101
21220.4849	0.869905067	4	101
21045.8894	0.832808536	4	101
20929.7166	1.99003808	4	101
20898.3748	0.780760565	4	101
20824.0955	0.841900633	4	101
20755.969	0.806515207	4	101
20720.0074	0.943031901	4	101
20585.6024	0.851866545	4	101
20472.9319	0.842054876	4	101
20280.0271	0.845434052	4	101
20204.1485	0.863468773	4	101
20100.8657	0.857424535	4	101
20037.5632	0.925959026	4	101
20017.7209	0.786743658	4	101
19968.4821	0.855677241	4	101
19785.7936	0.810024862	4	101
22920.8718	0.797567135	5	101
22843.4909	0.82958315	5	101
22692.4647	0.78076454	5	101
22442.6894	0.868428128	5	101
22105.9033	0.788398707	5	101
21861.0161	0.719663394	5	101
21664.8325	0.771334576	5	101
21641.5026	0.751667706	5	101
21428.5116	0.86464102	5	101
21362.4597	0.75574996	5	101
21348.3713	0.864225858	5	101
21317.9394	0.757872411	5	101
21219.9851	0.86336571	5	101
21045.5403	0.829029563	5	101
20932.3352	1.3600618	5	101
20898.6807	0.836180546	5	101
20824.0169	0.909657724	5	101
20756.2884	0.848419039	5	101
20719.2555	0.852774241	5	101
20585.3065	0.823077408	5	101
20472.9031	0.807475797	5	101
20279.8951	0.828112148	5	101
20204.1275	0.810018362	5	101
20100.5783	0.878229507	5	101
20037.4113	0.918899549	5	101
20017.8152	0.849365278	5	101
19968.456	0.816709573	5	101
19785.5232	0.830925805	5	101
22921.1492	0.82570141	6	101
22844.05	0.598881658	6	101
22692.6525	0.820513865	6	101
22442.3695	0.907704327	6	101
22104.8998	0.772890045	6	101
21861.1419	0.772823084	6	101
21664.8063	0.850890037	6	101
21641.3822	0.84460615	6	101
21428.8637	0.819155564	6	101
21362.0229	0.751697886	6	101
21348.347	0.78389218	6	101
21317.5257	0.835886845	6	101
21219.7754	0.807264567	6	101
21045.8884	0.782310857	6	101
20930.2356	2.01020527	6	101
20898.7656	0.832052992	6	101
20823.2701	0.882890183	6	101
20756.3262	0.818644752	6	101
20719.5989	0.899734048	6	101
20585.7705	0.857025363	6	101
20472.6891	0.81722631	6	101
20280.2726	0.815354348	6	101
20204.1547	0.867552826	6	101
20100.3926	0.853129231	6	101
20037.4178	0.856613303	6	101
20017.9928	0.918953209	6	101
19968.8397	0.881240854	6	101
19785.5908	0.851772354	6	101
22921.1956	0.759722393	7	101
22843.2445	0.628934962	7	101
22691.885	0.730068727	7	101
22443.0461	0.778245018	7	101
22105.1277	0.782109798	7	101
21860.9523	0.803330156	7	101
21664.9839	0.838088294	7	101
21640.4945	0.831522568	7	101
21428.1439	0.774421193	7	101
21361.7875	0.78254771	7	101
21348.3783	0.753928236	7	101
21317.7691	0.789599098	7	101
21219.537	0.837204118	7	101
21045.2355	0.812409292	7	101
20930.518	1.61122028	7	101
20898.6266	0.754982769	7	101
20823.0714	0.86314355	7	101
20755.5209	0.84077624	7	101
20718.9839	0.883726063	7	101
20586.0809	0.838991904	7	101
20472.7407	0.881882367	7	101
20280.1842	0.837761242	7	101
20203.7733	0.872003407	7	101
20100.6053	0.821330407	7	101
20037.0591	0.849763357	7	101
20017.5004	0.929809946	7	101
19968.3801	0.860226669	7	101
19785.4973	0.806946686	7	101
22920.7242	0.741973599	8	101
22843.6307	0.635542852	8	101
22691.9138	0.781044173	8	101
22441.811	0.899236221	8	101
22105.625	0.781890168	8	101
21860.432	0.749184988	8	101
21665.0461	0.820471807	8	101
21639.9697	0.878372912	8	101
21428.2288	0.839436963	8	101
21360.9879	0.860655129	8	101
21348.9595	0.823897668	8	101
21317.2965	0.818970423	8	101
21219.2318	0.89738812	8	101
21045.1376	0.809514807	8	101
20930.8825	1.36091079	8	101
20898.1442	0.803462928	8	101
20823.4982	0.849377759	8	101
20755.8606	0.879035945	8	101
20719.4724	0.876862224	8	101
20585.3327	0.858515475	8	101
20472.4356	0.856692587	8	101
20279.9755	0.864092534	8	101
20203.7132	0.87778717	8	101
20100.488	0.843324299	8	101
20036.88	0.89004202	8	101
20018.0245	0.848703857	8	101
19968.5971	0.811639136	8	101
19785.2	0.865198862	8	101
22920.0733	0.815658999	9	101
22841.636	0.870963461	9	101
22692.0304	0.831962466	9	101
22441.8324	0.847265502	9	101
22105.1722	0.799052168	9	101
21860.6414	0.79912067	9	101
21664.5356	0.806628432	9	101
21640.3951	0.864826264	9	101
21428.7606	0.804496425	9	101
21361.6273	0.86953728	9	101
21347.5463	0.848477374	9	101
21317.0757	0.773438074	9	101
21219.0274	0.853132833	9	101
21044.7222	0.776237891	9	101
20929.2095	1.45218049	9	101
20897.8769	0.844535102	9	101
20823.1558	0.831454067	9	101
20755.9706	0.818922929	9	101
20719.0278	0.870356431	9	101
20585.5435	0.782262563	9	101
20472.9574	0.793959783	9	101
20279.9958	0.835754335	9	101
20203.6037	0.89125587	9	101
20100.1867	0.857416309	9	101
20036.8337	0.871756054	9	101
20017.7686	0.814951318	9	101
19968.497	0.945395765	9	101
19785.4997	0.833708723	9	101
22920.156	0.876943474	10	101
22842.4341	0.811365898	10	101
22691.8891	0.807369741	10	101
22441.9881	0.802064143	10	101
22105.5267	0.815200451	10	101
21861.8928	0.590920532	10	101
21664.9866	0.772271552	10	101
21640.124	0.848628618	10	101
21428.36	0.882707415	10	101
21361.7602	0.865667372	10	101
21347.9639	0.789035087	10	101
21317.2771	0.842285947	10	101
21219.0334	0.880503412	10	101
21044.8721	0.870433589	10	101
20931.3613	0.705226231	10	101
20897.9901	0.818875147	10	101
20822.6117	0.879503209	10	101
20755.5966	0.833498821	10	101
20718.7732	0.866111885	10	101
20585.5916	0.815268626	10	101
20472.34	0.797552186	10	101
20280.0022	0.822623502	10	101
20203.792	0.828504279	10	101
20100.3423	0.874462515	10	101
20036.6191	0.926504003	10	101
20017.9203	0.821934815	10	101
19968.6372	0.934204157	10	101
19785.3345	0.851812448	10	101
22919.1279	0.79406088	11	101
22842.4001	0.766741872	11	101
22692.4169	0.824793966	11	101
22441.6148	0.90872448	11	101
22105.2878	0.745206605	11	101
21860.0221	0.840793838	11	101
21664.8028	0.819959396	11	101
21640.1596	0.747101579	11	101
21428.7925	0.92397054	11	101
21362.1187	0.86377167	11	101
21347.593	0.876573308	11	101
21317.6223	0.806549275	11	101
21219.261	0.920895245	11	101
21044.948	0.811389053	11	101
20926.571	1.07675592	11	101
20897.3193	0.712553526	11	101
20823.4413	0.829717402	11	101
20755.4825	0.818936836	11	101
20718.8125	0.843623099	11	101
20585.5007	0.794890551	11	101
20473.0042	0.81770455	11	101
20280.3736	0.875082633	11	101
20203.5632	0.868614979	11	101
20100.3821	0.87272579	11	101
20036.7088	0.8762321	11	101
20017.6423	0.862370175	11	101
19968.3039	0.878819415	11	101
19785.46	0.849810464	11	101
22919.411	0.795739525	12	101
22841.4726	0.745098328	12	101
22691.3899	0.787242169	12	101
22441.6416	0.84594825	12	101
22105.4008	0.8150745	12	101
21860.4527	0.776435672	12	101
21665.3501	0.780370143	12	101
21640.2316	0.814240199	12	101
21427.6741	0.925641885	12	101
21361.623	0.791258544	12	101
21346.4558	0.764032574	12	101
21317.265	0.825001983	12	101
21219.4112	0.888959431	12	101
21044.8669	0.815847207	12	101
20924.3675	0.821222388	12	101
20897.3348	0.796919539	12	101
20822.7998	0.803699123	12	101
20755.2913	0.857738194	12	101
20719.0867	0.86423506	12	101
20585.9228	0.814193246	12	101
20472.7445	0.861326043	12	101
20280.0315	0.895156923	12	101
20203.725	0.988706002	12	101
20100.4757	0.878183368	12	101
20036.7985	0.866981875	12	101
20017.5654	0.843057843	12	101
19968.5447	0.854382543	12	101
19785.5225	0.871414823	12	101
22918.9648	0.804745717	13	101
22841.0179	0.649199993	13	101
22691.4939	0.759800951	13	101
22441.0537	0.857761197	13	101
22105.038	0.854147847	13	101
21860.3728	0.714587432	13	101
21665.1015	0.807688863	13	101
21640.0116	0.853506734	13	101
21428.4289	0.813226414	13	101
21361.5899	0.842001804	13	101
21347.4665	0.77637642	13	101
21317.7383	0.800618561	13	101
21218.8624	0.896647799	13	101
21044.7385	0.786807112	13	101
20924.9602	0.875740304	13	101
20897.3463	0.817204509	13	101
20822.7434	0.840701689	13	101
20755.6978	0.852531382	13	101
20718.3835	0.860414473	13	101
20585.5557	0.840166781	13	101
20472.7169	0.879807179	13	101
20280.027	0.847137676	13	101
20203.2913	0.928174659	13	101
20100.3166	0.818866485	13	101
20036.6414	0.888201001	13	101
20017.9926	0.856754984	13	101
19968.7482	0.902625855	13	101
19785.2442	0.864409558	13	101
22918.2255	0.679942501	14	101
22841.1347	0.731533769	14	101
22691.1428	0.796116192	14	101
22441.1218	0.872577694	14	101
22105.4993	0.806891513	14	101
21860.2294	0.720581676	14	101
21664.775	0.812720882	14	101
21639.964	0.788284141	14	101
21428.8049	0.847811189	14	101
21361.3236	0.840531318	14	101
21346.4405	0.761290214	14	101
21317.106	0.825469579	14	101
21219.3463	0.799740557	14	101
21044.9865	0.839934782	14	101
20926.3065	0.844609763	14	101
20897.2061	0.828228182	14	101
20822.9185	0.856454048	14	101
20755.4408	0.874136032	14	101
20718.8335	0.850502413	14	101
20585.7429	0.841448015	14	101
20472.7631	0.877988464	14	101
20279.8496	0.888805574	14	101
20203.2963	0.871971108	14	101
20100.4259	0.892315889	14	101
20036.5521	0.897163607	14	101
20017.7255	0.925523777	14	101
19968.334	0.876109376	14	101
19785.2986	0.794042123	14	101
22918.5379	0.713549736	15	101
22839.6789	0.727883812	15	101
22691.4697	0.752057238	15	101
22441.1132	0.856930071	15	101
22105.49	0.758314881	15	101
21860.4092	0.81101488	15	101
21665.1823	0.802198944	15	101
21639.595	0.830731894	15	101
21428.0809	0.800197437	15	101
21361.5017	0.817619707	15	101
21346.5722	0.788197897	15	101
21317.3303	0.813165893	15	101
21218.9979	0.783760782	15	101
21044.4591	0.853913666	15	101
20924.7432	0.862931125	15	101
20897.4767	0.840111454	15	101
20822.8949	0.830240509	15	101
20755.3696	0.810197745	15	101
20718.6303	0.81508418	15	101
20585.3602	0.828741774	15	101
20472.8268	0.81079723	15	101
20279.5825	0.852960913	15	101
20203.391	0.881733078	15	101
20100.2441	0.84163998	15	101
20036.6617	0.915707366	15	101
20017.8901	0.854927137	15	101
19967.898	0.930980694	15	101
19785.5202	0.831086705	15	101
22928.3795	0.763204149	1	103
22806.8171	0.8238482	1	103
22781.2093	0.803397208	1	103
22631.4489	0.724334957	1	103
22501.4997	0.819738073	1	103
22487.8086	0.729547112	1	103
22415.0108	0.745605307	1	103
22294.6901	0.756315313	1	103
22131.8429	0.875053609	1	103
22033.6814	0.809758862	1	103
21969.6889	0.940542567	1	103
21869.3833	0.900963383	1	103
21809.6974	0.83018249	1	103
21622.9234	0.787575306	1	103
21607.2353	0.701793043	1	103
21592.8986	0.852028904	1	103
21558.7248	0.777472175	1	103
21536.5767	0.870306628	1	103
21485.2363	0.776509553	1	103
21465.8518	0.780676592	1	103
21457.6136	0.862526438	1	103
21389.9553	0.926615306	1	103
21360.5011	0.769379243	1	103
21218.2735	0.883329407	1	103
21192.5483	0.781529095	1	103
21158.4244	0.867069692	1	103
21117.88	0.811020792	1	103
21050.882	0.749838607	1	103
21009.2015	0.871538434	1	103
20993.1453	0.764281556	1	103
20976.5432	0.566995202	1	103
20919.991	0.880676355	1	103
20844.0976	0.844332005	1	103
20798.4986	0.771260771	1	103
20764.3628	0.792384502	1	103
20724.5663	0.855823597	1	103
20617.0266	1.58265899	1	103
20599.9776	0.845509761	1	103
20484.2961	0.877003525	1	103
19967.3698	0.867193302	1	103
19894.943	0.77095917	1	103
19657.5612	0.886624814	1	103
19204.0796	0.716287365	1	103
19054.1782	0.641805747	1	103
19033.574	0.704601305	1	103
18893.0459	0.803462323	1	103
22926.7464	0.777934075	2	103
22806.282	0.802141231	2	103
22780.0291	0.864658869	2	103
22630.9638	0.881013541	2	103
22500.716	0.84432221	2	103
22486.0734	0.75612809	2	103
22415.0912	0.7077708	2	103
22296.2645	0.829345609	2	103
22131.2717	0.836481143	2	103
22033.5072	0.747691935	2	103
21969.398	0.893221838	2	103
21869.2686	0.817916752	2	103
21809.6879	0.77400843	2	103
21622.3321	0.809516966	2	103
21606.9653	0.810933595	2	103
21592.3366	0.809312333	2	103
21558.8572	0.841460075	2	103
21536.4673	0.876626445	2	103
21485.0999	0.887581862	2	103
21458.7732	0.80003331	2	103
21390.2588	0.821360507	2	103
21217.629	0.801369028	2	103
21192.1122	0.712133273	2	103
21157.8126	0.805725852	2	103
21117.5381	0.851980167	2	103
21050.6066	0.765195895	2	103
21008.9584	0.875998528	2	103
20993.6142	0.733906247	2	103
20980.7996	1.42620596	2	103
20920.078	0.801806946	2	103
20843.828	0.896919524	2	103
20797.5996	0.830528634	2	103
20757.5519	0.712665718	2	103
20724.1827	0.816869929	2	103
20616.9618	1.27708269	2	103
20599.2554	0.855157146	2	103
20483.4583	0.891768263	2	103
19967.3312	0.829522315	2	103
19895.112	0.737537204	2	103
19657.2548	0.833263822	2	103
19203.7089	0.711656163	2	103
19053.8356	0.594882435	2	103
19033.669	0.842919696	2	103
18893.1095	0.785676246	2	103
22924.082	0.818902493	3	103
22807.1534	0.786015211	3	103
22779.6337	0.867514187	3	103
22631.5083	0.828794561	3	103
22499.2462	0.804805081	3	103
22487.4951	0.785681486	3	103
22414.4298	0.745289268	3	103
22294.7193	0.779046243	3	103
22131.8339	0.813198711	3	103
22033.1177	0.710942328	3	103
21969.6692	0.874249444	3	103
21869.233	0.769959198	3	103
21809.0578	0.843564013	3	103
21623.3892	0.737633498	3	103
21606.4809	0.706015735	3	103
21592.7097	0.8949773	3	103
21558.2649	0.805366931	3	103
21536.0056	0.898516566	3	103
21485.0155	0.831334273	3	103
21461.4846	1.15025904	3	103
21389.9792	0.852373093	3	103
21359.5705	1.00353074	3	103
21217.5888	0.866508284	3	103
21192.9405	0.788729773	3	103
21157.179	0.85679267	3	103
21117.6514	0.872638837	3	103
21049.9124	0.856086817	3	103
21008.6528	0.826847162	3	103
20991.6781	0.886954361	3	103
20978.9627	0.769733317	3	103
20919.62	0.719619911	3	103
20843.9371	0.873648901	3	103
20798.0255	0.789111514	3	103
20761.3994	0.833430696	3	103
20743.4533	0.765390775	3	103
20724.0575	0.907011067	3	103
20617.2014	0.97981281	3	103
20599.5788	0.861836027	3	103
20482.7538	0.834154868	3	103
19967.1127	0.844380096	3	103
19894.7129	0.777494082	3	103
19657.512	0.8875181	3	103
19203.2282	0.727070078	3	103
19054.2341	0.667716121	3	103
19033.3335	0.75437432	3	103
18892.582	0.782689715	3	103
22923.7806	0.729368706	4	103
22806.3302	0.86017515	4	103
22779.7303	0.693290646	4	103
22631.1215	0.805810588	4	103
22497.7149	0.802717587	4	103
22487.0166	0.895418384	4	103
22414.103	0.68336795	4	103
22295.0904	0.73608332	4	103
22131.5406	0.834944909	4	103
22033.087	0.788223226	4	103
21969.3919	0.926079367	4	103
21868.872	0.800739338	4	103
21809.4936	0.870312596	4	103
21622.4926	0.844133155	4	103
21606.4787	0.777875771	4	103
21592.3254	0.887600726	4	103
21557.9221	0.848865294	4	103
21535.3955	0.834228344	4	103
21484.5779	0.866077068	4	103
21466.8834	0.670269743	4	103
21455.2194	0.702251272	4	103
21390.333	0.913250568	4	103
21359.2384	1.56647468	4	103
21216.6051	0.919114031	4	103
21190.8027	0.845393716	4	103
21157.6499	0.802536194	4	103
21117.5656	0.791842025	4	103
21049.3135	0.834241874	4	103
21007.9812	0.861450795	4	103
20982.4134	1.12519032	4	103
20918.6622	0.849107829	4	103
20843.5502	0.812327409	4	103
20797.937	0.844312847	4	103
20760.8763	0.836181752	4	103
20735.503	0.896797694	4	103
20722.8828	0.872767977	4	103
20599.3767	0.812154013	4	103
20482.4362	0.819253947	4	103
19967.0222	0.84903744	4	103
19894.5084	0.754497997	4	103
19657.147	0.879210644	4	103
19202.8453	0.723279888	4	103
19054.1105	0.636069125	4	103
19033.6015	0.790999326	4	103
18892.6005	0.816499016	4	103
22922.4046	0.760698983	5	103
22806.9056	0.746313395	5	103
22778.5336	0.675521437	5	103
22631.1691	0.724689293	5	103
22495.1768	0.91925056	5	103
22413.7344	0.785732106	5	103
22295.0163	0.72557593	5	103
22131.2276	0.871255667	5	103
22032.5251	0.858889717	5	103
21968.8228	0.946276423	5	103
21868.4401	0.827495068	5	103
21809.0731	0.765939487	5	103
21622.0942	0.824337128	5	103
21606.9672	0.807562777	5	103
21591.9575	0.90665195	5	103
21557.3374	0.891164764	5	103
21535.1078	0.791577424	5	103
21484.9597	0.844454435	5	103
21460.6625	1.39470322	5	103
21389.5815	0.859434551	5	103
21358.8093	1.62450788	5	103
21216.3366	0.823902619	5	103
21189.353	0.862243634	5	103
21157.1663	0.777328015	5	103
21117.0103	0.838541366	5	103
21048.4296	0.835055789	5	103
21008.2345	0.785102719	5	103
20982.5945	1.14062565	5	103
20919.1144	0.853697415	5	103
20844.203	0.884404917	5	103
20797.5932	0.713784092	5	103
20760.8936	0.84175421	5	103
20725.3592	1.62138826	5	103
20599.3134	0.924556913	5	103
20482.7457	0.825411833	5	103
19967.2862	0.865322925	5	103
19894.543	0.713306123	5	103
19657.5698	0.900819437	5	103
19202.3865	0.732374101	5	103
19054.1154	0.686376334	5	103
19033.415	0.768505185	5	103
18892.7834	0.798454488	5	103
22923.2074	0.79774641	6	103
22805.524	0.692863801	6	103
22778.6451	0.72822723	6	103
22632.1155	0.886129598	6	103
22491.4442	1.04957697	6	103
22412.9581	0.834571658	6	103
22294.35	0.733824803	6	103
22131.356	0.845926308	6	103
22032.5442	0.827959719	6	103
21968.8554	0.940935723	6	103
21868.5293	0.778644856	6	103
21809.225	0.792177825	6	103
21622.6057	0.647292301	6	103
21606.7193	0.791394568	6	103
21592.2523	0.914113383	6	103
21556.4729	0.825265173	6	103
21534.1342	0.842167068	6	103
21484.8638	0.80083762	6	103
21466.4403	0.621483467	6	103
21455.349	0.666404823	6	103
21389.8568	0.835554785	6	103
21358.1577	1.36616833	6	103
21215.4486	0.788361582	6	103
21189.0932	0.793077591	6	103
21157.4391	0.865172792	6	103
21117.6092	0.798908874	6	103
21048.3877	0.778212095	6	103
21007.7981	0.802092411	6	103
20993.8976	0.818075309	6	103
20979.2073	0.881877856	6	103
20919.0666	0.880537326	6	103
20843.8653	0.80371988	6	103
20798.0093	0.800787434	6	103
20760.765	0.909661391	6	103
20722.4828	1.61344345	6	103
20617.2218	0.673422687	6	103
20598.86	0.84398598	6	103
[truncated: 122,956 more rows]
