# Supplementary material for: Frequency chasing of individual megadalton ions in an Orbitrap analyser improves precision of analysis in single-molecule mass spectrometry
Source: Nat Chem. 2022 Mar 10;14(5):515–22. doi: 10.1038/s41557-022-00897-1 (PMC9068510; doi:10.1038/s41557-022-00897-1)
Supplement: Supplementary file 2 — Description of the code used with an example. [file 41557_2022_897_MOESM2_ESM.zip › Code_example/AaLS_segmentedFT_traced.csv]

index	m/z	Intensity	segment	scan	ion_id
0.0	22359.0396	0.792573292	1.0	1.0	1
25.0	22359.2789	0.807771998	2.0	1.0	1
50.0	22359.1593	0.766828407	3.0	1.0	1
74.0	22358.8123	0.806350806	4.0	1.0	1
99.0	22358.9191	0.905483429	5.0	1.0	1
122.0	22358.478	0.737154132	6.0	1.0	1
145.0	22358.6132	0.783905037	7.0	1.0	1
169.0	22358.7208	0.767818529	8.0	1.0	1
193.0	22358.2044	0.85031138	9.0	1.0	1
217.0	22358.425	0.746756127	10.0	1.0	1
242.0	22358.3647	0.81737486	11.0	1.0	1
267.0	22358.0188	0.7872210540000001	12.0	1.0	1
291.0	22358.3729	0.844804683	13.0	1.0	1
315.0	22357.9493	0.79154775	14.0	1.0	1
340.0	22358.4764	0.8129001109999999	15.0	1.0	1
1.0	22182.4519	0.806203028	1.0	1.0	2
26.0	22182.4697	0.863294682	2.0	1.0	2
51.0	22182.1273	0.699727847	3.0	1.0	2
75.0	22181.359	0.883900393	4.0	1.0	2
100.0	22182.1475	0.7671168140000001	5.0	1.0	2
123.0	22182.2231	0.786772954	6.0	1.0	2
146.0	22181.6029	0.840079392	7.0	1.0	2
170.0	22181.9924	0.820272881	8.0	1.0	2
194.0	22181.7372	0.793793005	9.0	1.0	2
218.0	22181.0956	0.740847116	10.0	1.0	2
243.0	22180.9816	0.858882258	11.0	1.0	2
268.0	22181.3814	0.766197653	12.0	1.0	2
292.0	22181.6854	0.8566832090000001	13.0	1.0	2
316.0	22180.7852	0.7757574890000001	14.0	1.0	2
341.0	22181.3022	0.776578915	15.0	1.0	2
2.0	22033.501	0.7799544140000001	1.0	1.0	3
27.0	22032.8866	0.763718628	2.0	1.0	3
52.0	22032.284	0.916721426	3.0	1.0	3
76.0	22030.5385	0.9136017959999999	4.0	1.0	3
101.0	22030.6649	0.7974652990000001	5.0	1.0	3
124.0	22029.832000000002	0.789019521	6.0	1.0	3
147.0	22029.4463	0.765172015	7.0	1.0	3
171.0	22028.2829	0.8127197559999999	8.0	1.0	3
195.0	22028.3652	0.828651261	9.0	1.0	3
219.0	22028.4516	0.714070772	10.0	1.0	3
244.0	22027.3913	0.738738538	11.0	1.0	3
269.0	22027.601000000002	0.8387036809999999	12.0	1.0	3
293.0	22026.3646	0.825803728	13.0	1.0	3
317.0	22025.6263	0.801179003	14.0	1.0	3
342.0	22025.3462	0.82999886	15.0	1.0	3
7.0	21444.7752	0.7310454359999999	1.0	1.0	4
32.0	21444.4324	0.64226165	2.0	1.0	4
56.0	21444.8546	0.7027497840000001	3.0	1.0	4
81.0	21444.4941	0.720638687	4.0	1.0	4
105.0	21444.3006	0.643312373	5.0	1.0	4
128.0	21444.4993	0.6873577740000001	6.0	1.0	4
152.0	21443.9176	0.7088413929999999	7.0	1.0	4
175.0	21444.1112	0.670951936	8.0	1.0	4
199.0	21443.8522	0.690058878	9.0	1.0	4
224.0	21443.7417	0.6288971	10.0	1.0	4
249.0	21443.9222	0.696427804	11.0	1.0	4
273.0	21443.4662	0.684772515	12.0	1.0	4
298.0	21444.593999999997	0.717661665	13.0	1.0	4
322.0	21443.8697	0.640682875	14.0	1.0	4
346.0	21443.4867	0.687296708	15.0	1.0	4
13.0	21080.0977	0.876119999	1.0	1.0	6
38.0	21079.9253	0.814693818	2.0	1.0	6
62.0	21079.4868	0.843253478	3.0	1.0	6
87.0	21079.8277	0.733194288	4.0	1.0	6
110.0	21079.5924	0.8201827079999999	5.0	1.0	6
133.0	21079.4382	0.825769337	6.0	1.0	6
157.0	21079.3102	0.80234889	7.0	1.0	6
181.0	21079.0649	0.858575645	8.0	1.0	6
205.0	21078.9282	0.780927919	9.0	1.0	6
230.0	21079.0229	0.7636489890000001	10.0	1.0	6
255.0	21078.3511	0.771390672	11.0	1.0	6
279.0	21078.1851	0.864275648	12.0	1.0	6
303.0	21078.2022	0.85505052	13.0	1.0	6
328.0	21077.5773	0.84388657	14.0	1.0	6
353.0	21077.9242	0.820898692	15.0	1.0	6
14.0	21039.9188	0.774270192	1.0	1.0	7
39.0	21040.0853	0.84452611	2.0	1.0	7
63.0	21039.9294	0.905658211	3.0	1.0	7
88.0	21039.7191	0.870020515	4.0	1.0	7
111.0	21039.4619	0.846207864	5.0	1.0	7
134.0	21039.6439	0.837578357	6.0	1.0	7
158.0	21039.5343	0.845896058	7.0	1.0	7
182.0	21040.0058	0.788819435	8.0	1.0	7
206.0	21039.4373	0.8141292259999999	9.0	1.0	7
231.0	21039.0472	0.8634172990000001	10.0	1.0	7
256.0	21038.9103	0.7592095	11.0	1.0	7
280.0	21038.8369	0.8361063940000001	12.0	1.0	7
304.0	21038.5944	0.9014924999999999	13.0	1.0	7
329.0	21038.7756	0.7656781709999999	14.0	1.0	7
354.0	21038.6462	0.8666120829999999	15.0	1.0	7
15.0	20871.1083	0.8413720020000001	1.0	1.0	8
40.0	20871.0481	0.864719329	2.0	1.0	8
64.0	20871.125	0.768150275	3.0	1.0	8
89.0	20871.2008	0.787203002	4.0	1.0	8
112.0	20870.9382	0.850692835	5.0	1.0	8
135.0	20871.0967	0.802288681	6.0	1.0	8
159.0	20871.3638	0.78159908	7.0	1.0	8
183.0	20870.6126	0.8414351059999999	8.0	1.0	8
207.0	20871.3199	0.7777575309999999	9.0	1.0	8
232.0	20871.0273	0.791403773	10.0	1.0	8
257.0	20871.2623	0.845260097	11.0	1.0	8
281.0	20871.1845	0.813828219	12.0	1.0	8
305.0	20870.9082	0.870488465	13.0	1.0	8
330.0	20871.051	0.820835297	14.0	1.0	8
355.0	20871.0992	0.819921375	15.0	1.0	8
16.0	20782.1936	0.895056152	1.0	1.0	9
41.0	20782.3155	0.8158685109999999	2.0	1.0	9
65.0	20782.0966	0.792180312	3.0	1.0	9
90.0	20782.3664	0.8723226690000001	4.0	1.0	9
113.0	20782.1466	0.844023807	5.0	1.0	9
136.0	20782.3612	0.8531579979999999	6.0	1.0	9
160.0	20782.0216	0.8423020109999999	7.0	1.0	9
184.0	20782.2898	0.810341623	8.0	1.0	9
208.0	20782.0486	0.83304047	9.0	1.0	9
233.0	20782.0678	0.788193392	10.0	1.0	9
258.0	20781.7776	0.85633868	11.0	1.0	9
282.0	20781.563000000002	0.815707043	12.0	1.0	9
306.0	20781.3968	0.775551201	13.0	1.0	9
331.0	20781.7208	0.838083173	14.0	1.0	9
356.0	20781.2457	0.85833586	15.0	1.0	9
21.0	20105.6372	0.731630555	1.0	1.0	10
46.0	20104.9256	0.66625143	2.0	1.0	10
70.0	20104.6823	0.722102703	3.0	1.0	10
95.0	20104.7631	0.7572433759999999	4.0	1.0	10
118.0	20104.7221	0.66382876	5.0	1.0	10
141.0	20104.5153	0.7156550290000001	6.0	1.0	10
165.0	20104.7789	0.723383425	7.0	1.0	10
189.0	20104.8448	0.682437562	8.0	1.0	10
213.0	20104.4594	0.723754832	9.0	1.0	10
238.0	20104.429	0.725723441	10.0	1.0	10
263.0	20104.639	0.759648821	11.0	1.0	10
287.0	20104.7652	0.760117589	12.0	1.0	10
311.0	20104.5852	0.720382689	13.0	1.0	10
336.0	20104.3117	0.750305365	14.0	1.0	10
361.0	20104.5124	0.701879211	15.0	1.0	10
22.0	20015.7516	0.925019475	1.0	1.0	11
47.0	20015.4239	0.9422246870000001	2.0	1.0	11
71.0	20014.6655	0.944570129	3.0	1.0	11
96.0	20015.1859	0.864292575	4.0	1.0	11
119.0	20015.0798	0.876347205	5.0	1.0	11
142.0	20014.7423	0.917773521	6.0	1.0	11
166.0	20015.0365	0.867831397	7.0	1.0	11
190.0	20015.1355	0.8265203329999999	8.0	1.0	11
214.0	20014.7286	0.880970602	9.0	1.0	11
239.0	20015.1177	0.8949351109999999	10.0	1.0	11
264.0	20014.9253	0.789794166	11.0	1.0	11
288.0	20015.1031	0.844585293	12.0	1.0	11
312.0	20014.7636	0.8594907620000001	13.0	1.0	11
337.0	20014.2474	0.8411993940000001	14.0	1.0	11
362.0	20014.4	0.8368565370000001	15.0	1.0	11
23.0	19865.6108	0.842141567	1.0	1.0	12
48.0	19865.5631	0.9181575259999999	2.0	1.0	12
72.0	19865.4463	0.94716236	3.0	1.0	12
97.0	19865.459	0.8698601579999999	4.0	1.0	12
120.0	19865.5043	0.806816924	5.0	1.0	12
143.0	19865.1506	0.860622453	6.0	1.0	12
167.0	19865.5389	0.8831028479999999	7.0	1.0	12
191.0	19865.4908	0.893320859	8.0	1.0	12
215.0	19865.6914	0.8280019000000001	9.0	1.0	12
240.0	19865.2077	0.949883907	10.0	1.0	12
265.0	19865.3352	0.896880329	11.0	1.0	12
289.0	19865.1504	0.849961463	12.0	1.0	12
313.0	19865.258	0.805715973	13.0	1.0	12
338.0	19864.7938	0.897433312	14.0	1.0	12
363.0	19864.3765	0.87790291	15.0	1.0	12
24.0	19268.7858	0.822590385	1.0	1.0	13
49.0	19268.0979	0.801471259	2.0	1.0	13
73.0	19267.7246	0.8024041040000001	3.0	1.0	13
98.0	19267.3685	0.825902485	4.0	1.0	13
121.0	19267.1734	0.765896551	5.0	1.0	13
144.0	19266.7106	0.758643376	6.0	1.0	13
168.0	19266.7544	0.82488754	7.0	1.0	13
192.0	19266.5373	0.8409743009999999	8.0	1.0	13
216.0	19266.7314	0.807258266	9.0	1.0	13
241.0	19266.1525	0.76929974	10.0	1.0	13
266.0	19266.1265	0.7828127970000001	11.0	1.0	13
290.0	19266.3069	0.756277095	12.0	1.0	13
314.0	19266.5221	0.8512092259999999	13.0	1.0	13
339.0	19266.275	0.7746843929999999	14.0	1.0	13
364.0	19266.0567	0.734577026	15.0	1.0	13
28244.0	23041.2316	0.826011845	1.0	2.0	14
28279.0	23040.4805	0.8268103240000001	2.0	2.0	14
28312.0	23040.2163	0.805780211	3.0	2.0	14
28345.0	23039.7173	0.8189526999999999	4.0	2.0	14
28380.0	23039.5986	0.8034474340000001	5.0	2.0	14
28413.0	23039.0105	0.8074518140000001	6.0	2.0	14
28447.0	23038.0362	0.7875856459999999	7.0	2.0	14
28482.0	23037.32	0.700828252	8.0	2.0	14
28517.0	23036.2164	0.725337082	9.0	2.0	14
28550.0	23036.0729	0.779101079	10.0	2.0	14
28583.0	23035.2065	0.761186487	11.0	2.0	14
28617.0	23036.6894	0.582372751	12.0	2.0	14
28651.0	23035.0165	0.78206077	13.0	2.0	14
28685.0	23035.3857	0.7593392109999999	14.0	2.0	14
28718.0	23035.8239	0.661092915	15.0	2.0	14
28245.0	22960.2813	0.769200606	1.0	2.0	15
28280.0	22959.0381	0.7128425559999999	2.0	2.0	15
28313.0	22959.4405	0.67446364	3.0	2.0	15
28346.0	22958.6936	0.707594967	4.0	2.0	15
28381.0	22958.1926	0.7590723659999999	5.0	2.0	15
28414.0	22958.0239	0.750857963	6.0	2.0	15
28448.0	22957.9351	0.765408565	7.0	2.0	15
28483.0	22958.4364	0.709460193	8.0	2.0	15
28518.0	22957.9088	0.720003271	9.0	2.0	15
28551.0	22957.7562	0.748211211	10.0	2.0	15
28584.0	22957.1954	0.7632668570000001	11.0	2.0	15
28618.0	22956.5912	0.7748156390000001	12.0	2.0	15
28652.0	22956.3981	0.700375955	13.0	2.0	15
28686.0	22956.0932	0.7369667109999999	14.0	2.0	15
28719.0	22955.3091	0.739394003	15.0	2.0	15
28246.0	22849.7368	0.909239728	1.0	2.0	16
28281.0	22848.651	0.839586451	2.0	2.0	16
28314.0	22848.4982	0.8468110190000001	3.0	2.0	16
28347.0	22847.638	0.762168643	4.0	2.0	16
28382.0	22848.9864	0.994943501	5.0	2.0	16
28415.0	22846.8272	0.783438416	6.0	2.0	16
28449.0	22847.2453	0.78848869	7.0	2.0	16
28484.0	22847.5876	0.8983406999999999	8.0	2.0	16
28519.0	22847.3423	0.707373147	9.0	2.0	16
28552.0	22846.6946	0.739695203	10.0	2.0	16
28585.0	22845.6855	0.774714482	11.0	2.0	16
28619.0	22846.2334	0.7818970340000001	12.0	2.0	16
28653.0	22845.9028	0.74300875	13.0	2.0	16
28687.0	22845.5661	0.695396465	14.0	2.0	16
28720.0	22846.142000000003	0.7680816659999999	15.0	2.0	16
28249.0	22497.8071	0.7575243509999999	1.0	2.0	17
28283.0	22495.949	0.6735868709999999	2.0	2.0	17
28316.0	22497.1618	0.8357644609999999	3.0	2.0	17
28350.0	22495.4228	0.587395469	4.0	2.0	17
28384.0	22494.5107	0.807099472	5.0	2.0	17
28417.0	22494.5222	0.790538161	6.0	2.0	17
28452.0	22493.1187	0.849370741	7.0	2.0	17
28487.0	22492.8506	0.74741213	8.0	2.0	17
28521.0	22492.3951	0.764598572	9.0	2.0	17
28554.0	22491.2773	0.802532867	10.0	2.0	17
28588.0	22491.1431	0.768586158	11.0	2.0	17
28622.0	22490.0527	0.7790773590000001	12.0	2.0	17
28655.0	22489.8868	0.867240062	13.0	2.0	17
28689.0	22489.9341	0.787404192	14.0	2.0	17
28723.0	22490.0564	0.875227078	15.0	2.0	17
28250.0	22287.5235	0.822307695	1.0	2.0	18
28284.0	22287.1364	0.719050337	2.0	2.0	18
28317.0	22286.7848	0.861002687	3.0	2.0	18
28351.0	22286.1456	0.742566583	4.0	2.0	18
28385.0	22286.2051	0.795201637	5.0	2.0	18
28418.0	22286.0557	0.7366878109999999	6.0	2.0	18
28453.0	22285.6421	0.798759311	7.0	2.0	18
28488.0	22284.3839	0.844388765	8.0	2.0	18
28522.0	22284.7158	0.7670915859999999	9.0	2.0	18
28555.0	22284.1828	0.7521729559999999	10.0	2.0	18
28589.0	22284.293999999998	0.6958329320000001	11.0	2.0	18
28623.0	22284.2327	0.7510211609999999	12.0	2.0	18
28656.0	22284.2542	0.776052383	13.0	2.0	18
28690.0	22283.7808	0.851630703	14.0	2.0	18
28724.0	22284.2757	0.7825514370000001	15.0	2.0	18
28251.0	22059.3637	0.70738685	1.0	2.0	19
28285.0	22058.0062	0.7463666609999999	2.0	2.0	19
28318.0	22056.1717	0.7746697690000001	3.0	2.0	19
28352.0	22055.8641	0.75388789	4.0	2.0	19
28386.0	22054.6979	0.7540147540000001	5.0	2.0	19
28419.0	22053.6342	0.7354399779999999	6.0	2.0	19
28454.0	22052.9541	0.715578845	7.0	2.0	19
28489.0	22052.5529	0.71782269	8.0	2.0	19
28523.0	22052.1946	0.723391945	9.0	2.0	19
28556.0	22051.6933	0.7246112720000001	10.0	2.0	19
28590.0	22051.1836	0.7062668740000001	11.0	2.0	19
28624.0	22050.8072	0.770365359	12.0	2.0	19
28657.0	22049.5256	0.713668176	13.0	2.0	19
28691.0	22049.1429	0.710219506	14.0	2.0	19
28725.0	22048.7033	0.77263266	15.0	2.0	19
28252.0	21986.7645	0.7173011220000001	1.0	2.0	20
28286.0	21986.2933	0.771544204	2.0	2.0	20
28319.0	21986.0539	0.85798858	3.0	2.0	20
28353.0	21985.6854	0.8510240729999999	4.0	2.0	20
28387.0	21984.2743	0.8004298040000001	5.0	2.0	20
28420.0	21984.1494	0.877995761	6.0	2.0	20
28455.0	21983.7789	0.760065317	7.0	2.0	20
28490.0	21982.8592	0.821548194	8.0	2.0	20
28524.0	21982.4756	0.7601557390000001	9.0	2.0	20
28557.0	21981.9817	0.8483645329999999	10.0	2.0	20
28591.0	21982.9556	0.9343987290000001	11.0	2.0	20
28625.0	21981.0629	0.7801361520000001	12.0	2.0	20
28658.0	21981.9307	0.695082292	13.0	2.0	20
28692.0	21981.1453	0.81668656	14.0	2.0	20
28726.0	21980.9288	0.75770398	15.0	2.0	20
28253.0	21854.3526	0.850965138	1.0	2.0	21
28287.0	21854.2752	0.790278536	2.0	2.0	21
28320.0	21854.4172	0.7760679690000001	3.0	2.0	21
28354.0	21853.793999999998	0.806958733	4.0	2.0	21
28388.0	21853.4455	0.8469174070000001	5.0	2.0	21
28421.0	21853.5926	0.824821617	6.0	2.0	21
28456.0	21853.0015	0.78848702	7.0	2.0	21
28491.0	21853.0211	0.8517138459999999	8.0	2.0	21
28525.0	21852.1435	0.787878722	9.0	2.0	21
28558.0	21852.5619	0.8632457040000001	10.0	2.0	21
28592.0	21852.3833	0.777314866	11.0	2.0	21
28626.0	21852.6414	0.767270298	12.0	2.0	21
28659.0	21852.2287	0.8343118620000001	13.0	2.0	21
28693.0	21852.5047	0.837218302	14.0	2.0	21
28727.0	21852.7178	0.7347011040000001	15.0	2.0	21
28258.0	21366.9247	0.76602057	1.0	2.0	22
28291.0	21366.9542	0.8306941309999999	2.0	2.0	22
28324.0	21366.1307	0.846189823	3.0	2.0	22
28359.0	21365.599	0.870245665	4.0	2.0	22
28392.0	21365.5812	0.8334354279999999	5.0	2.0	22
28425.0	21365.4423	0.741912809	6.0	2.0	22
28461.0	21364.6295	0.850795885	7.0	2.0	22
28495.0	21364.3784	0.772686185	8.0	2.0	22
28529.0	21364.4452	0.828900524	9.0	2.0	22
28562.0	21364.6447	0.871461348	10.0	2.0	22
28596.0	21364.5875	0.793772015	11.0	2.0	22
28630.0	21364.2052	0.8065146209999999	12.0	2.0	22
28663.0	21364.1058	0.9077542959999999	13.0	2.0	22
28697.0	21363.335	0.970341835	14.0	2.0	22
28731.0	21364.1767	0.8284209440000001	15.0	2.0	22
28259.0	21181.6874	0.8267538170000001	1.0	2.0	23
28292.0	21181.3908	0.800653836	2.0	2.0	23
28325.0	21181.8088	0.822114122	3.0	2.0	23
28360.0	21181.0303	0.860134063	4.0	2.0	23
28393.0	21181.1202	0.864233292	5.0	2.0	23
28426.0	21181.0772	0.850199698	6.0	2.0	23
28462.0	21181.2582	0.787791033	7.0	2.0	23
28496.0	21180.5917	0.909150345	8.0	2.0	23
28530.0	21181.2084	0.80451202	9.0	2.0	23
28563.0	21181.1089	0.8636925520000001	10.0	2.0	23
28597.0	21181.2914	0.824818577	11.0	2.0	23
28631.0	21180.6523	0.794598334	12.0	2.0	23
28664.0	21180.9909	0.815597305	13.0	2.0	23
28698.0	21180.3992	0.81510125	14.0	2.0	23
28732.0	21180.2148	0.8476194509999999	15.0	2.0	23
28260.0	21151.6183	0.846245149	1.0	2.0	24
28293.0	21151.6463	0.8226393590000001	2.0	2.0	24
28326.0	21151.6012	0.90697759	3.0	2.0	24
28361.0	21151.6622	0.856729008	4.0	2.0	24
28394.0	21151.409	0.811309029	5.0	2.0	24
28427.0	21151.6318	0.8131642440000001	6.0	2.0	24
28463.0	21150.9037	0.82886744	7.0	2.0	24
28497.0	21151.5539	0.8851899990000001	8.0	2.0	24
28531.0	21150.861	0.854838155	9.0	2.0	24
28564.0	21151.2105	0.852742337	10.0	2.0	24
28598.0	21151.2408	0.8555119090000001	11.0	2.0	24
28632.0	21151.1496	0.805098401	12.0	2.0	24
28665.0	21150.8421	0.83464436	13.0	2.0	24
28699.0	21150.654	0.888314162	14.0	2.0	24
28733.0	21151.0269	0.7825373440000001	15.0	2.0	24
28261.0	21086.6612	0.747829348	1.0	2.0	25
28294.0	21086.5361	0.8166673170000001	2.0	2.0	25
28327.0	21085.9173	0.8319939140000001	3.0	2.0	25
28362.0	21086.0848	0.8133165640000001	4.0	2.0	25
28395.0	21086.4472	0.8376004290000001	5.0	2.0	25
28428.0	21085.8019	0.815651032	6.0	2.0	25
28464.0	21086.0141	0.87142155	7.0	2.0	25
28498.0	21086.0725	0.8143403909999999	8.0	2.0	25
28532.0	21084.9732	0.837057369	9.0	2.0	25
28565.0	21085.1998	0.866077386	10.0	2.0	25
28599.0	21085.7703	0.777500256	11.0	2.0	25
28633.0	21085.4475	0.801955755	12.0	2.0	25
28666.0	21085.2361	0.884358408	13.0	2.0	25
28700.0	21085.1559	0.836643123	14.0	2.0	25
28734.0	21085.6987	0.797919096	15.0	2.0	25
28264.0	20937.9037	0.857173011	1.0	2.0	26
28297.0	20936.929	0.885081463	2.0	2.0	26
28330.0	20936.9109	0.854747099	3.0	2.0	26
28365.0	20936.7317	0.83866726	4.0	2.0	26
28398.0	20937.0479	0.8665102570000001	5.0	2.0	26
28431.0	20936.5441	0.949365098	6.0	2.0	26
28467.0	20936.7209	0.8799831459999999	7.0	2.0	26
28501.0	20935.8889	0.858292293	8.0	2.0	26
28535.0	20936.1969	0.888745087	9.0	2.0	26
28568.0	20936.1585	0.7957654359999999	10.0	2.0	26
28602.0	20936.4419	0.75633773	11.0	2.0	26
28636.0	20935.9105	0.763979698	12.0	2.0	26
28669.0	20936.1854	0.864468542	13.0	2.0	26
28703.0	20936.0157	0.825515654	14.0	2.0	26
28737.0	20936.0633	0.816954262	15.0	2.0	26
28265.0	20886.6215	0.8628822	1.0	2.0	27
28298.0	20886.0539	0.8088650190000001	2.0	2.0	27
28331.0	20886.0712	0.8587540929999999	3.0	2.0	27
28366.0	20886.725	0.846317432	4.0	2.0	27
28399.0	20886.2696	0.853593657	5.0	2.0	27
28432.0	20885.6466	0.8696436409999999	6.0	2.0	27
28468.0	20885.9972	0.92513036	7.0	2.0	27
28502.0	20885.9563	0.8797370870000001	8.0	2.0	27
28536.0	20885.9459	0.7887531659999999	9.0	2.0	27
28569.0	20885.9535	0.8194758190000001	10.0	2.0	27
28603.0	20886.0865	0.815223732	11.0	2.0	27
28637.0	20885.854	0.8491837609999999	12.0	2.0	27
28670.0	20886.008	0.860152955	13.0	2.0	27
28704.0	20885.8913	0.900549058	14.0	2.0	27
28738.0	20885.9343	0.8422627229999999	15.0	2.0	27
28266.0	20779.52	0.728063507	1.0	2.0	28
28299.0	20779.4188	0.846823895	2.0	2.0	28
28332.0	20778.8815	0.8491931290000001	3.0	2.0	28
28367.0	20778.2235	0.849435187	4.0	2.0	28
28400.0	20778.6074	0.859143188	5.0	2.0	28
28433.0	20778.5864	0.806999025	6.0	2.0	28
28469.0	20777.8037	0.8070863140000001	7.0	2.0	28
28503.0	20778.3644	0.828777708	8.0	2.0	28
28537.0	20778.4968	0.873941176	9.0	2.0	28
28570.0	20777.6296	0.807290713	10.0	2.0	28
28604.0	20777.4007	0.8687062609999999	11.0	2.0	28
28638.0	20776.66	0.8343378220000001	12.0	2.0	28
28671.0	20776.4054	0.8657283109999999	13.0	2.0	28
28705.0	20776.2912	0.876175142	14.0	2.0	28
28739.0	20775.6234	0.854458706	15.0	2.0	28
28267.0	20657.4186	0.840104353	1.0	2.0	29
28300.0	20657.4858	0.8899342579999999	2.0	2.0	29
28333.0	20657.5325	0.847516556	3.0	2.0	29
28368.0	20657.2168	0.839758137	4.0	2.0	29
28401.0	20657.4761	0.872439856	5.0	2.0	29
28434.0	20657.1117	0.862686979	6.0	2.0	29
28470.0	20656.4611	0.8547123329999999	7.0	2.0	29
28504.0	20656.3133	0.8390511270000001	8.0	2.0	29
28538.0	20656.5716	0.855670522	9.0	2.0	29
28571.0	20656.5383	0.867328144	10.0	2.0	29
28605.0	20656.1931	0.827871685	11.0	2.0	29
28639.0	20656.5672	0.8458318509999999	12.0	2.0	29
28672.0	20655.9685	0.8360293809999999	13.0	2.0	29
28706.0	20656.3677	0.859501187	14.0	2.0	29
28740.0	20656.3137	0.838503604	15.0	2.0	29
28268.0	20627.5252	0.863126373	1.0	2.0	30
28301.0	20626.4668	0.8305369440000001	2.0	2.0	30
28334.0	20626.4963	0.887679935	3.0	2.0	30
28369.0	20626.3053	0.914301756	4.0	2.0	30
28402.0	20625.9864	0.909347637	5.0	2.0	30
28435.0	20626.2111	0.8638958179999999	6.0	2.0	30
28471.0	20625.6154	0.834935887	7.0	2.0	30
28505.0	20625.4743	0.829538682	8.0	2.0	30
28539.0	20625.3963	0.837491255	9.0	2.0	30
28572.0	20624.7549	0.856882916	10.0	2.0	30
28606.0	20624.7034	0.88132219	11.0	2.0	30
28640.0	20624.7775	0.8338457420000001	12.0	2.0	30
28673.0	20624.142	0.857960195	13.0	2.0	30
28707.0	20623.3617	0.8674238320000001	14.0	2.0	30
28741.0	20623.5001	0.858460628	15.0	2.0	30
28269.0	20571.5462	0.8127175870000001	1.0	2.0	31
28302.0	20570.8576	0.800112863	2.0	2.0	31
28335.0	20570.3803	0.8111173979999999	3.0	2.0	31
28370.0	20570.6385	0.8259798740000001	4.0	2.0	31
28403.0	20569.7195	0.811199517	5.0	2.0	31
28436.0	20569.2968	0.7721143429999999	6.0	2.0	31
28472.0	20568.9747	0.87981626	7.0	2.0	31
28506.0	20568.8152	0.8105025920000001	8.0	2.0	31
28540.0	20569.001	0.745910585	9.0	2.0	31
28573.0	20568.8514	0.833011519	10.0	2.0	31
28607.0	20568.8299	0.8262102370000001	11.0	2.0	31
28641.0	20568.6683	0.73997775	12.0	2.0	31
28674.0	20568.785	0.7400722590000001	13.0	2.0	31
28708.0	20567.5387	0.8242857020000001	14.0	2.0	31
28742.0	20567.8892	0.895932712	15.0	2.0	31
28270.0	20465.5395	0.862695219	1.0	2.0	32
28303.0	20465.1559	0.851740333	2.0	2.0	32
28336.0	20465.1642	0.78118615	3.0	2.0	32
28371.0	20464.711	0.826807988	4.0	2.0	32
28404.0	20464.8079	0.854464928	5.0	2.0	32
28437.0	20464.6736	0.82708197	6.0	2.0	32
28473.0	20464.4166	0.850771438	7.0	2.0	32
28507.0	20464.5103	0.8469422529999999	8.0	2.0	32
28541.0	20464.3165	0.8587744079999999	9.0	2.0	32
28574.0	20464.5508	0.821320433	10.0	2.0	32
28608.0	20464.2692	0.847153822	11.0	2.0	32
28642.0	20463.4092	0.834399777	12.0	2.0	32
28675.0	20463.2583	0.843631922	13.0	2.0	32
28709.0	20463.3789	0.867624473	14.0	2.0	32
28743.0	20463.2368	0.914714678	15.0	2.0	32
28271.0	20222.4566	0.853939865	1.0	2.0	33
28304.0	20222.0734	0.819885029	2.0	2.0	33
28337.0	20222.5061	0.7204436009999999	3.0	2.0	33
28372.0	20221.7957	0.7887927859999999	4.0	2.0	33
28405.0	20221.891	0.76640971	5.0	2.0	33
28438.0	20221.3589	0.791683998	6.0	2.0	33
28474.0	20221.5686	0.8313386779999999	7.0	2.0	33
28508.0	20221.3687	0.856451272	8.0	2.0	33
28542.0	20221.1316	0.801590038	9.0	2.0	33
28575.0	20221.1294	0.811084593	10.0	2.0	33
28609.0	20220.4599	0.769456516	11.0	2.0	33
28643.0	20220.7418	0.7336627059999999	12.0	2.0	33
28676.0	20220.0817	0.80993834	13.0	2.0	33
28710.0	20219.9357	0.78439234	14.0	2.0	33
28744.0	20220.105	0.833096547	15.0	2.0	33
28275.0	19746.7781	0.772149195	1.0	2.0	35
28308.0	19746.9346	0.658373043	2.0	2.0	35
28341.0	19747.0678	0.739482917	3.0	2.0	35
28376.0	19746.8903	0.671436757	4.0	2.0	35
28409.0	19746.9056	0.7383109390000001	5.0	2.0	35
28443.0	19746.79	0.694889106	6.0	2.0	35
28478.0	19746.9377	0.744069942	7.0	2.0	35
28513.0	19746.7644	0.7104922090000001	8.0	2.0	35
28546.0	19746.4923	0.746207499	9.0	2.0	35
28579.0	19746.982	0.745848348	10.0	2.0	35
28613.0	19746.9777	0.767842567	11.0	2.0	35
28647.0	19746.8563	0.748985393	12.0	2.0	35
28681.0	19746.8089	0.80735984	13.0	2.0	35
28714.0	19746.9711	0.757886112	14.0	2.0	35
28748.0	19746.7266	0.742812082	15.0	2.0	35
28276.0	19362.6418	0.8258894809999999	1.0	2.0	36
28309.0	19362.9328	0.800304114	2.0	2.0	36
28342.0	19362.5432	0.685241848	3.0	2.0	36
28377.0	19362.8458	0.775774548	4.0	2.0	36
28410.0	19362.6153	0.698755363	5.0	2.0	36
28444.0	19362.6278	0.728660607	6.0	2.0	36
28479.0	19362.4034	0.760917403	7.0	2.0	36
28514.0	19362.7148	0.707547723	8.0	2.0	36
28547.0	19362.8969	0.751231469	9.0	2.0	36
28580.0	19362.8667	0.829963473	10.0	2.0	36
28614.0	19362.6701	0.756790504	11.0	2.0	36
28648.0	19362.6539	0.713663642	12.0	2.0	36
28682.0	19362.9032	0.759494514	13.0	2.0	36
28715.0	19362.6279	0.772798103	14.0	2.0	36
28749.0	19362.4356	0.7222097259999999	15.0	2.0	36
28277.0	18987.3575	0.872207011	1.0	2.0	37
28310.0	18987.343999999997	0.80843719	2.0	2.0	37
28343.0	18987.0337	0.77224784	3.0	2.0	37
28378.0	18987.5458	0.713498121	4.0	2.0	37
28411.0	18987.451	0.767084132	5.0	2.0	37
28445.0	18987.4531	0.767184139	6.0	2.0	37
28480.0	18987.2848	0.8049274790000001	7.0	2.0	37
28515.0	18987.2769	0.694128566	8.0	2.0	37
28548.0	18987.506999999998	0.8045399109999999	9.0	2.0	37
28581.0	18987.2276	0.763407403	10.0	2.0	37
28615.0	18987.589	0.71354955	11.0	2.0	37
28649.0	18987.3079	0.813152367	12.0	2.0	37
28683.0	18987.2703	0.777023165	13.0	2.0	37
28716.0	18987.5696	0.790141515	14.0	2.0	37
28750.0	18986.97	0.8223000490000001	15.0	2.0	37
28278.0	18906.8309	0.797711333	1.0	2.0	38
28311.0	18906.8772	0.775825214	2.0	2.0	38
28344.0	18906.8777	0.850132938	3.0	2.0	38
28379.0	18906.5596	0.8118367879999999	4.0	2.0	38
28412.0	18906.7728	0.75578755	5.0	2.0	38
28446.0	18906.7664	0.7733326509999999	6.0	2.0	38
28481.0	18906.6459	0.766435755	7.0	2.0	38
28516.0	18906.8034	0.8715377809999999	8.0	2.0	38
28549.0	18906.7886	0.832977566	9.0	2.0	38
28582.0	18906.5995	0.786826418	10.0	2.0	38
28616.0	18907.1219	0.804455342	11.0	2.0	38
28650.0	18906.3973	0.807059667	12.0	2.0	38
28684.0	18906.9568	0.8432682709999999	13.0	2.0	38
28717.0	18906.5901	0.78072209	14.0	2.0	38
28751.0	18907.1322	0.771604152	15.0	2.0	38
46810.0	22804.6371	0.771660366	1.0	3.0	39
46831.0	22805.1532	0.739379155	2.0	3.0	39
46853.0	22804.7738	0.75958218	3.0	3.0	39
46874.0	22804.5302	0.682060783	4.0	3.0	39
46896.0	22804.2225	0.7434452890000001	5.0	3.0	39
46918.0	22804.3829	0.724851575	6.0	3.0	39
46938.0	22803.5969	0.779844379	7.0	3.0	39
46959.0	22803.837000000003	0.803689937	8.0	3.0	39
46981.0	22803.3885	0.765188799	9.0	3.0	39
47002.0	22803.1622	0.7612934509999999	10.0	3.0	39
47024.0	22803.3682	0.717549453	11.0	3.0	39
47046.0	22803.0135	0.7113254309999999	12.0	3.0	39
47066.0	22802.9607	0.7789157529999999	13.0	3.0	39
47087.0	22803.208	0.669295264	14.0	3.0	39
47108.0	22803.1493	0.752401509	15.0	3.0	39
46811.0	21966.046000000002	0.8331354259999999	1.0	3.0	40
46832.0	21965.9176	0.8184563509999999	2.0	3.0	40
46854.0	21965.3544	0.762744357	3.0	3.0	40
46875.0	21964.4777	0.752064175	4.0	3.0	40
46897.0	21963.8833	0.8325448520000001	5.0	3.0	40
46919.0	21963.8765	0.837066332	6.0	3.0	40
46939.0	21963.6126	0.7852667109999999	7.0	3.0	40
46960.0	21963.5668	0.739997882	8.0	3.0	40
46982.0	21963.0141	0.702100533	9.0	3.0	40
47003.0	21963.0572	0.804158357	10.0	3.0	40
47025.0	21963.2244	0.760066267	11.0	3.0	40
47047.0	21963.4808	0.70936015	12.0	3.0	40
47067.0	21963.1671	0.6741492790000001	13.0	3.0	40
47088.0	21962.5654	0.799048753	14.0	3.0	40
47109.0	21963.1171	0.826454942	15.0	3.0	40
46812.0	21704.1113	0.863086957	1.0	3.0	41
46833.0	21704.1798	0.823291929	2.0	3.0	41
46855.0	21704.1136	0.819008203	3.0	3.0	41
46876.0	21704.2082	0.772843872	4.0	3.0	41
46898.0	21704.0227	0.860320926	5.0	3.0	41
46920.0	21703.9427	0.843622047	6.0	3.0	41
46940.0	21703.8587	0.654545525	7.0	3.0	41
46961.0	21703.0803	0.763790415	8.0	3.0	41
46983.0	21702.7854	0.825823868	9.0	3.0	41
47004.0	21703.487	0.7545823209999999	10.0	3.0	41
47026.0	21702.8949	0.806814528	11.0	3.0	41
47048.0	21703.1719	0.8917345320000001	12.0	3.0	41
47068.0	21702.6765	0.899086388	13.0	3.0	41
47089.0	21702.4376	0.874415637	14.0	3.0	41
47110.0	21702.7899	0.854085718	15.0	3.0	41
46813.0	21543.9918	0.636790428	1.0	3.0	42
46834.0	21543.877999999997	0.669694046	2.0	3.0	42
46856.0	21544.5862	0.679037252	3.0	3.0	42
46877.0	21544.0569	0.7110331670000001	4.0	3.0	42
46899.0	21544.277000000002	0.71285892	5.0	3.0	42
46921.0	21544.5119	0.6896093990000001	6.0	3.0	42
46941.0	21543.8927	0.748996535	7.0	3.0	42
46962.0	21544.3387	0.714322393	8.0	3.0	42
46984.0	21544.4245	0.60596072	9.0	3.0	42
47005.0	21544.058999999997	0.653968368	10.0	3.0	42
47027.0	21544.5174	0.707038655	11.0	3.0	42
47049.0	21544.1112	0.703335064	12.0	3.0	42
47069.0	21544.168999999998	0.718041699	13.0	3.0	42
47090.0	21544.4552	0.66499197	14.0	3.0	42
47111.0	21544.3997	0.594366876	15.0	3.0	42
46814.0	21390.8321	0.758312953	1.0	3.0	43
46835.0	21390.7404	0.8418534129999999	2.0	3.0	43
46857.0	21390.8002	0.7850533829999999	3.0	3.0	43
46878.0	21389.8531	0.725975212	4.0	3.0	43
46900.0	21388.6383	0.786152368	5.0	3.0	43
46922.0	21388.2261	0.742693122	6.0	3.0	43
46943.0	21388.8467	0.7776496009999999	7.0	3.0	43
46964.0	21387.9398	0.741534975	8.0	3.0	43
46986.0	21388.026	0.662841626	9.0	3.0	43
47007.0	21388.0831	0.691303856	10.0	3.0	43
47029.0	21387.8502	0.705088163	11.0	3.0	43
47051.0	21387.9056	0.746707747	12.0	3.0	43
47071.0	21387.6033	0.697238508	13.0	3.0	43
47092.0	21386.6276	0.746314413	14.0	3.0	43
47113.0	21386.8467	0.7748435909999999	15.0	3.0	43
46815.0	21346.6727	0.836635117	1.0	3.0	44
46836.0	21346.1337	0.7948234959999999	2.0	3.0	44
46858.0	21345.6239	0.7767248959999999	3.0	3.0	44
46879.0	21345.9112	0.790571932	4.0	3.0	44
46901.0	21345.165	0.7566762220000001	5.0	3.0	44
46923.0	21345.6844	0.819698348	6.0	3.0	44
46944.0	21345.2046	0.75293707	7.0	3.0	44
46965.0	21345.0764	0.772678103	8.0	3.0	44
46987.0	21345.3963	0.770424845	9.0	3.0	44
47008.0	21344.8308	0.7436503940000001	10.0	3.0	44
47030.0	21345.3207	0.8547492640000001	11.0	3.0	44
47052.0	21344.1833	0.852698712	12.0	3.0	44
47072.0	21345.1044	0.904163527	13.0	3.0	44
47093.0	21343.7008	0.769127138	14.0	3.0	44
47114.0	21343.3333	0.694185449	15.0	3.0	44
46816.0	21302.3306	0.825402139	1.0	3.0	45
46837.0	21301.6683	0.7453504240000001	2.0	3.0	45
46858.0	21345.6239	0.7767248959999999	3.0	3.0	45
46881.0	21301.77	0.7359152809999999	4.0	3.0	45
46903.0	21301.8449	0.7854506259999999	5.0	3.0	45
46925.0	21301.7918	0.77169781	6.0	3.0	45
46945.0	21321.8814	0.8431789470000001	7.0	3.0	45
46966.0	21322.113999999998	0.808365146	8.0	3.0	45
46988.0	21321.9129	0.855868706	9.0	3.0	45
47009.0	21322.2963	0.840172158	10.0	3.0	45
47031.0	21321.2957	0.76429001	11.0	3.0	45
47053.0	21322.0853	0.797709624	12.0	3.0	45
47073.0	21321.9122	0.800281907	13.0	3.0	45
47094.0	21321.6465	0.832261694	14.0	3.0	45
47115.0	21321.8072	0.842225227	15.0	3.0	45
46817.0	21239.1258	0.909822065	1.0	3.0	46
46838.0	21238.6008	0.8127572909999999	2.0	3.0	46
46861.0	21238.4958	0.7847885440000001	3.0	3.0	46
46882.0	21238.7103	0.8335447570000001	4.0	3.0	46
46904.0	21238.424	0.848612441	5.0	3.0	46
46926.0	21238.1911	0.804802955	6.0	3.0	46
46946.0	21238.2622	0.7970528040000001	7.0	3.0	46
46967.0	21237.8647	0.8641405659999999	8.0	3.0	46
46989.0	21237.4227	0.7555130529999999	9.0	3.0	46
47010.0	21237.3612	0.8532225790000001	10.0	3.0	46
47032.0	21236.9221	0.8864751359999999	11.0	3.0	46
47054.0	21236.6143	0.8537764290000001	12.0	3.0	46
47074.0	21236.7029	0.798416538	13.0	3.0	46
47095.0	21235.552000000003	0.885491675	14.0	3.0	46
47116.0	21235.6179	0.839237288	15.0	3.0	46
46819.0	21059.7581	0.865595648	1.0	3.0	48
46840.0	21059.645	0.836061541	2.0	3.0	48
46862.0	21059.5071	0.8536711029999999	3.0	3.0	48
46883.0	21059.5119	0.786545252	4.0	3.0	48
46905.0	21058.7563	0.782997205	5.0	3.0	48
46927.0	21058.4157	0.7712318690000001	6.0	3.0	48
46947.0	21058.5254	0.7800909709999999	7.0	3.0	48
46968.0	21058.2261	0.808296355	8.0	3.0	48
46990.0	21057.8149	0.790939796	9.0	3.0	48
47011.0	21058.0462	0.7860568990000001	10.0	3.0	48
47033.0	21058.1074	0.8190420540000001	11.0	3.0	48
47055.0	21057.3077	0.8557358340000001	12.0	3.0	48
47075.0	21057.4472	0.868558408	13.0	3.0	48
47096.0	21057.2112	0.909792814	14.0	3.0	48
47117.0	21057.0771	0.829108506	15.0	3.0	48
46822.0	20769.8687	0.8296049529999999	1.0	3.0	49
46843.0	20769.9586	0.854536492	2.0	3.0	49
46864.0	20769.9219	0.7748348829999999	3.0	3.0	49
46886.0	20769.4879	0.8755124559999999	4.0	3.0	49
46908.0	20769.3666	0.819415665	5.0	3.0	49
46929.0	20768.9838	0.797475022	6.0	3.0	49
46950.0	20768.4649	0.8202513509999999	7.0	3.0	49
46971.0	20768.2333	0.8331162120000001	8.0	3.0	49
46992.0	20768.7479	0.8114791570000001	9.0	3.0	49
47014.0	20768.1572	0.767310945	10.0	3.0	49
47036.0	20767.6573	0.813608265	11.0	3.0	49
47057.0	20767.2396	0.7654212359999999	12.0	3.0	49
47078.0	20767.6032	0.763528502	13.0	3.0	49
47098.0	20766.4763	0.7754539340000001	14.0	3.0	49
47120.0	20766.3223	0.804949932	15.0	3.0	49
46823.0	20647.2505	0.7908907470000001	1.0	3.0	50
46844.0	20647.5277	0.769347305	2.0	3.0	50
46865.0	20646.8686	0.875522198	3.0	3.0	50
46887.0	20647.5793	0.833639644	4.0	3.0	50
46909.0	20647.1326	0.826142033	5.0	3.0	50
46930.0	20647.0212	0.819438473	6.0	3.0	50
46951.0	20645.7246	0.87521425	7.0	3.0	50
46972.0	20645.8139	0.8955167959999999	8.0	3.0	50
46993.0	20644.9245	0.834905949	9.0	3.0	50
47015.0	20644.5915	0.826166295	10.0	3.0	50
47037.0	20644.3316	0.7548234159999999	11.0	3.0	50
47058.0	20644.521	0.8329434059999999	12.0	3.0	50
47079.0	20644.3509	0.828083017	13.0	3.0	50
47099.0	20644.0596	0.870828339	14.0	3.0	50
47121.0	20644.0269	0.851961848	15.0	3.0	50
46825.0	20298.2007	0.906414335	1.0	3.0	52
46847.0	20298.4323	0.946937947	2.0	3.0	52
46868.0	20298.4649	0.90855814	3.0	3.0	52
46890.0	20297.971	0.9341340340000001	4.0	3.0	52
46912.0	20298.1112	0.862147478	5.0	3.0	52
46932.0	20297.7777	0.8633758229999999	6.0	3.0	52
46953.0	20297.5192	0.814872295	7.0	3.0	52
46975.0	20297.5443	0.814459273	8.0	3.0	52
46996.0	20297.3442	0.930117415	9.0	3.0	52
47018.0	20297.8185	0.857817618	10.0	3.0	52
47040.0	20297.5882	0.864674622	11.0	3.0	52
47060.0	20297.153000000002	0.8882765890000001	12.0	3.0	52
47081.0	20297.7195	0.84775977	13.0	3.0	52
47102.0	20297.2946	0.867614578	14.0	3.0	52
47124.0	20297.4703	0.893950667	15.0	3.0	52
46826.0	20173.6719	0.8871698659999999	1.0	3.0	53
46848.0	20173.5625	0.8398563370000001	2.0	3.0	53
46869.0	20173.5237	0.836525829	3.0	3.0	53
46891.0	20173.4916	0.8552398240000001	4.0	3.0	53
46913.0	20173.4589	0.931179324	5.0	3.0	53
46933.0	20173.5692	0.8786944320000001	6.0	3.0	53
46954.0	20173.6749	0.9271239370000001	7.0	3.0	53
46976.0	20173.2489	0.907184048	8.0	3.0	53
46997.0	20173.6619	0.9453854420000001	9.0	3.0	53
47019.0	20172.904	0.826742931	10.0	3.0	53
47041.0	20173.1444	0.918292842	11.0	3.0	53
47061.0	20173.2581	0.8471023209999999	12.0	3.0	53
47082.0	20173.1502	0.873126262	13.0	3.0	53
47103.0	20173.0925	0.80576712	14.0	3.0	53
47125.0	20173.2773	0.869836335	15.0	3.0	53
46827.0	19903.4516	0.842728912	1.0	3.0	54
46849.0	19903.2469	0.840942263	2.0	3.0	54
46870.0	19903.4179	0.83823606	3.0	3.0	54
46892.0	19902.8966	0.83917057	4.0	3.0	54
46914.0	19903.0137	0.8177402220000001	5.0	3.0	54
46934.0	19902.3546	0.807362415	6.0	3.0	54
46955.0	19902.485	0.8414538659999999	7.0	3.0	54
46977.0	19901.5888	0.8928744359999999	8.0	3.0	54
46998.0	19901.2547	0.8413763470000001	9.0	3.0	54
47020.0	19901.1637	0.87233705	10.0	3.0	54
47042.0	19900.7819	0.8777490729999999	11.0	3.0	54
47062.0	19900.0717	0.8765228270000001	12.0	3.0	54
47083.0	19900.1918	0.8725753270000001	13.0	3.0	54
47104.0	19900.0967	0.8946141590000001	14.0	3.0	54
47126.0	19900.1407	0.838793542	15.0	3.0	54
46828.0	19551.7963	0.791713241	1.0	3.0	55
46850.0	19551.0694	0.755333913	2.0	3.0	55
46871.0	19550.9781	0.7036968929999999	3.0	3.0	55
46893.0	19551.4187	0.77221481	4.0	3.0	55
46915.0	19551.3717	0.7442432659999999	5.0	3.0	55
46935.0	19551.3318	0.7048303309999999	6.0	3.0	55
46956.0	19551.2954	0.733641518	7.0	3.0	55
46978.0	19551.2067	0.7417052690000001	8.0	3.0	55
46999.0	19551.6685	0.75862726	9.0	3.0	55
47021.0	19550.605	0.69814911	10.0	3.0	55
47043.0	19551.6943	0.754318308	11.0	3.0	55
47063.0	19551.0632	0.7817973890000001	12.0	3.0	55
47084.0	19551.2645	0.771022468	13.0	3.0	55
47105.0	19551.2365	0.7561186	14.0	3.0	55
47127.0	19551.3206	0.694795377	15.0	3.0	55
46829.0	19024.0601	0.701732635	1.0	3.0	56
46851.0	19023.1127	0.56620796	2.0	3.0	56
46872.0	19024.171000000002	0.622695268	3.0	3.0	56
46894.0	19022.9513	0.6783538659999999	4.0	3.0	56
46916.0	19023.4172	0.670137503	5.0	3.0	56
46936.0	19022.528000000002	0.6007862420000001	6.0	3.0	56
46957.0	19023.4217	0.645761739	7.0	3.0	56
46979.0	19022.2368	0.6922652979999999	8.0	3.0	56
47000.0	19022.3138	0.53699979	9.0	3.0	56
47022.0	19022.127	0.5585310139999999	10.0	3.0	56
47044.0	19021.9476	0.59183847	11.0	3.0	56
47064.0	19021.7599	0.5423114720000001	12.0	3.0	56
47085.0	19022.0544	0.58765911	13.0	3.0	56
47106.0	19022.4073	0.651686115	14.0	3.0	56
47128.0	19021.763	0.642324815	15.0	3.0	56
46830.0	18845.7802	0.7075492259999999	1.0	3.0	57
46852.0	18845.5242	0.762793684	2.0	3.0	57
46873.0	18845.0129	0.672605152	3.0	3.0	57
46895.0	18845.048	0.701947178	4.0	3.0	57
46917.0	18845.1675	0.755104588	5.0	3.0	57
46937.0	18845.2677	0.75000752	6.0	3.0	57
46958.0	18844.7598	0.778673165	7.0	3.0	57
46980.0	18845.1506	0.716260714	8.0	3.0	57
47001.0	18845.0771	0.744705962	9.0	3.0	57
47023.0	18844.9901	0.836286555	10.0	3.0	57
47045.0	18844.9628	0.796181128	11.0	3.0	57
47065.0	18845.1861	0.7103612579999999	12.0	3.0	57
47086.0	18845.0197	0.8235916120000001	13.0	3.0	57
47107.0	18844.9799	0.808630215	14.0	3.0	57
47129.0	18845.249	0.784377732	15.0	3.0	57
60598.0	22024.3824	0.813802037	1.0	4.0	58
60609.0	22024.2949	0.8812091209999999	2.0	4.0	58
60620.0	22023.9088	0.741545593	3.0	4.0	58
60631.0	22023.9987	0.778025568	4.0	4.0	58
60642.0	22023.4156	0.75712281	5.0	4.0	58
60653.0	22024.0645	0.7471499140000001	6.0	4.0	58
60664.0	22024.1245	0.8800464929999999	7.0	4.0	58
60675.0	22023.7493	0.884235645	8.0	4.0	58
60686.0	22023.9222	0.8523902640000001	9.0	4.0	58
60697.0	22024.1703	0.8472559690000001	10.0	4.0	58
60708.0	22023.6095	0.86419025	11.0	4.0	58
60719.0	22023.7111	0.7792060540000001	12.0	4.0	58
60730.0	22024.327999999998	0.786143002	13.0	4.0	58
60741.0	22023.9348	0.8007147790000001	14.0	4.0	58
60752.0	22023.5824	0.7563847890000001	15.0	4.0	58
60599.0	21829.2138	0.781634132	1.0	4.0	59
60610.0	21828.8956	0.828093273	2.0	4.0	59
60621.0	21829.4119	0.827677115	3.0	4.0	59
60632.0	21829.1672	0.82317518	4.0	4.0	59
60643.0	21829.0691	0.855320539	5.0	4.0	59
60654.0	21829.5919	0.830510089	6.0	4.0	59
60665.0	21828.8329	0.801198465	7.0	4.0	59
60676.0	21829.264	0.810373352	8.0	4.0	59
60687.0	21828.9274	0.88571753	9.0	4.0	59
60698.0	21828.7811	0.861068287	10.0	4.0	59
60709.0	21828.6084	0.77079424	11.0	4.0	59
60720.0	21828.8802	0.7971642040000001	12.0	4.0	59
60731.0	21829.2992	0.770103867	13.0	4.0	59
60742.0	21828.44	0.77892851	14.0	4.0	59
60753.0	21829.1888	0.790905175	15.0	4.0	59
60600.0	21178.0786	0.8932365859999999	1.0	4.0	60
60611.0	21177.0303	0.797223956	2.0	4.0	60
60622.0	21177.037999999997	0.8673938440000001	3.0	4.0	60
60633.0	21177.0875	0.889248791	4.0	4.0	60
60644.0	21176.3754	0.86543953	5.0	4.0	60
60655.0	21176.6577	0.866425311	6.0	4.0	60
60666.0	21176.324	0.8659818109999999	7.0	4.0	60
60677.0	21176.7887	0.845971094	8.0	4.0	60
60688.0	21176.3684	0.829230026	9.0	4.0	60
60699.0	21176.5632	0.879594835	10.0	4.0	60
60710.0	21176.2945	0.913552347	11.0	4.0	60
60721.0	21175.8598	0.8313369159999999	12.0	4.0	60
60732.0	21175.4856	0.800252385	13.0	4.0	60
60743.0	21175.3891	0.811272102	14.0	4.0	60
60754.0	21175.1503	0.792397144	15.0	4.0	60
60601.0	20826.3186	0.8968927259999999	1.0	4.0	61
60612.0	20826.1661	0.9166542109999999	2.0	4.0	61
60623.0	20826.3103	0.9389630520000001	3.0	4.0	61
60634.0	20826.2344	0.902152818	4.0	4.0	61
60645.0	20826.7075	0.8005582459999999	5.0	4.0	61
60656.0	20826.1011	0.8628899259999999	6.0	4.0	61
60667.0	20826.2379	0.903194403	7.0	4.0	61
60678.0	20826.3004	0.85757089	8.0	4.0	61
60689.0	20826.6076	0.799142737	9.0	4.0	61
60700.0	20826.1912	0.8818963940000001	10.0	4.0	61
60711.0	20826.6576	0.847783105	11.0	4.0	61
60722.0	20826.229	0.8027157640000001	12.0	4.0	61
60733.0	20826.358	0.799022198	13.0	4.0	61
60744.0	20826.4652	0.841066863	14.0	4.0	61
60755.0	20826.5767	0.999720429	15.0	4.0	61
60602.0	20424.8952	0.8949646109999999	1.0	4.0	62
60613.0	20424.2724	0.855219603	2.0	4.0	62
60624.0	20424.2596	0.8273040999999999	3.0	4.0	62
60635.0	20424.479	0.8708746740000001	4.0	4.0	62
60646.0	20424.3027	0.871060077	5.0	4.0	62
60657.0	20424.5735	0.87721387	6.0	4.0	62
60668.0	20424.5144	0.924064381	7.0	4.0	62
60679.0	20424.3867	0.901551384	8.0	4.0	62
60690.0	20424.5619	0.839612567	9.0	4.0	62
60701.0	20424.5252	0.820170636	10.0	4.0	62
60712.0	20424.4531	0.827135187	11.0	4.0	62
60723.0	20424.4174	0.840194308	12.0	4.0	62
60734.0	20424.5845	0.7886596359999999	13.0	4.0	62
60745.0	20424.4312	0.9043361670000001	14.0	4.0	62
60756.0	20424.3731	0.826331734	15.0	4.0	62
60603.0	20295.8596	0.82595746	1.0	4.0	63
60614.0	20295.6393	0.801625591	2.0	4.0	63
60625.0	20295.3252	0.892865902	3.0	4.0	63
60636.0	20295.3627	0.8629379509999999	4.0	4.0	63
60647.0	20295.4813	0.95647377	5.0	4.0	63
60658.0	20295.5317	0.8801562890000001	6.0	4.0	63
60669.0	20295.5532	0.907420765	7.0	4.0	63
60680.0	20295.0847	0.816143304	8.0	4.0	63
60691.0	20295.2143	0.8207149640000001	9.0	4.0	63
60702.0	20295.0903	0.8419195709999999	10.0	4.0	63
60713.0	20294.9104	0.834543809	11.0	4.0	63
60724.0	20295.209	0.858610855	12.0	4.0	63
60735.0	20294.9281	0.890844161	13.0	4.0	63
60746.0	20295.2728	0.901898425	14.0	4.0	63
60757.0	20294.8223	0.911801091	15.0	4.0	63
60604.0	19879.3228	0.773094	1.0	4.0	64
60615.0	19879.5441	0.740840429	2.0	4.0	64
60626.0	19879.1986	0.7546932590000001	3.0	4.0	64
60637.0	19879.4772	0.766082108	4.0	4.0	64
60648.0	19879.451	0.7878446040000001	5.0	4.0	64
60659.0	19879.0964	0.766705808	6.0	4.0	64
60670.0	19878.8484	0.793058178	7.0	4.0	64
60681.0	19879.2038	0.770034097	8.0	4.0	64
60692.0	19878.6703	0.705306633	9.0	4.0	64
60703.0	19878.7761	0.6868958279999999	10.0	4.0	64
60714.0	19878.9236	0.756566483	11.0	4.0	64
60725.0	19879.0422	0.7795612959999999	12.0	4.0	64
60736.0	19878.7781	0.808188369	13.0	4.0	64
60747.0	19879.1591	0.707853445	14.0	4.0	64
60758.0	19879.0276	0.706467462	15.0	4.0	64
60605.0	19464.731	0.7388296609999999	1.0	4.0	65
60616.0	19465.1488	0.841730677	2.0	4.0	65
60627.0	19464.7491	0.813618625	3.0	4.0	65
60638.0	19465.0301	0.746419385	4.0	4.0	65
60649.0	19465.139	0.801815231	5.0	4.0	65
60660.0	19464.6328	0.8057950740000001	6.0	4.0	65
60671.0	19465.1665	0.7894349959999999	7.0	4.0	65
60682.0	19464.5435	0.727424787	8.0	4.0	65
60693.0	19465.0449	0.7487701999999999	9.0	4.0	65
60704.0	19464.9017	0.7990533879999999	10.0	4.0	65
60715.0	19464.9597	0.77905264	11.0	4.0	65
60726.0	19464.9708	0.692324477	12.0	4.0	65
60737.0	19465.052	0.750535446	13.0	4.0	65
60748.0	19464.8343	0.73512153	14.0	4.0	65
60759.0	19465.2178	0.789677637	15.0	4.0	65
60606.0	19428.5194	0.7575120240000001	1.0	4.0	66
60617.0	19428.4686	0.7439810440000001	2.0	4.0	66
60628.0	19428.5016	0.68151169	3.0	4.0	66
60639.0	19428.5491	0.8286764529999999	4.0	4.0	66
60650.0	19428.3912	0.723683842	5.0	4.0	66
60661.0	19428.1639	0.717424809	6.0	4.0	66
60672.0	19428.2454	0.773246008	7.0	4.0	66
60683.0	19427.8789	0.698254514	8.0	4.0	66
60694.0	19427.9454	0.645764109	9.0	4.0	66
60705.0	19428.0316	0.682696807	10.0	4.0	66
60716.0	19427.8498	0.6506462479999999	11.0	4.0	66
60727.0	19428.0221	0.712438818	12.0	4.0	66
60738.0	19428.0741	0.754544214	13.0	4.0	66
60749.0	19428.009	0.7462899820000001	14.0	4.0	66
60760.0	19428.0023	0.7244100379999999	15.0	4.0	66
60607.0	19308.2419	0.830832439	1.0	4.0	67
60618.0	19308.3312	0.7589991140000001	2.0	4.0	67
60629.0	19308.2538	0.8031741259999999	3.0	4.0	67
60640.0	19308.3907	0.809668788	4.0	4.0	67
60651.0	19308.1782	0.7752430090000001	5.0	4.0	67
60662.0	19308.2301	0.7921162559999999	6.0	4.0	67
60673.0	19308.2738	0.7860300659999999	7.0	4.0	67
60684.0	19308.1985	0.81711173	8.0	4.0	67
60695.0	19308.6433	0.795416447	9.0	4.0	67
60706.0	19308.3009	0.786720434	10.0	4.0	67
60717.0	19308.0746	0.7338852709999999	11.0	4.0	67
60728.0	19308.3062	0.730180333	12.0	4.0	67
60739.0	19308.1838	0.834551382	13.0	4.0	67
60750.0	19308.5789	0.795894993	14.0	4.0	67
60761.0	19308.3103	0.813177872	15.0	4.0	67
60608.0	18944.0133	0.770047978	1.0	4.0	68
60619.0	18944.0754	0.766330753	2.0	4.0	68
60630.0	18944.1099	0.710875513	3.0	4.0	68
60641.0	18943.8045	0.7922873570000001	4.0	4.0	68
60652.0	18944.2999	0.742331463	5.0	4.0	68
60663.0	18943.9857	0.6993934629999999	6.0	4.0	68
60674.0	18943.5533	0.7388471259999999	7.0	4.0	68
60685.0	18943.4931	0.848925292	8.0	4.0	68
60696.0	18943.5726	0.827024863	9.0	4.0	68
60707.0	18943.6456	0.72392691	10.0	4.0	68
60718.0	18943.5637	0.7934451990000001	11.0	4.0	68
60729.0	18943.4821	0.8236223640000001	12.0	4.0	68
60740.0	18943.4986	0.726549841	13.0	4.0	68
60751.0	18943.705	0.805525319	14.0	4.0	68
60762.0	18943.663	0.804672527	15.0	4.0	68
84173.0	22808.2636	0.826108553	1.0	5.0	69
84187.0	22808.4681	0.994882334	2.0	5.0	69
84201.0	22807.8948	0.9242093840000001	3.0	5.0	69
84215.0	22808.2833	0.855271181	4.0	5.0	69
84229.0	22808.3192	0.8585561509999999	5.0	5.0	69
84243.0	22808.3235	0.891959176	6.0	5.0	69
84257.0	22807.8905	0.932061087	7.0	5.0	69
84271.0	22808.382	0.884175777	8.0	5.0	69
84285.0	22808.3566	0.9379685870000001	9.0	5.0	69
84299.0	22808.1569	0.881110842	10.0	5.0	69
84313.0	22808.0318	0.843033213	11.0	5.0	69
84327.0	22808.2731	0.844067243	12.0	5.0	69
84341.0	22808.4058	0.8319650940000001	13.0	5.0	69
84355.0	22807.7834	0.87370718	14.0	5.0	69
84369.0	22808.3871	0.8898331820000001	15.0	5.0	69
84174.0	22294.2032	0.7384923320000001	1.0	5.0	70
84188.0	22293.7992	0.814177978	2.0	5.0	70
84202.0	22293.4233	0.800152548	3.0	5.0	70
84216.0	22293.4435	0.825032487	4.0	5.0	70
84230.0	22292.8763	0.872267118	5.0	5.0	70
84244.0	22293.0817	0.785629605	6.0	5.0	70
84258.0	22293.0414	0.748722688	7.0	5.0	70
84272.0	22292.4605	0.795575734	8.0	5.0	70
84286.0	22292.8269	0.906045908	9.0	5.0	70
84300.0	22292.4417	0.642223144	10.0	5.0	70
84314.0	22292.7615	0.6736133870000001	11.0	5.0	70
84328.0	22292.11	0.7672510029999999	12.0	5.0	70
84342.0	22292.6353	0.7335830940000001	13.0	5.0	70
84356.0	22292.2732	0.790673937	14.0	5.0	70
84370.0	22292.7918	0.7955709540000001	15.0	5.0	70
84175.0	21956.9421	0.75002793	1.0	5.0	71
84189.0	21956.9877	0.7807023209999999	2.0	5.0	71
84204.0	21956.9144	0.8424662470000001	3.0	5.0	71
84218.0	21956.2242	0.772752375	4.0	5.0	71
84232.0	21956.4871	0.795038067	5.0	5.0	71
84246.0	21956.5882	0.965507387	6.0	5.0	71
84260.0	21955.5545	0.806110963	7.0	5.0	71
84274.0	21955.8544	0.778878727	8.0	5.0	71
84288.0	21955.3117	0.7373363340000001	9.0	5.0	71
84302.0	21954.912999999997	0.761098979	10.0	5.0	71
84316.0	21954.7324	0.7854888409999999	11.0	5.0	71
84330.0	21954.9604	0.83375401	12.0	5.0	71
84344.0	21954.5523	0.77310114	13.0	5.0	71
84358.0	21954.9929	0.817699092	14.0	5.0	71
84372.0	21954.665	0.7945653570000001	15.0	5.0	71
84176.0	21936.1071	0.816256665	1.0	5.0	72
84190.0	21936.1253	0.477481479	2.0	5.0	72
84204.0	21956.9144	0.8424662470000001	3.0	5.0	72
84218.0	21956.2242	0.772752375	4.0	5.0	72
84232.0	21956.4871	0.795038067	5.0	5.0	72
84246.0	21956.5882	0.965507387	6.0	5.0	72
84260.0	21955.5545	0.806110963	7.0	5.0	72
84274.0	21955.8544	0.778878727	8.0	5.0	72
84288.0	21955.3117	0.7373363340000001	9.0	5.0	72
84302.0	21954.912999999997	0.761098979	10.0	5.0	72
84316.0	21954.7324	0.7854888409999999	11.0	5.0	72
84330.0	21954.9604	0.83375401	12.0	5.0	72
84344.0	21954.5523	0.77310114	13.0	5.0	72
84358.0	21954.9929	0.817699092	14.0	5.0	72
84372.0	21954.665	0.7945653570000001	15.0	5.0	72
84177.0	21688.9592	0.817647569	1.0	5.0	73
84191.0	21688.9027	0.78294241	2.0	5.0	73
84205.0	21688.8957	0.817400314	3.0	5.0	73
84219.0	21688.3977	0.8156667129999999	4.0	5.0	73
84233.0	21688.4126	0.779863428	5.0	5.0	73
84247.0	21687.5826	0.88332788	6.0	5.0	73
84261.0	21688.1298	0.797997915	7.0	5.0	73
84275.0	21687.8162	0.871919764	8.0	5.0	73
84289.0	21688.1505	0.841858835	9.0	5.0	73
84303.0	21687.1318	0.802741743	10.0	5.0	73
84317.0	21687.8914	0.823540225	11.0	5.0	73
84331.0	21687.4286	0.8222090890000001	12.0	5.0	73
84345.0	21687.2919	0.777128275	13.0	5.0	73
84359.0	21687.4754	0.854355359	14.0	5.0	73
84373.0	21687.0673	0.745126187	15.0	5.0	73
84178.0	21500.5631	0.831437621	1.0	5.0	74
84192.0	21500.1496	0.799863764	2.0	5.0	74
84206.0	21500.359	0.830781236	3.0	5.0	74
84220.0	21500.1595	0.826597868	4.0	5.0	74
84234.0	21499.6044	0.839146044	5.0	5.0	74
84248.0	21499.2228	0.84363436	6.0	5.0	74
84262.0	21498.8646	0.751930095	7.0	5.0	74
84276.0	21498.7906	0.7818934590000001	8.0	5.0	74
84290.0	21498.325	0.7983656179999999	9.0	5.0	74
84304.0	21498.8307	0.802692982	10.0	5.0	74
84318.0	21498.0347	0.796341271	11.0	5.0	74
84332.0	21498.2559	0.84158809	12.0	5.0	74
84346.0	21498.0416	0.8487923629999999	13.0	5.0	74
84360.0	21497.9683	0.8819259490000001	14.0	5.0	74
84374.0	21497.8135	0.777662395	15.0	5.0	74
84179.0	21006.0987	0.847750163	1.0	5.0	75
84193.0	21006.2548	0.842022968	2.0	5.0	75
84207.0	21006.1913	0.821553966	3.0	5.0	75
84221.0	21005.9997	0.7818367970000001	4.0	5.0	75
84235.0	21006.0466	0.8332261240000001	5.0	5.0	75
84249.0	21006.4646	0.8350041490000001	6.0	5.0	75
84263.0	21006.1513	0.8480063859999999	7.0	5.0	75
84277.0	21005.9379	0.854466068	8.0	5.0	75
84291.0	21006.4545	0.7865039309999999	9.0	5.0	75
84305.0	21006.2847	0.8263458340000001	10.0	5.0	75
84319.0	21005.9798	0.877668942	11.0	5.0	75
84333.0	21005.826	0.799306328	12.0	5.0	75
84347.0	21005.8877	0.8648891	13.0	5.0	75
84361.0	21005.389	0.85263696	14.0	5.0	75
84375.0	21006.0529	0.771976256	15.0	5.0	75
84180.0	20924.3757	0.841184231	1.0	5.0	76
84194.0	20923.8063	0.90525008	2.0	5.0	76
84208.0	20923.6053	0.809723564	3.0	5.0	76
84222.0	20923.5967	0.80425018	4.0	5.0	76
84236.0	20923.9077	0.8194753790000001	5.0	5.0	76
84250.0	20923.8272	0.827480758	6.0	5.0	76
84264.0	20923.5044	0.7969890690000001	7.0	5.0	76
84278.0	20923.7164	0.8349739690000001	8.0	5.0	76
84292.0	20923.6668	0.8376711609999999	9.0	5.0	76
84306.0	20922.857	0.830209871	10.0	5.0	76
84320.0	20922.5443	0.813325893	11.0	5.0	76
84334.0	20922.8793	0.818614732	12.0	5.0	76
84348.0	20923.0799	0.798382633	13.0	5.0	76
84362.0	20922.2352	0.8233892290000001	14.0	5.0	76
84376.0	20922.7768	0.811180213	15.0	5.0	76
84181.0	20747.1329	0.8696034659999999	1.0	5.0	77
84195.0	20746.6745	0.840800318	2.0	5.0	77
84209.0	20746.9617	0.924109691	3.0	5.0	77
84223.0	20746.5268	0.888437005	4.0	5.0	77
84237.0	20746.8407	0.825747034	5.0	5.0	77
84251.0	20746.6973	0.87973501	6.0	5.0	77
84265.0	20745.8997	0.874020844	7.0	5.0	77
84279.0	20746.1128	0.8076373729999999	8.0	5.0	77
84293.0	20746.0653	0.866285486	9.0	5.0	77
84307.0	20746.2198	0.833797931	10.0	5.0	77
84321.0	20745.7601	0.79661708	11.0	5.0	77
84335.0	20745.8043	0.871787877	12.0	5.0	77
84349.0	20746.1538	0.897938294	13.0	5.0	77
84363.0	20745.9291	0.886435387	14.0	5.0	77
84377.0	20746.0643	0.859147778	15.0	5.0	77
84182.0	20626.3625	0.8354446259999999	1.0	5.0	78
84196.0	20626.0377	0.882064015	2.0	5.0	78
84210.0	20625.9423	0.891936932	3.0	5.0	78
84224.0	20626.1185	0.818456008	4.0	5.0	78
84238.0	20625.5151	0.8232072659999999	5.0	5.0	78
84252.0	20626.0526	0.855266263	6.0	5.0	78
84266.0	20625.2882	0.86357759	7.0	5.0	78
84280.0	20625.8194	0.8423992379999999	8.0	5.0	78
84294.0	20625.4671	0.828450713	9.0	5.0	78
84308.0	20625.6069	0.8504980040000001	10.0	5.0	78
84322.0	20625.5711	0.902221755	11.0	5.0	78
84336.0	20625.196	0.8809391759999999	12.0	5.0	78
84350.0	20625.2149	0.885774673	13.0	5.0	78
84364.0	20624.9505	0.8942764679999999	14.0	5.0	78
84378.0	20624.4231	0.839562645	15.0	5.0	78
84183.0	20468.089	0.875213303	1.0	5.0	79
84197.0	20468.3572	0.860334862	2.0	5.0	79
84211.0	20468.4452	0.872025409	3.0	5.0	79
84225.0	20467.6248	0.832240663	4.0	5.0	79
84239.0	20467.5175	0.797233498	5.0	5.0	79
84253.0	20467.4928	0.846564765	6.0	5.0	79
84267.0	20467.6748	0.82857812	7.0	5.0	79
84281.0	20467.5831	0.868240315	8.0	5.0	79
84295.0	20467.1541	0.851310459	9.0	5.0	79
84309.0	20467.0363	0.8547140540000001	10.0	5.0	79
84323.0	20466.4925	0.8773121290000001	11.0	5.0	79
84337.0	20466.5444	0.8193575809999999	12.0	5.0	79
84351.0	20466.4859	0.7943183070000001	13.0	5.0	79
84365.0	20466.1411	0.8454075640000001	14.0	5.0	79
84379.0	20466.1918	0.886191857	15.0	5.0	79
84184.0	20315.207	0.864524884	1.0	5.0	80
84198.0	20315.0058	0.884172319	2.0	5.0	80
84212.0	20315.4062	0.886953929	3.0	5.0	80
84226.0	20315.3374	0.9361885120000001	4.0	5.0	80
84240.0	20314.9096	0.880648674	5.0	5.0	80
84254.0	20315.3028	0.918960012	6.0	5.0	80
84268.0	20315.2125	0.9332409540000001	7.0	5.0	80
84282.0	20315.0047	0.803696973	8.0	5.0	80
84296.0	20315.1686	0.838208752	9.0	5.0	80
84310.0	20315.2283	0.8089658390000001	10.0	5.0	80
84324.0	20315.243000000002	0.882221446	11.0	5.0	80
84338.0	20315.1376	0.874426659	12.0	5.0	80
84352.0	20314.9294	0.853396134	13.0	5.0	80
84366.0	20315.2719	0.90000715	14.0	5.0	80
84380.0	20315.0293	0.833019324	15.0	5.0	80
84185.0	19682.5333	0.805170728	1.0	5.0	81
84199.0	19682.6625	0.828866483	2.0	5.0	81
84213.0	19682.5812	0.846697072	3.0	5.0	81
84227.0	19682.7204	0.8038475759999999	4.0	5.0	81
84241.0	19682.7046	0.84356393	5.0	5.0	81
84255.0	19682.121	0.794430315	6.0	5.0	81
84269.0	19682.0225	0.869690222	7.0	5.0	81
84283.0	19681.7964	0.7996169790000001	8.0	5.0	81
84297.0	19681.9769	0.8749090270000001	9.0	5.0	81
84311.0	19681.7857	0.901057787	10.0	5.0	81
84325.0	19682.0014	0.8331110420000001	11.0	5.0	81
84339.0	19681.5855	0.904054974	12.0	5.0	81
84353.0	19681.7674	0.781987203	13.0	5.0	81
84367.0	19681.2096	0.825422818	14.0	5.0	81
84381.0	19681.1264	0.7870987740000001	15.0	5.0	81
84186.0	19002.7585	0.783235806	1.0	5.0	82
84200.0	19002.7088	0.7838210720000001	2.0	5.0	82
84214.0	19002.7897	0.752188475	3.0	5.0	82
84228.0	19002.6391	0.823434533	4.0	5.0	82
84242.0	19002.8805	0.795169564	5.0	5.0	82
84256.0	19002.8222	0.811413473	6.0	5.0	82
84270.0	19002.6576	0.7988231179999999	7.0	5.0	82
84284.0	19002.6628	0.790509371	8.0	5.0	82
84298.0	19002.8423	0.79761358	9.0	5.0	82
84312.0	19002.7602	0.749102886	10.0	5.0	82
84326.0	19002.6164	0.823517015	11.0	5.0	82
84340.0	19002.9356	0.7626153259999999	12.0	5.0	82
84354.0	19002.3985	0.816173996	13.0	5.0	82
84368.0	19002.8075	0.807655226	14.0	5.0	82
84382.0	19002.8893	0.833414938	15.0	5.0	82
108423.0	22460.7559	0.7408548629999999	1.0	6.0	85
108454.0	22461.01	0.790501328	2.0	6.0	85
108485.0	22461.2581	0.80066768	3.0	6.0	85
108517.0	22460.4863	0.901349775	4.0	6.0	85
108548.0	22461.7521	0.728973373	5.0	6.0	85
108580.0	22461.3857	0.8311078140000001	6.0	6.0	85
108613.0	22461.8075	0.719717699	7.0	6.0	85
108644.0	22460.0997	0.7868254579999999	8.0	6.0	85
108676.0	22461.4444	0.879414645	9.0	6.0	85
108709.0	22461.1109	0.77692497	10.0	6.0	85
108740.0	22462.2747	0.6878286640000001	11.0	6.0	85
108772.0	22460.7643	0.813208154	12.0	6.0	85
108804.0	22459.9215	0.9796532179999999	13.0	6.0	85
108834.0	22460.3165	0.966511363	14.0	6.0	85
108865.0	22460.7328	0.770171662	15.0	6.0	85
108424.0	22395.2144	0.694602123	1.0	6.0	86
108455.0	22393.5216	0.844992192	2.0	6.0	86
108486.0	22394.0813	0.9939975809999999	3.0	6.0	86
108518.0	22392.384	0.7742500520000001	4.0	6.0	86
108549.0	22392.9098	0.957945623	5.0	6.0	86
108581.0	22392.5599	0.8740892840000001	6.0	6.0	86
108614.0	22392.3181	0.910839388	7.0	6.0	86
108645.0	22392.72	0.741337735	8.0	6.0	86
108677.0	22392.0906	0.725584855	9.0	6.0	86
108710.0	22392.4068	0.8165652640000001	10.0	6.0	86
108741.0	22391.6752	0.812139432	11.0	6.0	86
108773.0	22391.8417	0.732406514	12.0	6.0	86
108805.0	22391.9093	0.686666654	13.0	6.0	86
108835.0	22391.4016	0.6812866190000001	14.0	6.0	86
108866.0	22391.5426	0.750934386	15.0	6.0	86
108425.0	22189.6777	0.86667129	1.0	6.0	87
108456.0	22190.89	0.7514270270000001	2.0	6.0	87
108487.0	22190.3318	0.779449217	3.0	6.0	87
108519.0	22190.4939	0.847413993	4.0	6.0	87
108550.0	22189.3552	0.863768034	5.0	6.0	87
108582.0	22190.7997	0.813618802	6.0	6.0	87
108615.0	22190.2322	0.821395765	7.0	6.0	87
108646.0	22190.4863	0.796290938	8.0	6.0	87
108678.0	22190.355	0.843900627	9.0	6.0	87
108711.0	22190.1337	0.7991393459999999	10.0	6.0	87
108742.0	22190.2785	0.778520267	11.0	6.0	87
108774.0	22190.25	0.8321259040000001	12.0	6.0	87
108806.0	22189.4231	0.84610509	13.0	6.0	87
108836.0	22189.3858	0.821587928	14.0	6.0	87
108867.0	22188.7758	0.7749297620000001	15.0	6.0	87
108426.0	22159.2098	0.81347618	1.0	6.0	88
108457.0	22159.1553	0.7901710820000001	2.0	6.0	88
108488.0	22158.778	0.7753310790000001	3.0	6.0	88
108520.0	22157.9885	0.863113065	4.0	6.0	88
108551.0	22158.7475	0.9013765220000001	5.0	6.0	88
108583.0	22158.2741	0.820036454	6.0	6.0	88
108616.0	22158.361	0.7766571809999999	7.0	6.0	88
108647.0	22157.9985	0.7688852620000001	8.0	6.0	88
108679.0	22157.8947	0.78350673	9.0	6.0	88
108712.0	22157.1906	0.736765852	10.0	6.0	88
108743.0	22157.8555	0.8916326840000001	11.0	6.0	88
108775.0	22156.8351	0.7836243359999999	12.0	6.0	88
108807.0	22157.0942	0.767514637	13.0	6.0	88
108837.0	22157.0753	0.834164415	14.0	6.0	88
108868.0	22156.8727	0.80890937	15.0	6.0	88
108427.0	21970.8931	0.81448101	1.0	6.0	89
108458.0	21970.0634	0.737064866	2.0	6.0	89
108489.0	21969.9109	0.7604988490000001	3.0	6.0	89
108521.0	21970.1593	0.717846203	4.0	6.0	89
108552.0	21970.0733	0.781408368	5.0	6.0	89
108584.0	21970.0576	0.843806539	6.0	6.0	89
108617.0	21969.8276	0.840935367	7.0	6.0	89
108648.0	21969.3105	0.8285279390000001	8.0	6.0	89
108681.0	21969.6792	0.791731525	9.0	6.0	89
108713.0	21968.9398	0.8328948	10.0	6.0	89
108744.0	21970.019	0.691369075	11.0	6.0	89
108776.0	21969.3399	0.895338702	12.0	6.0	89
108808.0	21970.0198	0.654159975	13.0	6.0	89
108838.0	21968.159	0.9005218759999999	14.0	6.0	89
108869.0	21968.8528	0.75628754	15.0	6.0	89
108428.0	21827.3714	0.799815873	1.0	6.0	90
108459.0	21827.1575	0.819368042	2.0	6.0	90
108490.0	21827.593999999997	0.741186268	3.0	6.0	90
108522.0	21827.1208	0.7721690920000001	4.0	6.0	90
108553.0	21827.1066	0.816619599	5.0	6.0	90
108585.0	21827.3276	0.768669873	6.0	6.0	90
108618.0	21826.8945	0.7582280659999999	7.0	6.0	90
108649.0	21826.6526	0.778177021	8.0	6.0	90
108682.0	21827.0693	0.7600635090000001	9.0	6.0	90
108714.0	21826.6553	0.7600045009999999	10.0	6.0	90
108745.0	21826.5302	0.796346806	11.0	6.0	90
108777.0	21826.7992	0.806994455	12.0	6.0	90
108809.0	21827.0554	0.8424497129999999	13.0	6.0	90
108839.0	21827.0828	0.799157786	14.0	6.0	90
108870.0	21826.3513	0.7671094490000001	15.0	6.0	90
108432.0	21216.5796	0.8495411979999999	1.0	6.0	92
108463.0	21215.9052	0.86556822	2.0	6.0	92
108495.0	21215.5275	0.793071009	3.0	6.0	92
108527.0	21215.2453	0.78279656	4.0	6.0	92
108558.0	21214.7988	0.82160839	5.0	6.0	92
108590.0	21214.009	0.828950478	6.0	6.0	92
108623.0	21213.5829	0.804897888	7.0	6.0	92
108654.0	21213.1717	0.8480440709999999	8.0	6.0	92
108687.0	21212.695	0.798868357	9.0	6.0	92
108719.0	21212.1191	0.8146700840000001	10.0	6.0	92
108750.0	21212.4415	0.8107810320000001	11.0	6.0	92
108782.0	21212.0975	0.7987273340000001	12.0	6.0	92
108813.0	21211.9146	0.835159364	13.0	6.0	92
108843.0	21211.5336	0.8381084329999999	14.0	6.0	92
108874.0	21211.1625	0.7675149520000001	15.0	6.0	92
108433.0	21190.9801	0.869936205	1.0	6.0	93
108464.0	21191.0708	0.856933188	2.0	6.0	93
108496.0	21190.2225	0.866758055	3.0	6.0	93
108528.0	21190.4881	0.7847027990000001	4.0	6.0	93
108559.0	21190.4432	0.815908805	5.0	6.0	93
108591.0	21190.4309	0.8300559470000001	6.0	6.0	93
108624.0	21189.8711	0.724931654	7.0	6.0	93
108655.0	21190.0025	0.747153409	8.0	6.0	93
108688.0	21189.8021	0.76652961	9.0	6.0	93
108720.0	21189.9014	0.8317233209999999	10.0	6.0	93
108751.0	21189.2786	0.771709098	11.0	6.0	93
108783.0	21189.685	0.826318268	12.0	6.0	93
108814.0	21189.5958	0.822945888	13.0	6.0	93
108844.0	21189.5965	0.8437408009999999	14.0	6.0	93
108875.0	21189.4274	0.7724713679999999	15.0	6.0	93
108434.0	21130.111	0.818264032	1.0	6.0	94
108465.0	21129.3222	0.761427407	2.0	6.0	94
108497.0	21129.2783	0.804408172	3.0	6.0	94
108529.0	21129.2706	0.885031908	4.0	6.0	94
108560.0	21129.4282	0.853016057	5.0	6.0	94
108592.0	21129.384	0.87073804	6.0	6.0	94
108625.0	21129.3883	0.91109406	7.0	6.0	94
108656.0	21129.3564	0.8249473	8.0	6.0	94
108689.0	21129.255	0.862445805	9.0	6.0	94
108721.0	21128.9036	0.8211448020000001	10.0	6.0	94
108752.0	21128.7293	0.799373555	11.0	6.0	94
108784.0	21128.4285	0.772301485	12.0	6.0	94
108815.0	21128.1138	0.838772926	13.0	6.0	94
108845.0	21128.1819	0.7999615059999999	14.0	6.0	94
108876.0	21128.1115	0.7658902009999999	15.0	6.0	94
108443.0	20482.6959	0.74825243	1.0	6.0	97
108474.0	20482.8597	0.8235337620000001	2.0	6.0	97
108505.0	20482.2139	0.734595632	3.0	6.0	97
108537.0	20482.1639	0.7441556840000001	4.0	6.0	97
108569.0	20481.8388	0.73900527	5.0	6.0	97
108602.0	20482.6619	0.702455499	6.0	6.0	97
108633.0	20482.2068	0.7144406520000001	7.0	6.0	97
108665.0	20481.826	0.71925412	8.0	6.0	97
108698.0	20482.4586	0.774836205	9.0	6.0	97
108729.0	20481.7573	0.78054941	10.0	6.0	97
108760.0	20482.2356	0.788951695	11.0	6.0	97
108793.0	20481.8267	0.800250366	12.0	6.0	97
108823.0	20481.5368	0.755943694	13.0	6.0	97
108854.0	20480.8651	0.787944185	14.0	6.0	97
108885.0	20481.5609	0.7806571790000001	15.0	6.0	97
108444.0	20431.003	0.860750982	1.0	6.0	98
108475.0	20430.8821	0.862913287	2.0	6.0	98
108506.0	20431.1388	0.843024295	3.0	6.0	98
108538.0	20430.9121	0.8057196179999999	4.0	6.0	98
108570.0	20431.0409	0.9074783890000001	5.0	6.0	98
108603.0	20431.2828	0.8973126579999999	6.0	6.0	98
108634.0	20430.7276	0.882301008	7.0	6.0	98
108666.0	20430.8938	0.895199484	8.0	6.0	98
108699.0	20431.5737	0.9468763020000001	9.0	6.0	98
108730.0	20430.7715	0.973266478	10.0	6.0	98
108761.0	20430.9844	0.853582328	11.0	6.0	98
108794.0	20431.1111	0.922561622	12.0	6.0	98
108824.0	20430.9352	0.878646073	13.0	6.0	98
108855.0	20431.0044	0.834205007	14.0	6.0	98
108886.0	20431.1959	0.8461712259999999	15.0	6.0	98
108450.0	19429.4762	0.7009641120000001	1.0	6.0	100
108481.0	19429.3153	0.7002260659999999	2.0	6.0	100
108512.0	19429.2732	0.757307759	3.0	6.0	100
108544.0	19428.9981	0.748355263	4.0	6.0	100
108576.0	19428.6059	0.789506025	5.0	6.0	100
108609.0	19428.9094	0.703921957	6.0	6.0	100
108640.0	19429.0185	0.75609668	7.0	6.0	100
108672.0	19428.7656	0.7171179390000001	8.0	6.0	100
108705.0	19429.1928	0.7676664809999999	9.0	6.0	100
108736.0	19428.7422	0.6998449170000001	10.0	6.0	100
108767.0	19428.6949	0.751023232	11.0	6.0	100
108800.0	19428.6229	0.7119585959999999	12.0	6.0	100
108830.0	19428.278000000002	0.725167243	13.0	6.0	100
108861.0	19427.852	0.7653955570000001	14.0	6.0	100
108892.0	19427.8698	0.8104295290000001	15.0	6.0	100
108451.0	19153.0099	0.792879995	1.0	6.0	101
108482.0	19152.4578	0.78672893	2.0	6.0	101
108513.0	19152.4665	0.8383444729999999	3.0	6.0	101
108545.0	19152.593	0.80459026	4.0	6.0	101
108577.0	19152.5483	0.7668910590000001	5.0	6.0	101
108610.0	19152.2315	0.7305524440000001	6.0	6.0	101
108641.0	19152.7014	0.7564157979999999	7.0	6.0	101
108673.0	19152.6178	0.798602817	8.0	6.0	101
108706.0	19152.3222	0.777086928	9.0	6.0	101
108737.0	19152.6717	0.737841805	10.0	6.0	101
108768.0	19152.2906	0.7924538170000001	11.0	6.0	101
108801.0	19152.5762	0.7783485090000001	12.0	6.0	101
108831.0	19152.3596	0.792840942	13.0	6.0	101
108862.0	19152.6347	0.748073421	14.0	6.0	101
108893.0	19152.2353	0.77886293	15.0	6.0	101
112816.0	23074.0791	0.8398920459999999	1.0	7.0	102
112840.0	23072.3777	0.870890307	2.0	7.0	102
112864.0	23071.8235	0.72927208	3.0	7.0	102
112889.0	23071.3346	0.748681974	4.0	7.0	102
112915.0	23071.5801	0.82568031	5.0	7.0	102
112940.0	23071.1115	0.899772063	6.0	7.0	102
112964.0	23071.4626	0.746046258	7.0	7.0	102
112989.0	23070.0315	0.789080452	8.0	7.0	102
113014.0	23070.2085	0.7979606909999999	9.0	7.0	102
113039.0	23070.2272	0.7240380409999999	10.0	7.0	102
113063.0	23069.2603	0.663241495	11.0	7.0	102
113088.0	23070.2806	0.74664676	12.0	7.0	102
113113.0	23070.0773	0.760345712	13.0	7.0	102
113137.0	23069.5964	0.691225018	14.0	7.0	102
113162.0	23069.8442	0.751643253	15.0	7.0	102
112817.0	22849.5628	0.7743649	1.0	7.0	103
112841.0	22850.0154	0.709976885	2.0	7.0	103
112865.0	22849.5503	0.745710207	3.0	7.0	103
112890.0	22850.292999999998	0.773695219	4.0	7.0	103
112916.0	22849.4043	0.742403322	5.0	7.0	103
112941.0	22849.7402	0.7376815790000001	6.0	7.0	103
112965.0	22849.7745	0.748251586	7.0	7.0	103
112990.0	22849.8741	0.811600447	8.0	7.0	103
113015.0	22849.6013	0.8042298640000001	9.0	7.0	103
113040.0	22849.4246	0.7596958079999999	10.0	7.0	103
113064.0	22850.2265	0.805025738	11.0	7.0	103
113089.0	22849.3792	0.818798875	12.0	7.0	103
113114.0	22849.2154	0.711427076	13.0	7.0	103
113138.0	22848.6011	0.581909321	14.0	7.0	103
113163.0	22849.9926	0.645095636	15.0	7.0	103
112818.0	22741.8341	0.68929965	1.0	7.0	104
112842.0	22742.5088	0.637703115	2.0	7.0	104
112866.0	22741.144	0.628571494	3.0	7.0	104
112891.0	22742.259	0.66793661	4.0	7.0	104
112917.0	22741.5938	0.76868621	5.0	7.0	104
112942.0	22741.7012	0.707841267	6.0	7.0	104
112966.0	22741.4872	0.634931455	7.0	7.0	104
112991.0	22741.1632	0.758887403	8.0	7.0	104
113016.0	22741.0646	0.703497577	9.0	7.0	104
113041.0	22741.6922	0.729904722	10.0	7.0	104
113065.0	22741.135	0.698550309	11.0	7.0	104
113090.0	22741.6604	0.635036782	12.0	7.0	104
113115.0	22740.9904	0.666248043	13.0	7.0	104
113139.0	22740.8261	0.693148537	14.0	7.0	104
113164.0	22740.3745	0.710557461	15.0	7.0	104
112819.0	22681.9952	0.8279389840000001	1.0	7.0	105
112843.0	22682.3213	0.779788798	2.0	7.0	105
112867.0	22681.8317	0.744194593	3.0	7.0	105
112892.0	22681.459	0.7269625829999999	4.0	7.0	105
112918.0	22681.7595	0.729658865	5.0	7.0	105
112943.0	22681.4947	0.7497758790000001	6.0	7.0	105
112967.0	22682.1065	0.788845879	7.0	7.0	105
112992.0	22681.5883	0.815663487	8.0	7.0	105
113017.0	22681.7527	0.738458457	9.0	7.0	105
113042.0	22681.4397	0.7738535529999999	10.0	7.0	105
113066.0	22682.0796	0.818596302	11.0	7.0	105
113091.0	22681.7338	0.742789067	12.0	7.0	105
113116.0	22681.6682	0.8575183909999999	13.0	7.0	105
113140.0	22681.8839	0.7889151959999999	14.0	7.0	105
113165.0	22680.7855	0.7239219459999999	15.0	7.0	105
112820.0	22353.6465	0.773340342	1.0	7.0	106
112844.0	22353.3636	0.769008722	2.0	7.0	106
112868.0	22352.7907	0.766899533	3.0	7.0	106
112893.0	22353.3366	0.841762267	4.0	7.0	106
112919.0	22354.0397	0.7993620370000001	5.0	7.0	106
112944.0	22351.9905	0.783710212	6.0	7.0	106
112968.0	22352.9775	0.8302539959999999	7.0	7.0	106
112993.0	22352.3363	0.726074922	8.0	7.0	106
113018.0	22352.4552	0.760247872	9.0	7.0	106
113043.0	22352.2607	0.7977717	10.0	7.0	106
113067.0	22352.1436	0.829670027	11.0	7.0	106
113092.0	22351.93	0.729413619	12.0	7.0	106
113117.0	22351.6562	0.782686248	13.0	7.0	106
113141.0	22351.9943	0.768771085	14.0	7.0	106
113166.0	22351.6945	0.800174849	15.0	7.0	106
112821.0	22270.9694	0.8246927359999999	1.0	7.0	107
112845.0	22270.9196	0.829517828	2.0	7.0	107
112869.0	22270.4091	0.7660509609999999	3.0	7.0	107
112894.0	22270.5499	0.813418064	4.0	7.0	107
112920.0	22270.5274	0.7578652029999999	5.0	7.0	107
112945.0	22270.5037	0.7500655620000001	6.0	7.0	107
112969.0	22269.8652	0.797732007	7.0	7.0	107
112994.0	22269.6326	0.777119882	8.0	7.0	107
113019.0	22269.7406	0.8147165190000001	9.0	7.0	107
113044.0	22269.1774	0.77232973	10.0	7.0	107
113068.0	22270.1491	0.797325559	11.0	7.0	107
113093.0	22269.4406	0.800322579	12.0	7.0	107
113118.0	22269.6461	0.79942796	13.0	7.0	107
113142.0	22269.3622	0.835813348	14.0	7.0	107
113167.0	22269.487	0.792876846	15.0	7.0	107
112822.0	22150.3501	0.91764955	1.0	7.0	108
112846.0	22150.7762	0.745521555	2.0	7.0	108
112870.0	22150.7955	0.7737633190000001	3.0	7.0	108
112895.0	22149.7545	0.752297143	4.0	7.0	108
112921.0	22149.6212	0.7354774470000001	5.0	7.0	108
112946.0	22149.4176	0.77471908	6.0	7.0	108
112970.0	22149.7611	0.742072527	7.0	7.0	108
112995.0	22148.5969	0.744964807	8.0	7.0	108
113020.0	22149.2265	0.776854597	9.0	7.0	108
113045.0	22148.8528	0.79900004	10.0	7.0	108
113069.0	22149.263	0.834968293	11.0	7.0	108
113094.0	22148.7906	0.825534642	12.0	7.0	108
113119.0	22148.4061	0.783523741	13.0	7.0	108
113143.0	22148.3173	0.7077350929999999	14.0	7.0	108
113168.0	22148.5236	0.79081974	15.0	7.0	108
112823.0	22111.1685	0.7590605290000001	1.0	7.0	109
112847.0	22110.9923	0.728005542	2.0	7.0	109
112871.0	22111.8559	0.8270953059999999	3.0	7.0	109
112896.0	22110.5333	0.8294636679999999	4.0	7.0	109
112922.0	22111.1344	0.74549911	5.0	7.0	109
112947.0	22111.0407	0.806911981	6.0	7.0	109
112971.0	22110.8474	0.75536219	7.0	7.0	109
112996.0	22111.1829	0.7791873970000001	8.0	7.0	109
113021.0	22110.5376	0.906501091	9.0	7.0	109
113046.0	22111.2188	0.777872441	10.0	7.0	109
113070.0	22111.35	0.7952546490000001	11.0	7.0	109
113095.0	22110.9808	0.772758712	12.0	7.0	109
113120.0	22111.1962	0.724763389	13.0	7.0	109
113144.0	22111.083	0.768643002	14.0	7.0	109
113169.0	22111.0856	0.743074837	15.0	7.0	109
112826.0	21917.6216	0.771145312	1.0	7.0	110
112850.0	21919.1278	0.41497536	2.0	7.0	110
112874.0	21917.49	1.36596709	3.0	7.0	110
112899.0	21916.9253	1.1182406999999999	4.0	7.0	110
112925.0	21922.0994	0.44384364200000004	5.0	7.0	110
112949.0	21917.1297	1.42501923	6.0	7.0	110
112974.0	21917.6558	1.00500196	7.0	7.0	110
112999.0	21920.3282	0.636705426	8.0	7.0	110
113024.0	21916.3301	1.30304409	9.0	7.0	110
113048.0	21921.6007	0.529901879	10.0	7.0	110
113073.0	21916.0213	1.33860152	11.0	7.0	110
113096.0	21959.697999999997	1.16876098	12.0	7.0	110
113122.0	21915.7231	1.21419735	13.0	7.0	110
113145.0	21950.2177	0.7236266379999999	14.0	7.0	110
113171.0	21915.9769	1.25546166	15.0	7.0	110
112827.0	21714.0089	0.868475992	1.0	7.0	111
112851.0	21713.6925	0.867619997	2.0	7.0	111
112875.0	21713.5504	0.8032823729999999	3.0	7.0	111
112900.0	21712.9316	0.776955497	4.0	7.0	111
112926.0	21712.4409	0.8444788190000001	5.0	7.0	111
112950.0	21711.3211	0.7904094779999999	6.0	7.0	111
112975.0	21710.8157	0.860868257	7.0	7.0	111
113000.0	21710.3279	0.8447339220000001	8.0	7.0	111
113025.0	21710.3944	0.8217850059999999	9.0	7.0	111
113049.0	21710.2665	0.7819916379999999	10.0	7.0	111
113074.0	21710.2724	0.8251317340000001	11.0	7.0	111
113099.0	21710.0733	0.8298940570000001	12.0	7.0	111
113123.0	21709.8693	0.8470400840000001	13.0	7.0	111
113148.0	21709.8058	0.812760142	14.0	7.0	111
113172.0	21710.1336	0.794609805	15.0	7.0	111
112828.0	21532.4194	0.83313859	1.0	7.0	112
112852.0	21532.644	0.8261633190000001	2.0	7.0	112
112876.0	21532.481	0.822408597	3.0	7.0	112
112901.0	21532.1911	0.760100342	4.0	7.0	112
112927.0	21532.0595	0.691921632	5.0	7.0	112
112951.0	21532.0312	0.772314416	6.0	7.0	112
112976.0	21532.0794	0.6871495959999999	7.0	7.0	112
113001.0	21532.1706	0.795212275	8.0	7.0	112
113026.0	21531.5059	0.72673759	9.0	7.0	112
113050.0	21531.8723	0.7659354070000001	10.0	7.0	112
113075.0	21531.2158	0.8323880440000001	11.0	7.0	112
113100.0	21530.8947	0.772824127	12.0	7.0	112
113124.0	21531.2516	0.771850642	13.0	7.0	112
113149.0	21530.4365	0.7581587120000001	14.0	7.0	112
113173.0	21530.3725	0.72891676	15.0	7.0	112
112829.0	21473.269	0.849888987	1.0	7.0	113
112853.0	21472.3407	0.8604956159999999	2.0	7.0	113
112877.0	21472.5839	0.7507077529999999	3.0	7.0	113
112902.0	21472.2195	0.8092180459999999	4.0	7.0	113
112928.0	21472.1689	0.8541017320000001	5.0	7.0	113
112952.0	21472.2715	0.83865473	6.0	7.0	113
112977.0	21471.5313	0.817610233	7.0	7.0	113
113002.0	21471.8798	0.822410089	8.0	7.0	113
113027.0	21471.8326	0.87941545	9.0	7.0	113
113051.0	21471.3347	0.837320979	10.0	7.0	113
113076.0	21471.956000000002	0.791140652	11.0	7.0	113
113101.0	21471.1054	0.8397071190000001	12.0	7.0	113
113125.0	21471.5291	0.809569118	13.0	7.0	113
113150.0	21470.7392	0.7814522359999999	14.0	7.0	113
113174.0	21470.7584	0.8601163890000001	15.0	7.0	113
112831.0	21029.4856	0.7644404229999999	1.0	7.0	115
112855.0	21029.7097	0.913559088	2.0	7.0	115
112880.0	21029.7053	0.865059693	3.0	7.0	115
112906.0	21029.6339	0.8365898940000001	4.0	7.0	115
112931.0	21029.6401	0.8569311190000001	5.0	7.0	115
112955.0	21029.7189	0.803402543	6.0	7.0	115
112980.0	21029.4429	0.75824566	7.0	7.0	115
113005.0	21029.527000000002	0.8544716990000001	8.0	7.0	115
113030.0	21029.5469	0.852747907	9.0	7.0	115
113054.0	21029.7102	0.8587106590000001	10.0	7.0	115
113079.0	21029.0476	0.832989964	11.0	7.0	115
113104.0	21029.2326	0.8488207190000001	12.0	7.0	115
113128.0	21028.9753	0.794685815	13.0	7.0	115
113153.0	21029.385	0.7345701659999999	14.0	7.0	115
113177.0	21029.0729	0.6981369940000001	15.0	7.0	115
112832.0	20983.0345	0.8442199220000001	1.0	7.0	116
112856.0	20982.5411	0.810026562	2.0	7.0	116
112881.0	20982.7802	0.847726788	3.0	7.0	116
112907.0	20982.2318	0.826070029	4.0	7.0	116
112932.0	20981.3172	0.859034557	5.0	7.0	116
112956.0	20981.467999999997	0.886868242	6.0	7.0	116
112981.0	20980.6625	0.851147228	7.0	7.0	116
113006.0	20980.4848	0.839947095	8.0	7.0	116
113031.0	20980.3581	0.848845799	9.0	7.0	116
113055.0	20979.7406	0.8028489329999999	10.0	7.0	116
113080.0	20979.5685	0.8768667659999999	11.0	7.0	116
113105.0	20979.9475	0.80200348	12.0	7.0	116
113129.0	20979.2814	0.8363955470000001	13.0	7.0	116
113154.0	20979.4469	0.86992227	14.0	7.0	116
113178.0	20979.2199	0.8325517259999999	15.0	7.0	116
112833.0	20948.5663	0.86596072	1.0	7.0	117
112857.0	20948.5078	0.86476221	2.0	7.0	117
112882.0	20948.1351	0.78707313	3.0	7.0	117
112908.0	20948.5899	0.8223702940000001	4.0	7.0	117
112933.0	20948.3769	0.793010711	5.0	7.0	117
112957.0	20947.7469	0.830957167	6.0	7.0	117
112982.0	20948.0649	0.83206242	7.0	7.0	117
113007.0	20948.0718	0.838949917	8.0	7.0	117
113032.0	20947.9814	0.8717611340000001	9.0	7.0	117
113056.0	20947.6969	0.810601937	10.0	7.0	117
113081.0	20947.8448	0.818906881	11.0	7.0	117
113106.0	20947.8887	0.867117647	12.0	7.0	117
113130.0	20947.3835	0.8875402720000001	13.0	7.0	117
113155.0	20947.6953	0.77583265	14.0	7.0	117
113179.0	20947.7698	0.7470788970000001	15.0	7.0	117
112834.0	20907.6672	0.734180105	1.0	7.0	118
112858.0	20907.8048	0.79248275	2.0	7.0	118
112883.0	20908.021	0.829675772	3.0	7.0	118
112909.0	20906.9483	0.842942511	4.0	7.0	118
112934.0	20906.4719	0.866812331	5.0	7.0	118
112958.0	20906.4943	0.800410298	6.0	7.0	118
112983.0	20905.9766	0.809238303	7.0	7.0	118
113008.0	20905.369	0.793114125	8.0	7.0	118
113033.0	20905.4668	0.8080763120000001	9.0	7.0	118
113057.0	20905.2134	0.89425885	10.0	7.0	118
113082.0	20905.4111	0.89148722	11.0	7.0	118
113107.0	20905.4208	0.842430172	12.0	7.0	118
113131.0	20905.0213	0.7533097990000001	13.0	7.0	118
113156.0	20905.4305	0.8624595409999999	14.0	7.0	118
113180.0	20905.0051	0.894303299	15.0	7.0	118
112835.0	20762.1615	0.988305232	1.0	7.0	119
112859.0	20762.3905	0.896325437	2.0	7.0	119
112884.0	20762.5016	0.9464662779999999	3.0	7.0	119
112910.0	20762.3764	0.8312958859999999	4.0	7.0	119
112935.0	20762.0577	0.836900023	5.0	7.0	119
112959.0	20762.1719	0.79165361	6.0	7.0	119
112984.0	20762.2932	0.8092268309999999	7.0	7.0	119
113009.0	20762.0414	0.878299336	8.0	7.0	119
113034.0	20761.9339	0.885610789	9.0	7.0	119
113058.0	20762.2941	0.835237782	10.0	7.0	119
113083.0	20761.8401	0.81006493	11.0	7.0	119
113108.0	20762.271	0.9044781690000001	12.0	7.0	119
113132.0	20762.0824	0.872984035	13.0	7.0	119
113157.0	20761.929	0.866420095	14.0	7.0	119
113181.0	20762.2969	0.821109978	15.0	7.0	119
112836.0	20662.3693	0.792675268	1.0	7.0	120
112860.0	20662.0472	0.776002537	2.0	7.0	120
112885.0	20661.4106	0.843757193	3.0	7.0	120
112911.0	20661.1466	0.833511599	4.0	7.0	120
112936.0	20660.8004	0.8546630999999999	5.0	7.0	120
112960.0	20661.1764	0.7973141290000001	6.0	7.0	120
112985.0	20661.0253	0.810114178	7.0	7.0	120
113010.0	20660.9294	0.821874146	8.0	7.0	120
113035.0	20660.4541	0.888336253	9.0	7.0	120
113059.0	20660.6298	0.8358320140000001	10.0	7.0	120
113084.0	20660.1258	0.8726173009999999	11.0	7.0	120
113109.0	20660.0514	0.872596478	12.0	7.0	120
113133.0	20660.449	0.839143236	13.0	7.0	120
113158.0	20659.4893	0.860573108	14.0	7.0	120
113182.0	20659.0537	0.8236105979999999	15.0	7.0	120
112837.0	20369.9501	0.8808679209999999	1.0	7.0	121
112861.0	20369.2904	0.859762812	2.0	7.0	121
112886.0	20369.3858	0.86145992	3.0	7.0	121
112912.0	20369.3189	0.8139275890000001	4.0	7.0	121
112937.0	20368.8144	0.891923745	5.0	7.0	121
112961.0	20368.9433	0.8564421609999999	6.0	7.0	121
112986.0	20369.1636	0.885890965	7.0	7.0	121
113011.0	20369.0661	0.820394527	8.0	7.0	121
113036.0	20368.7677	0.855879238	9.0	7.0	121
113060.0	20368.5752	0.815137685	10.0	7.0	121
113085.0	20368.2352	0.79393432	11.0	7.0	121
113110.0	20368.1408	0.860459832	12.0	7.0	121
113134.0	20368.1544	0.868794202	13.0	7.0	121
113159.0	20368.3573	0.875347586	14.0	7.0	121
113183.0	20367.925	0.880385833	15.0	7.0	121
112838.0	19849.4642	0.76010473	1.0	7.0	122
112862.0	19849.6576	0.670787122	2.0	7.0	122
112887.0	19849.4585	0.736260791	3.0	7.0	122
112913.0	19849.7374	0.765671082	4.0	7.0	122
112938.0	19849.1721	0.788680736	5.0	7.0	122
112962.0	19849.0219	0.797538988	6.0	7.0	122
112987.0	19849.19	0.698138257	7.0	7.0	122
113012.0	19849.1919	0.656696508	8.0	7.0	122
113037.0	19849.2248	0.723856939	9.0	7.0	122
113061.0	19848.6694	0.8058041579999999	10.0	7.0	122
113086.0	19849.1383	0.787807845	11.0	7.0	122
113111.0	19849.0823	0.8287662929999999	12.0	7.0	122
113135.0	19848.9581	0.767539713	13.0	7.0	122
113160.0	19848.9611	0.7417027359999999	14.0	7.0	122
113184.0	19849.2277	0.7526933990000001	15.0	7.0	122
112839.0	19572.4575	0.709023308	1.0	7.0	123
112863.0	19572.7633	0.751826367	2.0	7.0	123
112888.0	19571.9767	0.731669641	3.0	7.0	123
112914.0	19572.4395	0.6570030029999999	4.0	7.0	123
112939.0	19572.4084	0.7323884	5.0	7.0	123
112963.0	19572.3051	0.68267246	6.0	7.0	123
112988.0	19572.373	0.7406954379999999	7.0	7.0	123
113013.0	19572.2899	0.754504189	8.0	7.0	123
113038.0	19572.1622	0.711797408	9.0	7.0	123
113062.0	19572.3354	0.7347059029999999	10.0	7.0	123
113087.0	19572.1936	0.6925696720000001	11.0	7.0	123
113112.0	19572.5151	0.709488778	12.0	7.0	123
113136.0	19572.2211	0.695622905	13.0	7.0	123
113161.0	19572.235	0.691284338	14.0	7.0	123
113185.0	19572.258	0.71782611	15.0	7.0	123
117007.0	21455.5817	0.860128027	1.0	8.0	124
117012.0	21455.2886	0.879356933	2.0	8.0	124
117017.0	21455.1982	0.8129505859999999	3.0	8.0	124
117022.0	21455.0145	0.8544105240000001	4.0	8.0	124
117027.0	21455.1587	0.838446557	5.0	8.0	124
117032.0	21454.892999999996	0.805535522	6.0	8.0	124
117037.0	21454.927000000003	0.81100737	7.0	8.0	124
117042.0	21454.7975	0.8282590879999999	8.0	8.0	124
117047.0	21454.8472	0.883133507	9.0	8.0	124
117052.0	21455.1326	0.904701176	10.0	8.0	124
117057.0	21455.0783	0.828080863	11.0	8.0	124
117062.0	21454.7223	0.905592272	12.0	8.0	124
117067.0	21454.8389	0.8253320540000001	13.0	8.0	124
117072.0	21454.9487	0.849645599	14.0	8.0	124
117077.0	21454.9411	0.814481004	15.0	8.0	124
117008.0	21158.9432	0.864596796	1.0	8.0	125
117013.0	21158.074	0.7270693859999999	2.0	8.0	125
117018.0	21157.8915	0.720636501	3.0	8.0	125
117023.0	21157.0684	0.8577608309999999	4.0	8.0	125
117028.0	21157.3062	0.882964952	5.0	8.0	125
117033.0	21157.189	0.828585232	6.0	8.0	125
117038.0	21157.4597	0.8359216140000001	7.0	8.0	125
117043.0	21157.0765	0.8027708259999999	8.0	8.0	125
117048.0	21157.0889	0.851109765	9.0	8.0	125
117053.0	21156.9858	0.838269833	10.0	8.0	125
117058.0	21156.8722	0.8043004509999999	11.0	8.0	125
117063.0	21156.6359	0.772536964	12.0	8.0	125
117068.0	21155.6501	0.842373127	13.0	8.0	125
117073.0	21155.8363	0.781224136	14.0	8.0	125
117078.0	21155.197	0.8516267790000001	15.0	8.0	125
117009.0	20938.4294	0.8828312340000001	1.0	8.0	126
117014.0	20937.9013	0.7919058929999999	2.0	8.0	126
117019.0	20938.0637	0.901711637	3.0	8.0	126
117024.0	20938.4237	0.909905814	4.0	8.0	126
117029.0	20938.058999999997	0.81896554	5.0	8.0	126
117034.0	20937.6402	0.819851118	6.0	8.0	126
117039.0	20937.8353	0.825302023	7.0	8.0	126
117044.0	20937.6854	0.7919138859999999	8.0	8.0	126
117049.0	20937.8449	0.8197289759999999	9.0	8.0	126
117054.0	20937.4727	0.821859405	10.0	8.0	126
117059.0	20938.0986	0.895472838	11.0	8.0	126
117064.0	20937.5319	0.8383260770000001	12.0	8.0	126
117069.0	20937.9537	0.850125785	13.0	8.0	126
117074.0	20937.5871	0.881419831	14.0	8.0	126
117079.0	20937.6751	0.83034714	15.0	8.0	126
117010.0	20436.8407	0.882738716	1.0	8.0	127
117015.0	20436.9419	0.870182076	2.0	8.0	127
117020.0	20436.6281	0.891259558	3.0	8.0	127
117025.0	20436.5736	0.819131011	4.0	8.0	127
117030.0	20436.218	0.865228248	5.0	8.0	127
117035.0	20436.3102	0.876214099	6.0	8.0	127
117040.0	20436.2821	0.83966979	7.0	8.0	127
117045.0	20436.1744	0.914205121	8.0	8.0	127
117050.0	20436.158	0.932827911	9.0	8.0	127
117055.0	20436.1114	0.8246726959999999	10.0	8.0	127
117060.0	20435.958	0.931691402	11.0	8.0	127
117065.0	20436.1961	0.810221788	12.0	8.0	127
117070.0	20435.8502	0.828014025	13.0	8.0	127
117075.0	20436.3381	0.860046132	14.0	8.0	127
117080.0	20436.1496	0.815070308	15.0	8.0	127
117011.0	19560.701	0.771459991	1.0	8.0	128
117016.0	19560.3506	0.725115994	2.0	8.0	128
117021.0	19560.605	0.7830099229999999	3.0	8.0	128
117026.0	19560.5872	0.726881333	4.0	8.0	128
117031.0	19560.5921	0.7214981220000001	5.0	8.0	128
117036.0	19560.754	0.771032376	6.0	8.0	128
117041.0	19560.5927	0.721904512	7.0	8.0	128
117046.0	19560.516	0.7749769879999999	8.0	8.0	128
117051.0	19560.663	0.776736284	9.0	8.0	128
117056.0	19560.3365	0.777832895	10.0	8.0	128
117061.0	19560.8385	0.813510645	11.0	8.0	128
117066.0	19560.5162	0.678698685	12.0	8.0	128
117071.0	19560.7076	0.8099974520000001	13.0	8.0	128
117076.0	19560.6099	0.7456913909999999	14.0	8.0	128
117081.0	19560.5397	0.754417015	15.0	8.0	128
120819.0	22613.3997	0.908935057	1.0	9.0	129
120840.0	22613.252999999997	0.9279543170000001	2.0	9.0	129
120860.0	22611.6883	1.05599751	3.0	9.0	129
120881.0	22612.5109	1.12674012	4.0	9.0	129
120902.0	22611.2382	0.836049837	5.0	9.0	129
120922.0	22611.8282	0.9151718259999999	6.0	9.0	129
120943.0	22610.9775	0.938303255	7.0	9.0	129
120964.0	22612.0627	0.932552869	8.0	9.0	129
120985.0	22611.7521	0.826415185	9.0	9.0	129
121005.0	22611.4907	1.10795202	10.0	9.0	129
121025.0	22611.6889	0.970198676	11.0	9.0	129
121046.0	22610.8275	0.9480643240000001	12.0	9.0	129
121067.0	22610.8233	0.981617325	13.0	9.0	129
121088.0	22611.1006	0.918681593	14.0	9.0	129
121109.0	22610.8584	0.946908517	15.0	9.0	129
120820.0	22531.3991	0.904192325	1.0	9.0	130
120841.0	22530.3019	0.880815763	2.0	9.0	130
120861.0	22529.9948	0.872935201	3.0	9.0	130
120882.0	22528.0227	0.867453571	4.0	9.0	130
120903.0	22527.7271	0.881475164	5.0	9.0	130
120923.0	22526.926	0.8888889740000001	6.0	9.0	130
120944.0	22526.7909	0.894151184	7.0	9.0	130
120965.0	22526.2954	0.950499482	8.0	9.0	130
120986.0	22525.8337	0.923010262	9.0	9.0	130
121006.0	22524.9121	0.884429503	10.0	9.0	130
121026.0	22524.1929	0.913488732	11.0	9.0	130
121047.0	22524.168999999998	0.890652725	12.0	9.0	130
121068.0	22523.5699	0.900541523	13.0	9.0	130
121089.0	22523.026	0.8131498690000001	14.0	9.0	130
121110.0	22523.5068	0.820945425	15.0	9.0	130
120821.0	22412.1498	0.8156813890000001	1.0	9.0	131
120842.0	22411.9735	0.774446893	2.0	9.0	131
120862.0	22410.7422	0.7517851	3.0	9.0	131
120883.0	22410.9729	0.788229154	4.0	9.0	131
120904.0	22410.8555	0.721232856	5.0	9.0	131
120924.0	22410.8662	0.801104378	6.0	9.0	131
120945.0	22410.3377	0.7561484409999999	7.0	9.0	131
120966.0	22411.0716	0.772084467	8.0	9.0	131
120987.0	22410.9012	0.691800918	9.0	9.0	131
121007.0	22410.2834	0.801666746	10.0	9.0	131
121027.0	22409.6849	0.8035308459999999	11.0	9.0	131
121048.0	22410.0247	0.7078956999999999	12.0	9.0	131
121069.0	22409.8518	0.789762802	13.0	9.0	131
121090.0	22409.6861	0.7034746140000001	14.0	9.0	131
121111.0	22408.7666	0.740130974	15.0	9.0	131
120822.0	22179.5151	0.8933589940000001	1.0	9.0	132
120843.0	22179.2461	0.828048908	2.0	9.0	132
120863.0	22179.3427	0.830409941	3.0	9.0	132
120884.0	22179.5216	0.9794303679999999	4.0	9.0	132
120905.0	22178.265	0.749617795	5.0	9.0	132
120925.0	22178.9922	0.8592906790000001	6.0	9.0	132
120946.0	22178.5733	0.9074216209999999	7.0	9.0	132
120967.0	22178.6103	0.900281291	8.0	9.0	132
120988.0	22178.2766	0.80552798	9.0	9.0	132
121008.0	22178.1834	0.853329709	10.0	9.0	132
121028.0	22178.4874	0.900509799	11.0	9.0	132
121049.0	22178.2867	0.89304774	12.0	9.0	132
121070.0	22177.8597	0.8482773640000001	13.0	9.0	132
121091.0	22177.6088	0.717599236	14.0	9.0	132
121112.0	22176.5651	0.690464236	15.0	9.0	132
120823.0	22151.7853	0.84451033	1.0	9.0	133
120844.0	22151.2428	0.823875204	2.0	9.0	133
120864.0	22150.7446	0.8590530140000001	3.0	9.0	133
120885.0	22150.86	0.7752617890000001	4.0	9.0	133
120906.0	22150.2474	0.835301563	5.0	9.0	133
120926.0	22150.0702	0.8101134329999999	6.0	9.0	133
120947.0	22149.7704	0.757510565	7.0	9.0	133
120968.0	22149.7641	0.8320161559999999	8.0	9.0	133
120989.0	22149.8207	0.756825582	9.0	9.0	133
121009.0	22149.5641	0.7687660540000001	10.0	9.0	133
121029.0	22150.2415	0.809583937	11.0	9.0	133
121050.0	22149.7635	0.8932180129999999	12.0	9.0	133
121071.0	22149.5363	0.78429746	13.0	9.0	133
121092.0	22149.8951	0.7737905509999999	14.0	9.0	133
121113.0	22149.9288	0.7521424609999999	15.0	9.0	133
120826.0	21832.9792	0.718398127	1.0	9.0	134
120846.0	21832.155	0.751706832	2.0	9.0	134
120867.0	21831.6802	0.8562472329999999	3.0	9.0	134
120888.0	21831.3811	0.7947131129999999	4.0	9.0	134
120908.0	21830.7178	0.804118478	5.0	9.0	134
120929.0	21829.851000000002	0.8371019820000001	6.0	9.0	134
120950.0	21829.1067	0.831227745	7.0	9.0	134
120971.0	21828.9197	0.845375324	8.0	9.0	134
120991.0	21828.892999999996	0.7680456990000001	9.0	9.0	134
121011.0	21828.4106	0.785441484	10.0	9.0	134
121032.0	21828.3369	0.7954519409999999	11.0	9.0	134
121053.0	21828.0861	0.8182447209999999	12.0	9.0	134
121074.0	21827.7107	0.8418156809999999	13.0	9.0	134
121095.0	21827.4593	0.78323002	14.0	9.0	134
121116.0	21827.2202	0.695752597	15.0	9.0	134
120827.0	21572.3706	0.601512464	1.0	9.0	135
120847.0	21572.2638	0.766159052	2.0	9.0	135
120868.0	21572.2297	0.716013977	3.0	9.0	135
120889.0	21572.1578	0.643908971	4.0	9.0	135
120909.0	21571.7425	0.722280232	5.0	9.0	135
120930.0	21571.8589	0.7557200940000001	6.0	9.0	135
120951.0	21571.8525	0.6861576859999999	7.0	9.0	135
120972.0	21572.1805	0.5754292520000001	8.0	9.0	135
120992.0	21571.884	0.656570972	9.0	9.0	135
121012.0	21571.8269	0.651615796	10.0	9.0	135
121033.0	21570.9184	0.672181272	11.0	9.0	135
121054.0	21571.6158	0.7112704259999999	12.0	9.0	135
121075.0	21571.9104	0.72753861	13.0	9.0	135
121096.0	21571.7322	0.697611086	14.0	9.0	135
121117.0	21571.3499	0.8297472359999999	15.0	9.0	135
120828.0	21534.6199	0.837489079	1.0	9.0	136
120848.0	21534.2947	0.814279382	2.0	9.0	136
120869.0	21534.1674	0.797901978	3.0	9.0	136
120890.0	21533.5659	0.7748091290000001	4.0	9.0	136
120910.0	21534.3147	0.818601004	5.0	9.0	136
120931.0	21533.8077	0.8189807090000001	6.0	9.0	136
120952.0	21533.7873	0.818763925	7.0	9.0	136
120973.0	21533.4509	0.8168801659999999	8.0	9.0	136
120993.0	21533.8927	0.846802322	9.0	9.0	136
121013.0	21533.8848	0.6982555909999999	10.0	9.0	136
121034.0	21533.1299	0.791701124	11.0	9.0	136
121055.0	21533.0876	0.7748426540000001	12.0	9.0	136
121076.0	21533.8344	0.8220963929999999	13.0	9.0	136
121097.0	21532.6768	0.878670431	14.0	9.0	136
121118.0	21533.477000000003	0.8116607690000001	15.0	9.0	136
120829.0	21386.0686	0.832844355	1.0	9.0	137
120849.0	21384.4313	0.77283821	2.0	9.0	137
120870.0	21384.5201	0.83431729	3.0	9.0	137
120891.0	21383.6158	0.7804034590000001	4.0	9.0	137
120911.0	21383.708	0.860825838	5.0	9.0	137
120932.0	21383.2255	0.831638935	6.0	9.0	137
120953.0	21383.4315	0.785314139	7.0	9.0	137
120974.0	21383.3135	0.788797035	8.0	9.0	137
120994.0	21383.1362	0.892681585	9.0	9.0	137
121014.0	21382.776	0.8757910809999999	10.0	9.0	137
121035.0	21382.8269	0.825186416	11.0	9.0	137
121056.0	21382.6832	0.839464542	12.0	9.0	137
121077.0	21382.7285	0.90874728	13.0	9.0	137
121098.0	21382.2637	0.88229385	14.0	9.0	137
121119.0	21382.1404	0.8426215690000001	15.0	9.0	137
120830.0	21072.8582	0.7997602079999999	1.0	9.0	138
120850.0	21072.9221	0.855663238	2.0	9.0	138
120871.0	21072.9595	0.853410902	3.0	9.0	138
120892.0	21072.7092	0.868812734	4.0	9.0	138
120912.0	21072.7085	0.834153632	5.0	9.0	138
120933.0	21072.7086	0.8303156540000001	6.0	9.0	138
120954.0	21072.8519	0.8573202459999999	7.0	9.0	138
120975.0	21072.9397	0.869815125	8.0	9.0	138
120995.0	21072.8266	0.868712625	9.0	9.0	138
121015.0	21072.6908	0.871133892	10.0	9.0	138
121036.0	21072.8514	0.832328342	11.0	9.0	138
121057.0	21072.726000000002	0.889085773	12.0	9.0	138
121078.0	21072.8758	0.8853080720000001	13.0	9.0	138
121099.0	21072.5684	0.8320294840000001	14.0	9.0	138
121120.0	21072.9704	0.794542585	15.0	9.0	138
120831.0	20883.2908	0.919988006	1.0	9.0	139
120851.0	20882.5711	0.8098072829999999	2.0	9.0	139
120872.0	20882.773	0.803835498	3.0	9.0	139
120893.0	20882.3052	0.8766237440000001	4.0	9.0	139
120913.0	20882.1096	0.789968481	5.0	9.0	139
120934.0	20881.9216	0.806972025	6.0	9.0	139
120955.0	20881.7635	0.814230783	7.0	9.0	139
120976.0	20881.6078	0.8872894640000001	8.0	9.0	139
120996.0	20882.0091	0.827863465	9.0	9.0	139
121016.0	20881.6866	0.8379363759999999	10.0	9.0	139
121037.0	20881.083	0.839282959	11.0	9.0	139
121058.0	20881.1528	0.8350740790000001	12.0	9.0	139
121079.0	20881.0166	0.832630517	13.0	9.0	139
121100.0	20880.9135	0.838716184	14.0	9.0	139
121121.0	20881.1169	0.886548277	15.0	9.0	139
120832.0	20850.6208	0.855757043	1.0	9.0	140
120852.0	20850.5657	0.852751252	2.0	9.0	140
120873.0	20850.5038	0.859760438	3.0	9.0	140
120894.0	20850.2378	0.841797518	4.0	9.0	140
120914.0	20850.7247	0.876524283	5.0	9.0	140
120935.0	20850.7023	0.823362055	6.0	9.0	140
120956.0	20850.4985	0.883092517	7.0	9.0	140
120977.0	20850.1954	0.829386855	8.0	9.0	140
120997.0	20850.9275	0.857107959	9.0	9.0	140
121017.0	20850.3989	0.765819335	10.0	9.0	140
121038.0	20850.4865	0.8098468090000001	11.0	9.0	140
121059.0	20850.7041	0.833020981	12.0	9.0	140
121080.0	20850.3954	0.8428672359999999	13.0	9.0	140
121101.0	20850.299	0.829329485	14.0	9.0	140
121122.0	20850.79	0.813789029	15.0	9.0	140
120833.0	20756.2892	0.8088127509999999	1.0	9.0	141
120853.0	20755.6203	0.693265771	2.0	9.0	141
120874.0	20755.5257	0.738880812	3.0	9.0	141
120895.0	20755.291	0.743268492	4.0	9.0	141
120915.0	20755.282	0.718440086	5.0	9.0	141
120936.0	20755.0706	0.792733336	6.0	9.0	141
120957.0	20754.0059	0.781390845	7.0	9.0	141
120978.0	20754.1066	0.7869518329999999	8.0	9.0	141
120998.0	20753.8424	0.7182528970000001	9.0	9.0	141
121018.0	20754.03	0.7403762690000001	10.0	9.0	141
121039.0	20753.9076	0.6781974709999999	11.0	9.0	141
121060.0	20753.9402	0.724750131	12.0	9.0	141
121081.0	20754.3198	0.699156927	13.0	9.0	141
121102.0	20754.1565	0.7292080540000001	14.0	9.0	141
121123.0	20754.089	0.682782324	15.0	9.0	141
120834.0	20711.1505	0.879489258	1.0	9.0	142
120854.0	20711.2502	0.9003905170000001	2.0	9.0	142
120875.0	20711.1908	0.9030146290000001	3.0	9.0	142
120896.0	20711.3561	0.8388118940000001	4.0	9.0	142
120916.0	20711.4491	0.8682137409999999	5.0	9.0	142
120937.0	20711.2411	0.85307868	6.0	9.0	142
120958.0	20710.7793	0.847326593	7.0	9.0	142
120979.0	20710.9399	0.8352759209999999	8.0	9.0	142
120999.0	20710.9747	0.8770396290000001	9.0	9.0	142
121019.0	20710.6575	0.8513414009999999	10.0	9.0	142
121040.0	20710.7656	0.8137036390000001	11.0	9.0	142
121061.0	20710.8458	0.839384648	12.0	9.0	142
121082.0	20710.7276	0.86709735	13.0	9.0	142
121103.0	20711.1113	0.843457984	14.0	9.0	142
121124.0	20710.7109	0.790034047	15.0	9.0	142
120835.0	20638.7625	0.8514888620000001	1.0	9.0	143
120855.0	20638.8768	0.844371532	2.0	9.0	143
120876.0	20638.3367	0.8413432259999999	3.0	9.0	143
120897.0	20638.0829	0.8486219559999999	4.0	9.0	143
120917.0	20638.394	0.813851918	5.0	9.0	143
120938.0	20637.9096	0.786382505	6.0	9.0	143
120959.0	20637.8749	0.790468046	7.0	9.0	143
120980.0	20638.4597	0.827117317	8.0	9.0	143
121000.0	20637.57	0.9076638709999999	9.0	9.0	143
121020.0	20637.441000000003	0.832248843	10.0	9.0	143
121041.0	20638.0268	0.832816198	11.0	9.0	143
121062.0	20637.0056	0.863104623	12.0	9.0	143
121083.0	20637.092	0.895871182	13.0	9.0	143
121104.0	20637.0423	0.8243912659999999	14.0	9.0	143
121125.0	20636.7695	0.8783514029999999	15.0	9.0	143
120836.0	20583.1678	0.849325482	1.0	9.0	144
120856.0	20582.625	0.924692927	2.0	9.0	144
120877.0	20582.7793	0.903430845	3.0	9.0	144
120898.0	20582.2737	0.870783254	4.0	9.0	144
120918.0	20582.1361	0.823755094	5.0	9.0	144
120939.0	20582.0802	0.841458218	6.0	9.0	144
120960.0	20581.9635	0.9183418040000001	7.0	9.0	144
120981.0	20582.0139	0.8728593290000001	8.0	9.0	144
121001.0	20581.7937	0.8123314490000001	9.0	9.0	144
121021.0	20581.6328	0.8001881259999999	10.0	9.0	144
121042.0	20581.9488	0.8948917270000001	11.0	9.0	144
121063.0	20581.4347	0.816914626	12.0	9.0	144
121084.0	20582.0094	0.822173598	13.0	9.0	144
121105.0	20581.7973	0.846689158	14.0	9.0	144
121126.0	20581.6328	0.922873178	15.0	9.0	144
120837.0	20329.4965	0.8935324929999999	1.0	9.0	145
120857.0	20329.6753	0.90231722	2.0	9.0	145
120878.0	20329.3016	0.8119180709999999	3.0	9.0	145
120899.0	20329.5588	0.884545543	4.0	9.0	145
[truncated: 86,709 more rows]
