# Supplementary material for: Frequency chasing of individual megadalton ions in an Orbitrap analyser improves precision of analysis in single-molecule mass spectrometry
Source: Nat Chem. 2022 Mar 10;14(5):515–22. doi: 10.1038/s41557-022-00897-1 (PMC9068510; doi:10.1038/s41557-022-00897-1)
Supplement: Source Data Fig. 1 — Statistical source data. [file 41557_2022_897_MOESM3_ESM.xlsx]

## Sheet: Sheet1
Traces HBV												Traces FHV
128ms		256ms		512ms		1024ms		2048ms		4096ms		128ms		256ms		512ms		1024ms		2048ms		4096ms			time	Collisions		Signal/noise
m/z	z	m/z	z	m/z	z	m/z	z	m/z	z	m/z	z	m/z	z	m/z	z	m/z	z	m/z	z	m/z	z	m/z	z			HBV	FHV	HBV	FHV
23870.6	8.58873	24978.6	0	26313.9	0.329701	26410.4	136.949	24399.4	3.20966	25670.2	2.00505	44437.4	9.09146	43839.3	0	42906.5	0	39515	0.506842	39678.5	0.00493283	38634.4	0.190474		128	0.915775	0.684112	61	85
23872.3	0.256834	24979.5	0	26314.4	1.2342	26410.7	82.3921	24399.5	1.59848	25670.2	0.780929	44441.9	7.65793	43841.5	1.58693	42907.5	0	39515.5	0.306218	39678.7	0.781221	38634.5	0.178647		256	1.83155	1.36822	86	127
23874.4	0	24980.4	0.436312	26314.9	1.83745	26410.9	31.9457	24399.6	0.079292	25670.3	0	44446.5	21.2285	43843.7	2.17996	42908.6	2.00326	39515.9	0.565453	39678.9	1.48719	38634.6	0.414965		512	3.6631	2.73645	128	171
23876.2	0	24981.4	1.28903	26315.4	1.32278	26411.2	3.77243	24399.7	0	25670.3	0	44451	76.5364	43845.8	3.00783	42909.6	4.06223	39516.4	1.2388	39679.2	1.72466	38634.8	0.663395		1024	7.3262	5.4729	176	259
23877.9	5.6395	24982.3	2.9515	26315.9	0	26411.5	0	24399.8	0.301467	25670.4	0	44455.4	148.629	43848	0	42910.7	4.72187	39516.9	2.31287	39679.4	1.49595	38634.9	0.750958		2048	14.6524	10.9458	266	359
23879.7	20.7087	24983.2	4.53454	26316.4	0	26411.6	0	24399.9	0.44661	25670.5	0.326611	44459.9	218.818	43850.2	0	42911.7	1.52476	39517.3	4.07849	39679.6	0.289558	38635	0.670448		4096	29.3048	21.8916	354	504
23881.4	63.5177	24984.2	0	26316.9	1.44708	26411.9	0	24400	0.458074	25670.5	0.268721	44464.3	196.671	43852.4	0	42912.8	0	39517.8	4.71092	39679.9	0	38635.1	0.50842
23883.2	118.664	24985.1	0	26317.5	3.83941	26412.1	0	24400.1	0.128519	25670.6	0.322548	44468.8	119.978	43854.6	6.69589	42913.8	0	39518.3	2.28503	39680.1	0	38635.2	0.313118
23884.9	172.747	24986.1	0.494783	26318	8.03143	26412.4	1.42379	24400.3	0	25670.6	0.642055	44473.2	49.1616	43856.7	31.4463	42914.9	0	39518.7	1.12942	39680.3	0.351419	38635.3	0.112494
23886.7	158.68	24987	4.12755	26318.5	4.76764	26412.6	2.96797	24400.4	0	25670.7	1.16548	44477.7	11.8207	43858.9	98.8005	42915.9	0	39519.2	0.293387	39680.6	0.554445	38635.4	0.0345931
23888.4	98.3732	24987.9	5.41026	26319	2.13801	26412.9	5.3299	24400.5	0.00209472	25670.8	2.87673	44482.1	6.60318	43861.1	171.8	42917	0	39519.7	0	39680.8	0.41257	38635.5	0.241459
23890.2	42.4774	24988.9	13.0978	26319.5	0	26413.1	4.97012	24400.6	0.499888	25670.8	2.94986			43863.3	227.371	42918	0	39520.1	0	39681	0	38635.7	0.672454
23891.9	9.59597	24989.8	27.3155	26320	0	26413.4	1.13744	24400.7	1.03081	25670.9	1.88111			43865.4	180.615	42919.1	0	39520.6	0	39681.3	0	38635.8	0.992092
23893.7	0.973214	24990.7	68.0208	26320.5	0	26413.6	0.335038	24400.8	1.26906	25671	0.774086			43867.6	106.015	42920.2	0	39521	0	39681.5	0.0140428	38635.9	0.910005
23895.1	0.320195	24991.7	158.283	26321	0	26413.9	0.114663	24400.9	0.970431	25671	0			43869.8	36.4612	42921.2	0	39521.5	0	39681.7	0.366519	38636	0
23896.8	0	24992.6	259.028	26321.5	0	26414.2	0.699089	24401.1	0.319398	25671.1	0.100557			43872	7.91733	42922.3	0	39522	0	39682	0.354068	38636.1	0
23898.6	1.64043	24993.6	310.412	26322	0	26414.4	1.88277	24401.2	0	25671.1	0.166363			43874.2	0.420602	42923.3	0	39522.4	0.343043	39682.2	0.011846	38636.2	0
23900.3	0	24994.5	225.007	26322.5	0	26414.7	3.01037	24401.3	0.310461	25671.2	0.19337			43876.3	0	42924.4	0	39522.9	0.268982	39682.5	0	38636.3	0.942904
		24995.4	123.503	26323	0	26414.9	3.28634	24401.4	1.21322	25671.3	0.159808			43878.5	0	42925.4	0	39523.4	0	39682.7	0.142052	38636.4	1.90058
		24996.4	30.5451	26323.6	0.738137	26415.2	2.89742	24401.5	1.7223	25671.3	0.0403945			43880.7	2.9458	42926.5	7.86045	39523.8	0	39682.9	0.760851	38636.6	2.92417
		24997.3	0	26324.1	0.472158	26415.4	2.98334	24401.6	0.325021	25671.4	0.0747636			43882.9	5.24659	42927.5	30.5566	39524.3	0	39683.2	1.20507	38636.7	3.4967
		24997.9	0	26324.6	1.04425	26415.7	3.81913	24401.7	0	25671.4	0.50756			43885	7.58936	42928.6	97.0945	39524.8	0	39683.4	1.14454	38636.8	2.8603
		24998.8	0	26325.1	4.55612	26415.9	3.48083	24401.8	0	25671.5	1.1422			43887.2	10.899	42929.6	168.238	39525.2	0	39683.6	0.703556	38636.9	1.63819
		24999.7	0	26325.6	7.69464	26416.2	0.404582	24402	0.461074	25671.6	1.37569					42930.7	220.467	39525.7	0.0308284	39683.9	0.308859	38637	0.518472
		25000.7	0	26326.2	9.94308	26416.4	0	24402.1	2.05524	25671.6	0.563008					42931.7	171.103	39526.2	0.761145	39684.1	0.319228	38637.1	0
		25001.6	0	26326.7	15.5141	26416.7	0	24402.2	3.39992	25671.7	0					42932.8	99.348	39526.6	2.16783	39684.3	0.55558	38637.2	0
		25002.5	0	26327.2	40.1401	26417	0	24402.3	3.06371	25671.7	0					42933.9	31.8381	39527.1	3.45403	39684.6	0.543899	38637.3	0.223342
		25003.5	0	26327.7	119.434	26417.2	2.50046	24402.4	0.730773	25671.8	0.199459					42934.9	7.37395	39527.6	3.62706	39684.8	0	38637.5	0.819918
		25004.4	0	26328.2	216.546	26417.5	3.66227	24402.5	0	25671.9	1.16548					42936	1.69576	39528	2.55078	39685	0	38637.6	0.943689
		25005.4	0.250952	26328.7	303.913	26417.7	3.26817	24402.6	0.208612	25671.9	1.91564					42937	1.27193	39528.5	1.06436	39685.3	0	38637.7	1.00714
		25006.3	0.483616	26329.2	260.791	26418	2.31331	24402.7	0.987292	25672	1.31376					42938.1	0	39529	0.0156761	39685.5	0.966781	38637.8	1.09571
		25007.2	1.56046	26329.7	156.452	26418.2	2.43056	24402.9	1.5405	25672.1	1.0793					42939.1	0.107619	39529.4	0	39685.7	0.842012	38637.9	1.15784
		25008.2	2.09986	26330.2	59.1387	26418.5	2.52632	24403	1.43021	25672.1	0.682629					42940.2	0.881242	39529.9	0	39686	0.446433	38638	1.30039
				26330.7	11.5276	26418.7	0.777487	24403.1	0.831477	25672.2	0.199354					42941.3	2.27056	39530.4	0.0644489	39686.2	0.221616	38638.1	0.470684
				26331.2	2.06203	26419	0	24403.2	0.230528	25672.2	0					42942.3	6.06332	39530.8	0.599501	39686.4	0.352048	38638.2	0
				26331.6	0	26419.2	0	24403.3	0	25672.3	0					42943.4	2.59832	39531.3	0.998955	39686.7	0.53933	38638.4	0
				26332.1	0	26419.5	0	24403.4	0	25672.4	0.177571					42944.4	0.418545	39531.8	0.985372	39686.9	0.51066	38638.5	0.383665
				26332.6	0	26419.8	0	24403.5	0	25672.4	0.352525					42945.5	0	39532.2	0.679796	39687.1	0.212598	38638.6	1.46876
				26333.2	0	26420	0	24403.7	0	25672.5	0.260021					42946.5	0	39532.7	0.314495	39687.4	0	38638.7	2.67141
				26333.7	0.27726	26420.3	0	24403.8	0	25672.5	0.0786362					42947.6	0	39533.2	0.0221391	39687.6	0	38638.8	3.15074
				26334.2	0.299032	26420.5	0	24403.9	0	25672.6	0					42948.6	0	39533.6	0.197298	39687.8	0	38638.9	2.149
				26334.7	1.01312	26420.8	0	24404	0.193251	25672.7	0					42949.7	0	39534.1	1.66567	39688.1	0	38639	1.09062
				26335.2	3.21013	26421	0	24404.1	0.696729	25672.7	0					42950.7	0	39534.6	3.23844	39688.3	0	38639.1	0.100186
				26335.7	6.60861	26421.3	0	24404.2	1.16136	25672.8	0					42951.8	0	39535	0	39688.5	0	38639.3	0
				26336.2	8.78373	26421.5	0	24404.3	1.30668	25672.8	0					42952.9	0	39535.5	0	39688.8	0.134875	38639.4	0.35606
				26336.7	3.34625	26421.8	0	24404.4	1.05415	25672.9	0.173263					42953.9	0	39536	0.684145	39689	0.824561	38639.5	0.632714
				26337.2	1.06765	26422	0	24404.6	0.554964	25673	0.578838					42955	0	39536.4	0	39689.2	1.11738	38639.6	0.907161
				26337.7	0	26422.3	0	24404.7	0.0703652	25673	1.38759							39536.9	0	39689.5	0.752646	38639.7	1.10945
				26338.2	0	26422.6	0	24404.8	0	25673.1	2.34569							39537.4	1.38958	39689.7	0	38639.8	1.18055
				26338.7	0	26422.8	0	24404.9	0	25673.1	1.28418							39537.8	8.66311	39690	0.146637	38639.9	1.0601
				26339.2	0	26423.1	0	24405	0.0550256	25673.2	1.04652							39538.3	34.6047	39690.2	1.66779	38640	0.769668
				26339.7	0	26423.4	0.319743	24405.1	0.215729	25673.3	0.787879							39538.8	105.578	39690.4	3.14645	38640.2	0.439979
				26340.2	0	26423.6	2.92597	24405.2	0.211402	25673.3	0.54513							39539.2	182.628	39690.7	3.59555	38640.3	0.220868
				26340.8	0	26423.9	9.08226	24405.3	0.0681173	25673.4	0.349695							39539.7	240.066	39690.9	2.23974	38640.4	0.188704
				26341.3	0	26424.1	12.4673	24405.5	0	25673.5	0.281226							39540.1	189.99	39691.1	0.904247	38640.5	0.339221
				26341.8	0	26424.4	24.2812	24405.6	0	25673.5	0.289717							39540.6	112.244	39691.4	0	38640.6	0.329763
				26342.3	0	26424.7	67.3813	24405.7	0.0550491	25673.6	0.228066							39541.1	39.2719	39691.6	0	38640.7	1.23438
				26342.8	0	26424.9	154.208	24405.8	0.529291	25673.6	0							39541.5	10.6039	39691.8	0.632627	38640.8	2.16015
				26343.3	0	26425.2	249.815	24405.9	1.10561	25673.7	0							39542	2.92616	39692.1	0.990521	38641	2.7909
						26425.4	283.814	24406	1.46812	25673.8	1.02722							39542.5	1.87856	39692.3	1.05974	38641.1	2.89086
						26425.7	196.977	24406.1	1.3964	25673.8	2.20267							39542.9	0	39692.5	0.799837	38641.2	2.40723
						26425.9	103.614	24406.3	0.200367	25673.9	2.61923							39543.4	0	39692.8	0.441291	38641.3	1.47219
						26426.2	25.9413	24406.4	0	25673.9	1.02682							39543.9	0	39693	0.271958	38641.4	0.464704
						26426.4	2.67087	24406.5	0	25674	0.297222							39544.3	0	39693.2	0.385927	38641.5	0.127908
						26426.7	1.80818	24406.6	0.126847	25674.1	0							39544.8	0	39693.5	0.529162	38641.6	0.192893
						26426.9	0	24406.7	1.63309	25674.1	0							39545.3	0	39693.7	0.442338	38641.7	0.413212
						26427.1	0	24406.8	3.24463	25674.2	0.164413							39545.7	0	39693.9	0.168113	38641.9	0.48073
						26427.4	0	24406.9	3.79837	25674.2	0.23607							39546.2	0	39694.2	0.000928041	38642	0.297943
						26427.7	0	24407	2.55333	25674.3	0.0629782							39546.7	0	39694.4	0.109759	38642.1	0.016899
						26427.9	0.714683	24407.2	0.771953	25674.4	0							39547.1	0	39694.6	0.259642	38642.2	0
						26428.2	0	24407.3	0.116374	25674.4	0							39547.6	0	39694.9	0.0975786	38642.3	0
						26428.4	0.0731168	24407.4	0.0886164	25674.5	0							39548.1	0	39695.1	0	38642.4	0
						26428.7	0.942948	24407.5	0.379819	25674.6	0							39548.5	0	39695.3	0	38642.5	0.232391
						26428.9	3.0333	24407.6	0.513908	25674.6	0.00546546							39549	0	39695.6	0.309387	38642.6	0.632782
						26429.2	4.82793	24407.7	0.283156	25674.7	0.200073							39549.5	0	39695.8	1.05627	38642.8	1.00951
						26429.4	4.6208	24407.8	0	25674.7	0.665913							39549.9	0.16813	39696	1.34345	38642.9	1.1222
						26429.7	3.34091	24407.9	0	25674.8	1.03756							39550.4	0.412047	39696.3	0.315562	38643	0.074394
						26429.9	1.699	24408.1	0	25674.9	0.975792							39550.9	1.23763	39696.5	0	38643.1	0
						26430.2	0.150989	24408.2	0.224421	25674.9	0.573269							39551.3	2.42508	39696.7	0	38643.2	0
						26430.5	0.0746453	24408.3	0.307893	25675	0.182397							39551.8	3.53133	39697	1.64726	38643.3	0
						26430.7	1.48212	24408.4	0.112543	25675	0.0369299							39552.3	3.91152	39697.2	3.36418	38643.4	0.473557
						26431	3.21636	24408.5	0	25675.1	0.160713							39552.7	3.34784	39697.5	4.33102	38643.5	1.03848
						26431.2	2.53227	24408.6	0.271025	25675.2	0.479751							39553.2	2.2796	39697.7	3.16081	38643.7	0.445138
						26431.5	1.84624	24408.7	0.892971	25675.2	0.882485							39553.7	1.28041	39697.9	1.64126	38643.8	0
						26431.7	1.14238	24408.9	1.48438	25675.3	1.24575							39554.1	0	39698.2	0.41873	38643.9	0.162115
						26432	0.930859	24409	1.66347	25675.3	2.56927							39554.6	0	39698.4	0.0440291	38644	0.822175
						26432.2	1.0025	24409.1	1.3433	25675.4	2.5051							39555.1	0.0178514	39698.6	0.0886892	38644.1	1.29498
						26432.5	0.935796	24409.2	0.777075	25675.5	1.54147							39555.5	1.78339	39698.9	0.212377	38644.2	1.11747
						26432.7	0.693146	24409.3	0.345295	25675.5	0.552096							39556	3.6935	39699.1	0	38644.3	0.530133
						26433	0.462509	24409.4	0	25675.6	0							39556.5	2.69709	39699.3	0	38644.4	0.0902879
						26433.3	0	24409.5	0.267253	25675.6	0							39556.9	1.51678	39699.6	1.53405	38644.6	0.502739
						26433.5	0	24409.6	1.45953	25675.7	0							39557.4	0.460503	39699.8	3.11501	38644.7	1.44771
						26433.8	0.0354775	24409.8	2.80501	25675.8	0.495111							39557.9	0.507394	39700	1.71345	38644.8	1.30897
						26434	2.84461	24409.9	4.03781	25675.8	0.720204							39558.3	1.77227	39700.3	0	38644.9	0.925819
						26434.3	5.90318	24410	4.05017	25675.9	0.851789							39558.8	3.47123	39700.5	0	38645	0.298579
						26434.5	7.17426	24410.1	2.76867	25676	0.752533							39559.3	4.35227	39700.7	0.290042	38645.1	0
						26434.8	4.86235	24410.2	1.31864	25676	0.412491							39559.7	3.62494	39701	0	38645.2	0.37263
						26435	2.39122	24410.3	0	25676.1	0.0438712							39560.2	1.10784	39701.2	0.0999987	38645.3	0.737577
						26435.3	1.40638	24410.4	0.341961	25676.1	0							39560.7	0	39701.4	0	38645.5	0.722084
						26435.5	2.52003	24410.5	0.258727	25676.2	0.0218362							39561.1	0	39701.7	2.67055	38645.6	0.46021
						26435.8	3.0983	24410.7	0.489074	25676.3	0.0289132							39561.6	0.527283	39701.9	8.05891	38645.7	0
						26436.1	3.78915	24410.8	0.978692	25676.3	0							39562.1	2.91727	39702.1	12.6163	38645.8	0.186305
						26436.3	3.12587	24410.9	1.42838	25676.4	0.026707							39562.5	2.63983	39702.4	22.6398	38645.9	0.308055
						26436.6	1.80347	24411	1.42337	25676.4	0.286757							39563	1.15106	39702.6	57.3773	38646	0.507356
						26436.8	0.599527	24411.1	0.842426	25676.5	0.393923							39563.5	0	39702.8	128.025	38646.1	0.662241
						26437.1	0	24411.2	0.0817984	25676.6	0.197884							39563.9	0.0749869	39703.1	206.16	38646.2	0.653226
						26437.3	0	24411.3	0	25676.6	0							39564.4	1.57667	39703.3	233.548	38646.4	0.458355
						26437.6	0	24411.5	0.380398	25676.7	0									39703.5	160.972	38646.5	0.21447
						26437.8	0	24411.6	1.22382	25676.7	0.0702557									39703.8	82.9442	38646.6	0.139807
						26438.1	0.0426226	24411.7	1.53698	25676.8	0.300515									39704	18.0349	38646.7	0.269341
						26438.4	0	24411.8	0.76461	25676.9	0.509566									39704.3	0	38646.8	0.393404
						26438.6	0.26443	24411.9	0	25676.9	0.611303									39704.5	0	38646.9	0.369118
						26438.9	1.51532	24412	0.304601	25677	0.485983									39704.7	2.02838	38647	0.215437
						26439.1	3.09217	24412.1	0.774778	25677.1	0.185393									39705	1.14986	38647.1	0.0446856
						26439.4	3.89059	24412.2	1.19292	25677.1	0.0339546									39705.2	0	38647.3	0
						26439.6	3.31458	24412.4	1.13052	25677.2	0.340118									39705.4	0	38647.4	0
						26439.9	1.83572	24412.5	0.794684	25677.2	1.7334									39705.7	1.01322	38647.5	0
						26440.1	0.401311	24412.6	0.548508	25677.3	2.61081									39705.9	3.94066	38647.6	0.131789
								24412.7	0.365334	25677.4	2.6612									39706.1	0.528283	38647.7	0.490766
								24412.8	0.10493	25677.4	1.43542									39706.4	0	38647.8	0.933034
								24412.9	0	25677.5	0.186373									39706.6	0.405515	38647.9	1.20013
								24413	0	25677.5	0									39706.8	0.753941	38648	1.10505
								24413.1	0.608681	25677.6	0									39707.1	1.1889	38648.2	0.727029
								24413.3	0.382182	25677.7	0.334143									39707.3	1.85425	38648.3	0.320453
								24413.4	0	25677.7	0.29214									39707.5	3.85135	38648.4	0.0751989
								24413.5	0.929398	25677.8	0.151649									39707.8	3.03154	38648.5	0.025938
								24413.6	3.34384	25677.8	0.156478									39708	0.760637	38648.6	0.124292
								24413.7	5.55775	25677.9	0.323466									39708.2	0.123402	38648.7	0.273092
								24413.8	10.7646	25678	0.531142									39708.5	0.227025	38648.8	0.30796
								24413.9	27.5832	25678	0.748482									39708.7	0.526422	38648.9	0.101421
								24414.1	76.2266	25678.1	0.972053									39708.9	0.41406	38649.1	0
								24414.2	129.685	25678.1	1.05998									39709.2	0	38649.2	0
								24414.3	168.395	25678.2	0.835877									39709.4	0	38649.3	0.0999601
								24414.4	130.163	25678.3	0.369758									39709.6	0	38649.4	0.394447
								24414.5	75.235	25678.3	0									39709.9	0	38649.5	0.40337
								24414.6	21.725	25678.4	0									39710.1	0	38649.6	0.135676
								24414.7	2.25455	25678.5	0.343111									39710.4	0	38649.7	0
								24414.8	0	25678.5	0.575764									39710.6	0	38649.8	0.254165
								24415	2.29086	25678.6	0									39710.8	0.229672	38650	0.898182
								24415.1	2.82104	25678.6	0									39711.1	0.553686	38650.1	1.41223
								24415.2	3.02242	25678.7	0									39711.3	0.743323	38650.2	1.35221
								24415.3	0.640991	25678.8	0									39711.5	0.677019	38650.3	0.766573
								24415.4	1.47578	25678.8	0.174232									39711.8	0.394357	38650.4	0.1293
								24415.5	3.53177	25678.9	1.5369									39712	0.0946183	38650.5	0
								24415.6	2.6032	25678.9	2.82806									39712.2	0	38650.6	0.0389311
								24415.7	0.407864	25679	3.78731									39712.5	0	38650.7	0.481307
								24415.9	0.00679155	25679.1	4.18646									39712.7	0	38650.9	0.440265
								24416	0.836978	25679.1	4.44986									39712.9	0	38651	0
								24416.1	1.41707	25679.2	3.40112									39713.2	0.167648	38651.1	0
								24416.2	2.26044	25679.2	1.89792									39713.4	0.656234	38651.2	0.401269
								24416.3	1.83877	25679.3	0.593942									39713.6	1.21717	38651.3	1.36705
								24416.4	0.960122	25679.4	0									39713.9	1.6034	38651.4	1.24394
								24416.5	0.0114065	25679.4	0.0322087									39714.1	1.73314	38651.5	0.576333
								24416.7	0	25679.5	0.460785									39714.3	1.61361	38651.6	0
								24416.8	0.284082	25679.6	0.466317									39714.6	0.714554	38651.8	0
								24416.9	0.52355	25679.6	0									39714.8	0	38651.9	0.458098
								24417	0.275407	25679.7	0									39715	0	38652	1.10075
								24417.1	0.141971	25679.7	0									39715.3	0	38652.1	2.34806
								24417.2	0.444805	25679.8	0.610937									39715.5	0	38652.2	1.5361
								24417.3	0.772263	25679.9	0.689246									39715.7	0.580638	38652.3	0.649577
								24417.4	0.619856	25679.9	0.618936									39716	1.5616	38652.4	0
								24417.6	0.0934753	25680	0.583903									39716.2	1.31362	38652.5	0
								24417.7	0	25680	0.667026									39716.5	0.527254	38652.7	0.000852248
								24417.8	0.0928934	25680.1	0.664984									39716.7	0	38652.8	0.965339
								24417.9	0.317732	25680.2	0.396011									39716.9	0.145158	38652.9	1.88173
								24418	0.271042	25680.2	0.0246829									39717.2	1.19566	38653	1.48786
								24418.1	0.0671179	25680.3	0									39717.4	4.23764	38653.1	0.640197
								24418.2	0	25680.3	0.173308									39717.6	4.39849	38653.2	0.0565643
								24418.4	0	25680.4	0.483177									39717.9	2.7196	38653.3	0.196521
								24418.5	0	25680.5	0.559238									39718.1	1.12389	38653.4	0.805685
								24418.6	0	25680.5	0.445067									39718.3	0	38653.6	1.57928
								24418.7	0.140403	25680.6	0.298254									39718.6	0	38653.7	2.36336
								24418.8	0.63436	25680.6	0.159903									39718.8	0.39168	38653.8	2.57327
								24418.9	1.2271	25680.7	0.0606871									39719	1.89158	38653.9	1.78912
								24419	1.49635	25680.8	0.123274									39719.3	3.39191	38654	0.801857
								24419.1	1.19987	25680.8	0.353759									39719.5	2.87582	38654.1	0.375983
								24419.3	0.550714	25680.9	0.498226									39719.7	0.954109	38654.2	0.129706
								24419.4	0	25681	0.3058									39720	0.104967	38654.4	0.0487362
								24419.5	0	25681	0									39720.2	0	38654.5	0.0951654
								24419.6	0	25681.1	0									39720.4	0.0906538	38654.6	0.312601
								24419.7	0	25681.1	0.203586									39720.7	0.509415	38654.7	0.657842
								24419.8	0	25681.2	0.803477									39720.9	0.495871	38654.8	1.79292
								24419.9	0.103217	25681.3	1.26436									39721.1	0	38654.9	2.78009
								24420	0.224123	25681.3	1.60595									39721.4	0	38655	2.6539
								24420.2	0.132936	25681.4	0.851574									39721.6	1.09721	38655.1	1.79671
								24420.3	0	25681.4	0.168907									39721.8	2.71368	38655.3	0.958514
								24420.4	0	25681.5	0.472567									39722.1	3.4506	38655.4	0.763846
								24420.5	0.00560802	25681.6	1.49684									39722.3	1.58402	38655.5	1.53431
								24420.6	0.394149	25681.6	2.57346									39722.6	0.504959	38655.6	2.5822
								24420.7	0.758566	25681.7	2.25756									39722.8	0	38655.7	3.39348
								24420.8	0.892209	25681.7	1.20488									39723	0	38655.8	2.53645
								24421	0.722389	25681.8	0.260689									39723.3	0	38655.9	1.20469
								24421.1	0.35226	25681.9	0									39723.5	0	38656	0
								24421.2	0.0178213	25681.9	0.276064									39723.7	0	38656.2	0
								24421.3	0	25682	0.585506									39724	0	38656.3	0
								24421.4	0.0689787	25682.1	0.893683									39724.2	0	38656.4	0.60024
								24421.5	0.212246	25682.1	0.988406									39724.4	0.0274536	38656.5	0.713703
								24421.6	0.246839	25682.2	0.84214									39724.7	0.332386	38656.6	0.664595
								24421.7	0.12011	25682.2	0.588078									39724.9	0.502586	38656.7	0.456402
								24421.9	0.129977	25682.3	0.328219									39725.1	0.443922	38656.8	0.128097
								24422	0.688433	25682.4	0.0923527									39725.4	0.269493	38656.9	0
								24422.1	1.59804	25682.4	0									39725.6	0.108462	38657.1	0.0764299
								24422.2	2.87808	25682.5	0.112958									39725.8	0	38657.2	0.720864
								24422.3	1.75907	25682.5	0.417203									39726.1	0	38657.3	1.24483
								24422.4	0.758249	25682.6	0.640033									39726.3	0	38657.4	0.75029
								24422.5	0.0618925	25682.7	0.541879									39726.5	0	38657.5	0
								24422.6	0.20216	25682.7	0									39726.8	0	38657.6	0
								24422.8	0.85555	25682.8	0.0929221									39727	0	38657.7	0
								24422.9	1.3169	25682.8	1.28554									39727.2	0.530848	38657.8	0
								24423	1.23093	25682.9	3.14054									39727.5	1.44139	38658	0
								24423.1	0.755015	25683	4.97888									39727.7	1.59299	38658.1	1.86879
								24423.2	0.257727	25683	5.7419									39727.9	0.235321	38658.2	1.27955
								24423.3	0.00294681	25683.1	4.64056									39728.2	0	38658.3	0.821843
								24423.4	0	25683.1	2.75754											38658.4	2.21664
								24423.6	0	25683.2	1.14877											38658.5	3.5173
								24423.7	0	25683.3	1.64792											38658.6	6.88762
								24423.8	0	25683.3	4.3461											38658.7	9.77522
								24423.9	0.36583	25683.4	6.47892											38658.9	11.5833
								24424	1.30889	25683.5	5.24941											38659	24.8683
								24424.1	3.57179	25683.5	3.97596											38659.1	74.3163
								24424.2	4.21308	25683.6	2.4711											38659.2	146.839
								24424.3	2.8682	25683.6	1.58169											38659.3	222.712
								24424.5	1.34106	25683.7	6.18316											38659.4	216.859
								24424.6	0.347678	25683.8	12.4294											38659.5	136.851
								24424.7	0	25683.8	19.1374											38659.6	62.6089
								24424.8	0	25683.9	23.3501											38659.8	13.4217
								24424.9	0	25683.9	15.672											38659.9	0.128942
								24425	0	25684	6.83899											38660	0
								24425.1	0	25684.1	12.0582											38660.1	0
								24425.3	0	25684.1	28.6817											38660.2	0
								24425.4	0.166637	25684.2	49.436											38660.3	0
								24425.5	0.184408	25684.2	46.1761											38660.4	0
								24425.6	0.0133348	25684.3	23.339											38660.5	1.13635
								24425.7	0	25684.4	3.60247											38660.7	2.5636
								24425.8	0	25684.4	9.0909											38660.8	0.902201
								24425.9	0	25684.5	32.4705											38660.9	2.73628
								24426	0	25684.6	52.1884											38661	1.22492
								24426.2	0.120409	25684.6	34.2903											38661.1	0.411278
								24426.3	0.560349	25684.7	7.20373											38661.2	0.00753766
								24426.4	0.839381	25684.7	0											38661.3	0.32109
								24426.5	0.746983	25684.8	0											38661.4	0.766192
								24426.6	0.381625	25684.9	25.2381											38661.6	0.803231
								24426.7	0.056989	25684.9	52.0389											38661.7	0.499811
								24426.8	0.0105025	25685	87.4814											38661.8	0.224826
								24426.9	0.248283	25685	142.543											38661.9	0.0878713
								24427.1	0.604234	25685.1	193.75											38662	0.00931707
								24427.2	0.865009	25685.2	217.409											38662.1	0.0345704
								24427.3	0.873342	25685.2	163.087											38662.2	0.234888
								24427.4	0.61042	25685.3	94.5587											38662.3	0.46071
								24427.5	0.216664	25685.3	27.2269											38662.5	0.461621
								24427.6	0	25685.4	0											38662.6	0.174319
								24427.7	0	25685.5	0											38662.7	0
								24427.9	0	25685.5	0											38662.8	0
								24428	0.204707	25685.6	1.77648											38662.9	0.311337
								24428.1	0.288606	25685.7	7.89309											38663	0.915246
								24428.2	0.160232	25685.7	3.28818											38663.1	1.39206
								24428.3	0	25685.8	0											38663.3	1.68803
								24428.4	0	25685.8	0.816828											38663.4	0.760906
								24428.5	0.0190992	25685.9	4.15148											38663.5	0.290982
								24428.6	0.292042	25686	7.70362											38663.6	0.0362501
								24428.8	0.465964	25686	10.2009											38663.7	0
								24428.9	0.425594	25686.1	10.1478											38663.8	0
								24429	0.236529	25686.1	7.52319											38663.9	0
								24429.1	0.103379	25686.2	5.01259											38664	0.0583899
								24429.2	0.207902	25686.3	2.67751											38664.2	0.446103
										25686.3	1.61539											38664.3	0.743622
										25686.4	0.967915											38664.4	0.650675
										25686.4	1.3351											38664.5	0.260201
										25686.5	2.19771											38664.6	0
										25686.6	1.97154											38664.7	0.0406114
										25686.6	0.747048											38664.8	0.446081
										25686.7	0											38664.9	0.939324
										25686.7	0											38665.1	1.21427
										25686.8	0											38665.2	1.06648
										25686.9	1.16997											38665.3	0.583935
										25686.9	2.30221											38665.4	0.156411
										25687	2.9159											38665.5	0.158549
										25687.1	1.91253											38665.6	0.579468
										25687.1	0.369557											38665.7	1.01841
										25687.2	0											38665.8	1.06551
										25687.2	0											38666	0
										25687.3	0											38666.1	0
										25687.4	0											38666.2	0
										25687.4	0											38666.3	0
										25687.5	0											38666.4	0.776985
										25687.5	0											38666.5	0.925498
										25687.6	0											38666.6	0.988866
										25687.7	0.20641											38666.7	1.02809
										25687.7	0.416825											38666.9	0.999184
										25687.8	0.448311											38667	0.844874
										25687.8	0.292275											38667.1	0.60428
										25687.9	0.140565											38667.2	0.366841
										25688	0.262535											38667.3	0.181927
										25688	0.392186											38667.4	0.0788366
										25688.1	1.2864											38667.5	0.119194
										25688.2	2.01929											38667.6	0.325831
										25688.2	1.01475											38667.8	0.584876
										25688.3	0.286882											38667.9	0.732429
										25688.3	0											38668	0.749092
										25688.4	0.0338983											38668.1	0.767675
										25688.5	0.337691											38668.2	0.844803
										25688.5	0.339208											38668.3	0.846292
										25688.6	0.187834											38668.4	0.644909
										25688.6	0											38668.5	0.336562
										25688.7	0.764646											38668.7	0
										25688.8	1.73011											38668.8	0
										25688.8	1.21875											38668.9	0.879547
										25688.9	0.489622											38669	1.24162
										25688.9	0											38669.1	1.18787
										25689	0.0560391											38669.2	0.737448
										25689.1	0.720903											38669.3	0.218337
										25689.1	1.11627											38669.4	0
										25689.2	0.553036											38669.6	0
										25689.3	0											38669.7	0
										25689.3	0											38669.8	0
										25689.4	0.230402											38669.9	0
										25689.4	0.384647											38670	0.162083
										25689.5	0.51421											38670.1	0.683145
										25689.6	0.634679											38670.2	1.23158
										25689.6	0.66376											38670.4	2.01465
										25689.7	0.452356											38670.5	1.20989
										25689.7	0.0632224											38670.6	0.318759
										25689.8	0											38670.7	0
										25689.9	0											38670.8	0.283791
										25689.9	0.142646											38670.9	0.600548
										25690	0.098712											38671	0.628595
										25690	0											38671.1	0.265245
										25690.1	0											38671.3	0
										25690.2	0											38671.4	0.313947
										25690.2	0											38671.5	1.5622
										25690.3	0											38671.6	2.46329
										25690.3	0											38671.7	1.76788
										25690.4	0											38671.8	0.719155
										25690.5	0											38671.9	0
										25690.5	0.0282966											38672	0
										25690.6	0.230184											38672.2	0.305935
										25690.7	0.368519											38672.3	1.21331
										25690.7	0.323851											38672.4	1.90458
										25690.8	0.148787											38672.5	1.0611
										25690.8	0.0319493											38672.6	0.433727
										25690.9	0.162358											38672.7	0
										25691	0.507739											38672.8	0
										25691	0.906206											38672.9	0.0965777
										25691.1	1.10176											38673.1	0.350196
										25691.1	0.609612											38673.2	0.449304
										25691.2	0											38673.3	0.351661
										25691.3	0.204372											38673.4	0.163371
										25691.3	0.0762076											38673.5	0.0147082
										25691.4	0.049998											38673.6	0
										25691.4	0.118418											38673.7	0
										25691.5	0.353787											38673.8	0
										25691.6	0.737506											38674	0.194616
										25691.6	1.06445											38674.1	0.630479
										25691.7	1.0758											38674.2	1.15301
										25691.8	0.712475											38674.3	1.43152
										25691.8	0.186404											38674.4	1.23831
										25691.9	0											38674.5	0.70148
										25691.9	0.14817											38674.6	0.238148
										25692	0.789684											38674.7	0.191986
										25692.1	1.26935											38674.9	0.52458
										25692.1	1.10439											38675	0.878605
										25692.2	0.199265											38675.1	0.932475
										25692.2	0											38675.2	0.659398
										25692.3	0.195327											38675.3	0.263947
										25692.4	0.309908											38675.4	0
										25692.4	0.532499											38675.5	0
										25692.5	0.920103											38675.6	0
										25692.5	2.48855											38675.8	0.0175539
										25692.6	3.11649											38675.9	0.0245102
										25692.7	2.7898											38676	0.0711195
										25692.7	1.62204											38676.1	0.446728
										25692.8	0.601297											38676.2	1.04274
										25692.9	0											38676.3	2.05387
										25692.9	0											38676.4	1.85453
										25693	0											38676.6	0.901838
										25693	0.728317											38676.7	0.306399
										25693.1	0.866421											38676.8	0.110478
										25693.2	0.70932											38676.9	0.283863
										25693.2	0.383127											38677	0.434157
										25693.3	0.0738491											38677.1	0.34958
										25693.3	0											38677.2	0.128433
										25693.4	0											38677.3	0
										25693.5	0											38677.5	0
										25693.5	0.24407											38677.6	0
										25693.6	0.374242											38677.7	0
										25693.6	0.312404											38677.8	0
										25693.7	0.183027											38677.9	0.10925
										25693.8	0.12852											38678	0.412042
										25693.8	0.130816											38678.1	0.650098
										25693.9	0.0934905											38678.2	0.6396
										25694	0.0199575											38678.4	0.381939
										25694	0											38678.5	0.0859895
										25694.1	0.0731182											38678.6	0
										25694.1	0.291719											38678.7	0.00857823
										25694.2	0.535997											38678.8	0.182544
										25694.3	0.581901											38678.9	0.471036
										25694.3	0.331955											38679	0.878575
										25694.4	0.0299566											38679.1	1.25818
										25694.4	0.1385											38679.3	1.34276
										25694.5	0.444631											38679.4	1.00823
										25694.6	0.479557											38679.5	0.458583
										25694.6	0.218231											38679.6	0.0600477
										25694.7	0.034414											38679.7	0
										25694.7	0.215764											38679.8	0.0546761
										25694.8	0.641344											38679.9	0.11517
										25694.9	0.981685											38680	0.0705104
										25694.9	1.02283											38680.2	0
										25695	0.759696											38680.3	0.031866
										25695	0											38680.4	0.326119
										25695.1	0											38680.5	0.687648
										25695.2	0.106362											38680.6	0.914822
										25695.2	0.974229											38680.7	0.904509
										25695.3	1.81869											38680.8	0.677838
										25695.4	1.49024											38680.9	0.355532
										25695.4	0.673308											38681.1	0.0937005
										25695.5	0.184519											38681.2	0
										25695.5	0											38681.3	0
										25695.6	0											38681.4	0.0244226
										25695.7	0.0522456											38681.5	0.182153
										25695.7	0.304785											38681.6	0.473995
										25695.8	0.756371											38681.7	0.810964
										25695.8	2.04748											38681.8	0.979252
										25695.9	2.73528											38682	0.827058
										25696	2.47075											38682.1	0.435576
										25696	0.922983											38682.2	0.0690252
										25696.1	0.284402											38682.3	0
										25696.1	0											38682.4	0.205293
										25696.2	0											38682.5	0.636295
										25696.3	0.0513341											38682.6	1.04353
										25696.3	0.143062											38682.8	1.25504
										25696.4	0.0915325											38682.9	1.22
										25696.5	0.203423											38683	0.309279
										25696.5	0.496295											38683.1	0
										25696.6	0.770538											38683.2	0
										25696.6	0.877967											38683.3	0
										25696.7	0.815442											38683.4	0
										25696.8	0.673112											38683.5	0.799551
										25696.8	0.57764											38683.7	1.86865
										25696.9	0.5818											38683.8	1.28384
										25696.9	0.566536											38683.9	0.631101
										25697	0.403473											38684	0.084449
										25697.1	0.174953											38684.1	0
										25697.1	0.0826682											38684.2	0
										25697.2	0.167898											38684.3	0
										25697.2	0.260926
										25697.3	0.202935
										25697.4	0
										25697.4	0
										25697.5	0
										25697.6	0.308912
										25697.6	0.847718
										25697.7	1.18559
										25697.7	1.03225
										25697.8	0.182598
										25697.9	0.181093
										25697.9	0.179161
										25698	0.348373
										25698	0.462295
										25698.1	0.547825
										25698.2	0.676082
										25698.2	0.737881
										25698.3	0.605982
										25698.3	0.332047
										25698.4	0.0739552
										25698.5	0
										25698.5	0
										25698.6	0
										25698.7	0
										25698.7	0
										25698.8	0
										25698.8	0
										25698.9	0
										25699	0
										25699	0
										25699.1	0
										25699.1	0.21557
										25699.2	0.239572
										25699.3	0.0952102
										25699.3	0.167058
										25699.4	0.638117
										25699.4	1.44782
										25699.5	2.07847
										25699.6	1.24945
										25699.6	0.835077
										25699.7	0.423092
										25699.8	0.141119
										25699.8	0.0580839
										25699.9	0.164334
										25699.9	0.34501
										25700	0.451047
										25700.1	0.381574
										25700.1	0.121958
