# Supplementary material for: Frequency chasing of individual megadalton ions in an Orbitrap analyser improves precision of analysis in single-molecule mass spectrometry
Source: Nat Chem. 2022 Mar 10;14(5):515–22. doi: 10.1038/s41557-022-00897-1 (PMC9068510; doi:10.1038/s41557-022-00897-1)
Supplement: Source Data Fig. 2 — Statistical source data. [file 41557_2022_897_MOESM4_ESM.xlsx]

## Sheet: Sheet1
IgG-RGY			AaLS-neg			Ratio	z	m/z	Name			Mass [MDa]	z	m/z	path [km]	ccs [a.u.]	com [a.u.]	E_transferred [a.u.]	E_transferred_per volume [a.u.]		Mass [MDa]	Distance_norm	COM_norm	CSS_norm	E_transferred_per_surface_norm
m/z	Intensity		m/z	Intensity		0.644341	25	5960.6	(IgG)1			0.1	20.5927	4857.08	11348.5	2154.43	53.8824	1.31741e+09	611486		0.1	1	1	0.0464469	1
5005	0		19005	0		0.69472	24	6207.6	(IgG)1			0.11	21.7004	5070.03	11107.6	2295.77	51.6249	1.31647e+09	573431		0.11	0.978774	0.958104	0.0494939	0.937767
5015	0		19015	0		0.760767	23	6476.7	(IgG)1			0.12	22.7635	5272.59	10892.2	2432.88	49.6462	1.3156e+09	540756		0.12	0.959789	0.921381	0.0524498	0.884332
5025	21.1266		19025	266.466		0.770304	36	8275.6	(IgG)2			0.13	23.7875	5466.06	10697.7	2566.23	47.8927	1.31479e+09	512341		0.13	0.94265	0.888838	0.0553246	0.837863
5035	40.4833		19035	0		0.811818	35	8514.2	(IgG)2			0.14	24.7765	5651.51	10520.7	2696.2	46.3242	1.31403e+09	487363		0.14	0.927055	0.859728	0.0581266	0.797015
5045	20.3551		19045	0		0.829901	34	8764	(IgG)2			0.15	25.7342	5829.81	10358.6	2823.11	44.9099	1.31332e+09	465203		0.15	0.912768	0.833481	0.0608626	0.760775
5055	111.377		19055	0		0.756077	48	9313	(IgG)3			0.16	26.6636	6001.69	10209.2	2947.23	43.6259	1.31265e+09	445385		0.16	0.899603	0.809651	0.0635384	0.728365
5065	42.4116		19065	0		0.812295	47	9512.5	(IgG)3			0.17	27.5671	6167.76	10070.8	3068.78	42.4531	1.31202e+09	427537		0.17	0.887409	0.787885	0.066159	0.699176
5075	41.1524		19075	0		0.801939	46	9720.3	(IgG)3			0.18	28.447	6328.55	9942.04	3187.98	41.3761	1.31142e+09	411363		0.18	0.876064	0.767898	0.0687287	0.672728
5085	42.9899		19085	253.757		0.841709	45	9935	(IgG)3			0.19	29.3052	6484.49	9821.77	3304.98	40.3825	1.31085e+09	396627		0.19	0.865466	0.749457	0.0712512	0.648629
5095	43.1918		19095	0		0.848495	44	10162	(IgG)3			0.2	30.1433	6635.98	9709.01	3419.95	39.4618	1.3103e+09	383135		0.2	0.85553	0.73237	0.0737298	0.626564
5105	89.2442		19105	0		0.864229	43	10397.2	(IgG)3			0.21	30.9626	6783.37	9602.95	3533.02	38.6055	1.30979e+09	370727		0.21	0.846184	0.716477	0.0761674	0.606272
5115	50.859		19115	277.695		0.899521	42	10646.1	(IgG)3			0.22	31.7646	6926.94	9502.91	3644.31	37.8063	1.30929e+09	359270		0.22	0.837369	0.701644	0.0785666	0.587535
5125	770.731		19125	286.257		0.870627	54	11043	(IgG)4			0.23	32.5504	7066.98	9408.29	3753.92	37.058	1.30881e+09	348652		0.23	0.829031	0.687757	0.0809298	0.570172
5135	62.1603		19135	263.62		0.887477	53	11249.6	(IgG)4			0.24	33.3208	7203.7	9318.58	3861.96	36.3554	1.30836e+09	338781		0.24	0.821126	0.674718	0.0832589	0.554029
5145	43.1356		19145	315.088		0.916288	52	11465.9	(IgG)4			0.25	34.077	7337.32	9233.34	3968.5	35.694	1.30792e+09	329575		0.25	0.813615	0.662443	0.0855558	0.538974
5155	90.2248		19155	279.289		0.931392	51	11692.1	(IgG)4			0.26	34.8197	7468.04	9152.17	4073.64	35.0699	1.3075e+09	320965		0.26	0.806463	0.65086	0.0878224	0.524894
5165	42.8779		19165	0		0.931485	50	11926.3	(IgG)4			0.27	35.5496	7596.02	9074.74	4177.43	34.4795	1.30709e+09	312893		0.27	0.79964	0.639904	0.0900601	0.511693
5175	69.5522		19175	0		0.920835	72	12427.2	(IgG)6			0.28	36.2674	7721.43	9000.75	4279.95	33.9201	1.3067e+09	305306		0.28	0.79312	0.629521	0.0922702	0.499286
5185	141.514		19185	0		0.899376	71	12602.7	(IgG)6			0.29	36.9738	7844.39	8929.93	4381.26	33.3888	1.30631e+09	298160		0.29	0.786879	0.619662	0.0944543	0.487599
5195	68.6241		19195	264.446		0.916119	70	12782.8	(IgG)6			0.3	37.6693	7965.05	8862.03	4481.4	32.8835	1.30595e+09	291415		0.3	0.780897	0.610283	0.0966134	0.476568
5205	107.321		19205	0		0.931307	69	12969.8	(IgG)6			0.31	38.3544	8083.51	8796.86	4580.45	32.402	1.30559e+09	285036		0.31	0.775154	0.601347	0.0987486	0.466136
5215	111.57		19215	276.182		0.951618	68	13160.9	(IgG)6			0.32	39.0297	8199.89	8734.21	4678.43	31.9425	1.30524e+09	278992		0.32	0.769633	0.592819	0.100861	0.456253
5225	22.353		19225	0		0.949535	67	13358.1	(IgG)6			0.33	39.6955	8314.29	8673.91	4775.39	31.5033	1.30491e+09	273257		0.33	0.76432	0.584668	0.102951	0.446873
5235	91.6631		19235	0		0.968244	66	13563.1	(IgG)6			0.34	40.3523	8426.8	8615.81	4871.39	31.083	1.30458e+09	267805		0.34	0.7592	0.576868	0.105021	0.437958
5245	21.3785		19245	538.567		0.97768	65	13773.5	(IgG)6			0.35	41.0004	8537.5	8559.77	4966.44	30.6802	1.30427e+09	262616		0.35	0.754262	0.569393	0.10707	0.429472
5255	169.119		19255	554.696		0.982096	64	13990.6	(IgG)6			0.36	41.6403	8646.48	8505.66	5060.6	30.2938	1.30396e+09	257669		0.36	0.749494	0.562222	0.1091	0.421382
5265	44.0925		19265	533.967		0.993798	63	14215.4	(IgG)6			0.37	42.2722	8753.81	8453.35	5153.88	29.9227	1.30366e+09	252947		0.37	0.744885	0.555333	0.111111	0.413659
5275	113.971		19275	969.561		1.00239	153	19899.9	AaLS_neg			0.38	42.8964	8859.55	8402.76	5246.33	29.5658	1.30337e+09	248434		0.38	0.740426	0.548709	0.113104	0.406279
5285	136.508		19285	804.984		0.998457	152	20030.5	AaLS_neg			0.39	43.5133	8963.78	8353.76	5337.97	29.2222	1.30308e+09	244115		0.39	0.736109	0.542333	0.11508	0.399217
5295	213.872		19295	319.854		0.99217	151	20164.9	AaLS_neg			0.4	44.1231	9066.54	8306.28	5428.84	28.8912	1.3028e+09	239978		0.4	0.731926	0.53619	0.117039	0.392451
5305	214.661		19305	565.644		0.995131	150	20293.6	AaLS_neg			0.41	44.7261	9167.9	8260.24	5518.94	28.5719	1.30253e+09	236011		0.41	0.727868	0.530265	0.118981	0.385963
5315	1267.12		19315	0		0.998632	149	20428.9	AaLS_neg			0.42	45.3225	9267.92	8215.55	5608.32	28.2638	1.30227e+09	232203		0.42	0.72393	0.524546	0.120908	0.379735
5325	175.974		19325	718.663		0.998771	148	20572.9	AaLS_neg			0.43	45.9126	9366.63	8172.14	5696.99	27.9661	1.30201e+09	228543		0.43	0.720105	0.519022	0.12282	0.37375
5335	21.6434		19335	128.313		1.00665	147	20714.5	AaLS_neg			0.44	46.4965	9464.09	8129.96	5784.98	27.6783	1.30175e+09	225023		0.44	0.716388	0.51368	0.124717	0.367994
5345	223.234		19345	574.947								0.45	47.0744	9560.34	8088.93	5872.3	27.3998	1.30151e+09	221635		0.45	0.712773	0.508511	0.126599	0.362453
5355	135.295		19355	322.679								0.46	47.6466	9655.41	8049	5958.98	27.1301	1.30126e+09	218370		0.46	0.709255	0.503506	0.128468	0.357114
5365	64.3005		19365	919.63								0.47	48.2132	9749.36	8010.13	6045.03	26.8688	1.30103e+09	215223		0.47	0.705829	0.498657	0.130323	0.351967
5375	61.7061		19375	1206.68								0.48	48.7744	9842.22	7972.25	6130.48	26.6154	1.3008e+09	212185		0.48	0.702492	0.493955	0.132165	0.346999
5385	175.396		19385	261.886								0.49	49.3304	9934.02	7935.33	6215.33	26.3696	1.30057e+09	209252		0.49	0.699238	0.489392	0.133995	0.342202
5395	129.878		19395	437.438								0.5	49.8813	10024.8	7899.32	6299.61	26.131	1.30034e+09	206417		0.5	0.696065	0.484963	0.135811	0.337566
5405	96.4658		19405	857.294								0.51	50.4272	10114.6	7864.18	6383.32	25.8991	1.30013e+09	203675		0.51	0.692969	0.48066	0.137616	0.333083
5415	86.8109		19415	637.522								0.52	50.9684	10203.4	7829.88	6466.49	25.6738	1.29991e+09	201022		0.52	0.689946	0.476478	0.139409	0.328744
5425	116.451		19425	0								0.53	51.5049	10291.3	7796.37	6549.13	25.4546	1.2997e+09	198454		0.53	0.686994	0.472411	0.141191	0.324543
5435	242.527		19435	291.731								0.54	52.0368	10378.3	7763.64	6631.26	25.2414	1.29949e+09	195965		0.54	0.684109	0.468453	0.142961	0.320473
5445	120.288		19445	316.561								0.55	52.5643	10464.4	7731.63	6712.87	25.0338	1.29929e+09	193552		0.55	0.681289	0.464601	0.144721	0.316527
5455	175.253		19455	321.663								0.56	53.0876	10549.6	7700.33	6794	24.8316	1.29909e+09	191211		0.56	0.678531	0.460848	0.14647	0.3127
5465	136.221		19465	530.56								0.57	53.6066	10634	7669.71	6874.64	24.6346	1.29889e+09	188940		0.57	0.675832	0.457192	0.148208	0.308985
5475	198.627		19475	2574.3								0.58	54.1216	10717.6	7639.74	6954.81	24.4425	1.2987e+09	186734		0.58	0.673192	0.453627	0.149937	0.305378
5485	128.907		19485	0								0.59	54.6325	10800.4	7610.39	7034.52	24.2552	1.29851e+09	184591		0.59	0.670606	0.45015	0.151655	0.301873
5495	603.203		19495	1165.14								0.6	55.1396	10882.5	7581.65	7113.79	24.0724	1.29833e+09	182508		0.6	0.668073	0.446758	0.153364	0.298467
5505	817.434		19505	1520.54								0.61	55.6429	10963.8	7553.49	7192.61	23.8939	1.29814e+09	180483		0.61	0.665592	0.443447	0.155063	0.295154
5515	1883.22		19515	317.14								0.62	56.1425	11044.3	7525.89	7271.01	23.7197	1.29796e+09	178512		0.62	0.66316	0.440213	0.156754	0.291931
5525	1380.34		19525	1357.21								0.63	56.6385	11124.2	7498.83	7348.98	23.5495	1.29778e+09	176594		0.63	0.660775	0.437054	0.158435	0.288794
5535	677.968		19535	1035.09								0.64	57.1309	11203.3	7472.29	7426.54	23.3832	1.29761e+09	174726		0.64	0.658437	0.433967	0.160107	0.28574
5545	1060.25		19545	1988.16								0.65	57.6199	11281.8	7446.25	7503.7	23.2206	1.29744e+09	172906		0.65	0.656142	0.430949	0.16177	0.282764
5555	982.813		19555	1845.03								0.66	58.1055	11359.7	7420.7	7580.47	23.0615	1.29727e+09	171133		0.66	0.653891	0.427998	0.163425	0.279864
5565	873.407		19565	1522.97								0.67	58.5878	11436.8	7395.62	7656.85	22.906	1.2971e+09	169404		0.67	0.651681	0.425111	0.165072	0.277037
5575	743.723		19575	864.888								0.68	59.0669	11513.4	7371	7732.84	22.7537	1.29694e+09	167718		0.68	0.649511	0.422285	0.16671	0.274279
5585	718.851		19585	2309.12								0.69	59.5428	11589.3	7346.81	7808.47	22.6047	1.29677e+09	166073		0.69	0.64738	0.41952	0.168341	0.271589
5595	462.825		19595	1392.57								0.7	60.0156	11664.6	7323.05	7883.74	22.4588	1.29661e+09	164467		0.7	0.645286	0.416811	0.169963	0.268963
5605	178.963		19605	1833.42								0.71	60.4854	11739.4	7299.7	7958.64	22.3158	1.29646e+09	162899		0.71	0.643229	0.414159	0.171578	0.266399
5615	413.342		19615	2628.55								0.72	60.9522	11813.5	7276.75	8033.2	22.1758	1.2963e+09	161368		0.72	0.641207	0.41156	0.173185	0.263895
5625	378.456		19625	5371.22								0.73	61.4161	11887.1	7254.19	8107.41	22.0385	1.29615e+09	159872		0.73	0.639218	0.409012	0.174785	0.261448
5635	308.86		19635	4792								0.74	61.8772	11960.2	7232.01	8181.28	21.904	1.29599e+09	158410		0.74	0.637263	0.406515	0.176378	0.259057
5645	350.765		19645	2882.97								0.75	62.3354	12032.7	7210.19	8254.82	21.772	1.29585e+09	156980		0.75	0.635341	0.404066	0.177963	0.25672
5655	442.035		19655	3426.99								0.76	62.791	12104.7	7188.72	8328.03	21.6426	1.2957e+09	155583		0.76	0.633449	0.401664	0.179542	0.254434
5665	352.617		19665	3116.39								0.77	63.2438	12176.1	7167.59	8400.93	21.5157	1.29555e+09	154215		0.77	0.631587	0.399308	0.181113	0.252198
5675	699.555		19675	2266.67								0.78	63.694	12247.1	7146.8	8473.5	21.391	1.29541e+09	152878		0.78	0.629755	0.396995	0.182678	0.25001
5685	1058.2		19685	2905.67								0.79	64.1416	12317.5	7126.33	8545.77	21.2687	1.29527e+09	151568		0.79	0.627952	0.394725	0.184236	0.247869
5695	1791.32		19695	3552.39								0.8	64.5866	12387.5	7106.18	8617.74	21.1487	1.29513e+09	150286		0.8	0.626176	0.392497	0.185787	0.245772
5705	3275.4		19705	2249.29								0.81	65.0292	12457	7086.34	8689.4	21.0307	1.29499e+09	149031		0.81	0.624427	0.390308	0.187332	0.243719
5715	7552.51		19715	1318.49								0.82	65.4693	12526	7066.79	8760.78	20.9149	1.29485e+09	147801		0.82	0.622705	0.388158	0.188871	0.241708
5725	10893.8		19725	4754.44								0.83	65.9069	12594.5	7047.53	8831.86	20.8011	1.29472e+09	146596		0.83	0.621008	0.386046	0.190404	0.239738
5735	13031		19735	4395.71								0.84	66.3423	12662.6	7028.55	8902.65	20.6892	1.29458e+09	145415		0.84	0.619336	0.383971	0.19193	0.237807
5745	10181.8		19745	5668.93								0.85	66.7752	12730.3	7009.85	8973.17	20.5793	1.29445e+09	144258		0.85	0.617688	0.38193	0.19345	0.235914
5755	6763.14		19755	3241.35								0.86	67.2059	12797.5	6991.42	9043.41	20.4713	1.29432e+09	143123		0.86	0.616063	0.379925	0.194964	0.234058
5765	5141.04		19765	5159.73								0.87	67.6344	12864.3	6973.24	9113.38	20.365	1.29419e+09	142010		0.87	0.614462	0.377953	0.196473	0.232238
5775	4137.32		19775	6916.63								0.88	68.0606	12930.6	6955.33	9183.08	20.2605	1.29406e+09	140918		0.88	0.612883	0.376013	0.197976	0.230452
5785	2771.25		19785	7523.65								0.89	68.4847	12996.6	6937.65	9252.52	20.1577	1.29394e+09	139847		0.89	0.611326	0.374106	0.199472	0.228701
5795	1913.03		19795	3403.23								0.9	68.9066	13062.2	6920.22	9321.7	20.0566	1.29381e+09	138796		0.9	0.60979	0.372229	0.200964	0.226981
5805	1771.05		19805	4690.51								0.91	69.3264	13127.3	6903.03	9390.62	19.957	1.29369e+09	137764		0.91	0.608275	0.370382	0.20245	0.225294
5815	1461.38		19815	3361.93								0.92	69.7442	13192.1	6886.07	9459.29	19.8591	1.29357e+09	136751		0.92	0.60678	0.368564	0.20393	0.223637
5825	1607.73		19825	3515.84								0.93	70.1599	13256.4	6869.33	9527.71	19.7627	1.29345e+09	135756		0.93	0.605305	0.366775	0.205405	0.222011
5835	1153.12		19835	4680.47								0.94	70.5736	13320.4	6852.81	9595.89	19.6678	1.29333e+09	134779		0.94	0.603849	0.365013	0.206875	0.220413
5845	836.696		19845	4040.31								0.95	70.9853	13384	6836.5	9663.83	19.5743	1.29321e+09	133820		0.95	0.602413	0.363279	0.20834	0.218844
5855	1002.22		19855	3732.47								0.96	71.3951	13447.3	6820.4	9731.52	19.4823	1.29309e+09	132877		0.96	0.600994	0.36157	0.209799	0.217302
5865	1202.26		19865	8689.96								0.97	71.803	13510.2	6804.51	9798.99	19.3916	1.29298e+09	131950		0.97	0.599594	0.359887	0.211254	0.215786
5875	1068.2		19875	10123.3								0.98	72.2089	13572.7	6788.81	9866.22	19.3023	1.29286e+09	131039		0.98	0.598211	0.35823	0.212703	0.214297
5885	1103.75		19885	11018.3								0.99	72.613	13634.9	6773.32	9933.22	19.2142	1.29275e+09	130144		0.99	0.596845	0.356596	0.214148	0.212833
5895	1418.96		19895	11854.3								1	73.0153	13696.8	6758.01	10000	19.1275	1.29264e+09	129264		1	0.595496	0.354986	0.215587	0.211393
5905	3681.21		19905	12107.5								1.01	73.4158	13758.3	6742.89	10066.6	19.042	1.29253e+09	128398		1.01	0.594164	0.3534	0.217022	0.209977
5915	3599.32		19915	11186.3								1.02	73.8145	13819.4	6727.95	10132.9	18.9577	1.29242e+09	127547		1.02	0.592847	0.351836	0.218452	0.208585
5925	7290.12		19925	7291.75								1.03	74.2114	13880.3	6713.18	10199	18.8747	1.29231e+09	126709		1.03	0.591546	0.350294	0.219878	0.207215
5935	17000.4		19935	6964.66								1.04	74.6066	13940.8	6698.6	10264.9	18.7928	1.2922e+09	125885		1.04	0.590261	0.348774	0.221299	0.205868
5945	32290		19945	7191.98								1.05	75.0001	14001	6684.18	10330.6	18.712	1.29209e+09	125074		1.05	0.588991	0.347274	0.222715	0.204541
5955	48672.3		19955	4661.47								1.06	75.3919	14060.9	6669.93	10396.1	18.6323	1.29199e+09	124276		1.06	0.587735	0.345796	0.224127	0.203236
5965	50050.8		19965	7219.3								1.07	75.782	14120.4	6655.85	10461.4	18.5537	1.29188e+09	123491		1.07	0.586494	0.344337	0.225534	0.201952
5975	33759.6		19975	5288.95								1.08	76.1705	14179.7	6641.92	10526.5	18.4762	1.29178e+09	122717		1.08	0.585267	0.342898	0.226937	0.200687
5985	20579.2		19985	6886.26								1.09	76.5574	14238.7	6628.16	10591.3	18.3997	1.29168e+09	121956		1.09	0.584054	0.341478	0.228336	0.199442
5995	15055.7		19995	10011.3								1.1	76.9427	14297.4	6614.54	10656	18.3242	1.29157e+09	121206		1.1	0.582854	0.340077	0.22973	0.198216
6005	9750.79		20005	12383.5								1.11	77.3264	14355.7	6601.08	10720.5	18.2497	1.29147e+09	120468		1.11	0.581668	0.338695	0.23112	0.197008
6015	7287.86		20015	15023.1								1.12	77.7086	14413.8	6587.76	10784.8	18.1761	1.29137e+09	119740		1.12	0.580495	0.33733	0.232506	0.195818
6025	6439.3		20025	17951.5								1.13	78.0892	14471.6	6574.59	10848.9	18.1035	1.29127e+09	119023		1.13	0.579334	0.335983	0.233888	0.194646
6035	5166.48		20035	18610.7								1.14	78.4683	14529.2	6561.57	10912.8	18.0319	1.29117e+09	118317		1.14	0.578186	0.334653	0.235266	0.193492
6045	4596.36		20045	14945.2								1.15	78.846	14586.4	6548.68	10976.5	17.9611	1.29108e+09	117622		1.15	0.57705	0.33334	0.23664	0.192354
6055	3715		20055	12709.8								1.16	79.2221	14643.4	6535.92	11040.1	17.8913	1.29098e+09	116936		1.16	0.575927	0.332043	0.23801	0.191232
6065	2916.09		20065	12218.4								1.17	79.5968	14700.1	6523.31	11103.4	17.8222	1.29088e+09	116260		1.17	0.574815	0.330762	0.239376	0.190127
6075	2866.5		20075	8892.1								1.18	79.9701	14756.5	6510.82	11166.6	17.7541	1.29079e+09	115594		1.18	0.573714	0.329497	0.240738	0.189037
6085	2629.74		20085	7328.98								1.19	80.3419	14812.7	6498.46	11229.6	17.6868	1.2907e+09	114937		1.19	0.572625	0.328248	0.242096	0.187963
6095	2013.03		20095	8610.86								1.2	80.7123	14868.6	6486.23	11292.4	17.6203	1.2906e+09	114289		1.2	0.571548	0.327014	0.24345	0.186904
6105	3724.56		20105	8303.08								1.21	81.0814	14924.3	6474.12	11355.1	17.5546	1.29051e+09	113650		1.21	0.570481	0.325794	0.244801	0.185859
6115	2801.65		20115	7048.82								1.22	81.449	14979.7	6462.14	11417.6	17.4896	1.29042e+09	113020		1.22	0.569425	0.324589	0.246148	0.184829
6125	3335.82		20125	10391.8								1.23	81.8153	15034.9	6450.27	11479.9	17.4255	1.29033e+09	112399		1.23	0.568379	0.323399	0.247491	0.183813
6135	4053.05		20135	19743.7								1.24	82.1803	15089.8	6438.52	11542	17.3621	1.29024e+09	111786		1.24	0.567344	0.322222	0.248831	0.182811
6145	3526.97		20145	19121.8								1.25	82.544	15144.4	6426.89	11604	17.2994	1.29015e+09	111181		1.25	0.566319	0.321059	0.250167	0.181822
6155	4633.55		20155	22351.3								1.26	82.9063	15198.9	6415.37	11665.8	17.2375	1.29006e+09	110585		1.26	0.565304	0.319909	0.251499	0.180846
6165	8663.93		20165	27749.9								1.27	83.2674	15253.1	6403.96	11727.4	17.1762	1.28997e+09	109996		1.27	0.564299	0.318773	0.252828	0.179883
6175	14250.4		20175	22137								1.28	83.6271	15307	6392.67	11788.9	17.1157	1.28988e+09	109415		1.28	0.563303	0.317649	0.254154	0.178933
6185	32363.6		20185	19352.2								1.29	83.9856	15360.8	6381.48	11850.2	17.0558	1.28979e+09	108841		1.29	0.562317	0.316538	0.255476	0.177995
6195	54925.7		20195	12916								1.3	84.3429	15414.3	6370.39	11911.4	16.9966	1.28971e+09	108275		1.3	0.56134	0.31544	0.256794	0.177069
6205	78016.8		20205	10363.6								1.31	84.6989	15467.5	6359.41	11972.4	16.9381	1.28962e+09	107716		1.31	0.560373	0.314353	0.258109	0.176155
6215	70231.1		20215	7436.11								1.32	85.0537	15520.6	6348.53	12033.2	16.8802	1.28954e+09	107165		1.32	0.559414	0.313279	0.259421	0.175253
6225	42060.6		20225	8079.23								1.33	85.4073	15573.4	6337.75	12093.9	16.8229	1.28945e+09	106620		1.33	0.558464	0.312216	0.26073	0.174362
6235	28341.8		20235	9253.97								1.34	85.7597	15626	6327.07	12154.5	16.7663	1.28937e+09	106082		1.34	0.557523	0.311165	0.262035	0.173482
6245	21101.6		20245	9540.48								1.35	86.1109	15678.4	6316.49	12214.9	16.7103	1.28929e+09	105550		1.35	0.556591	0.310125	0.263337	0.172613
6255	13197		20255	10916.8								1.36	86.461	15730.6	6306.01	12275.1	16.6549	1.2892e+09	105026		1.36	0.555667	0.309097	0.264636	0.171755
6265	11335.8		20265	16775								1.37	86.8099	15782.6	6295.61	12335.2	16.6	1.28912e+09	104507		1.37	0.554751	0.308079	0.265932	0.170907
6275	9357.34		20275	23438.2								1.38	87.1576	15834.4	6285.31	12395.2	16.5457	1.28904e+09	103995		1.38	0.553844	0.307072	0.267224	0.17007
6285	8249.19		20285	28136.9								1.39	87.5042	15885.9	6275.11	12455	16.4921	1.28896e+09	103489		1.39	0.552944	0.306075	0.268514	0.169242
6295	6503.17		20295	28778.9								1.4	87.8497	15937.3	6264.99	12514.6	16.4389	1.28888e+09	102990		1.4	0.552052	0.305089	0.2698	0.168425
6305	6954.22		20305	25608.3								1.41	88.1941	15988.5	6254.96	12574.2	16.3863	1.2888e+09	102496		1.41	0.551169	0.304113	0.271083	0.167617
6315	5154.23		20315	26014.5								1.42	88.5374	16039.4	6245.01	12633.6	16.3343	1.28872e+09	102008		1.42	0.550292	0.303147	0.272363	0.166819
6325	4689.43		20325	23715.3								1.43	88.8796	16090.2	6235.15	12692.8	16.2827	1.28864e+09	101525		1.43	0.549424	0.302191	0.27364	0.166031
6335	3136.96		20335	15085.4								1.44	89.2207	16140.7	6225.38	12751.9	16.2317	1.28856e+09	101049		1.44	0.548562	0.301244	0.274915	0.165251
6345	3547.9		20345	12366								1.45	89.5608	16191.1	6215.69	12810.9	16.1812	1.28849e+09	100578		1.45	0.547708	0.300307	0.276186	0.164481
6355	2791.98		20355	11062.4								1.46	89.8998	16241.3	6206.08	12869.7	16.1313	1.28841e+09	100112		1.46	0.546861	0.299379	0.277454	0.163719
6365	3132.92		20365	9862.34								1.47	90.2377	16291.3	6196.55	12928.4	16.0818	1.28833e+09	99651.3		1.47	0.546022	0.29846	0.27872	0.162966
6375	3561.97		20375	10363.7								1.48	90.5747	16341.1	6187.1	12987	16.0327	1.28826e+09	99196.1		1.48	0.545189	0.297551	0.279982	0.162221
6385	3480.49		20385	7652.25								1.49	90.9106	16390.7	6177.72	13045.4	15.9842	1.28818e+09	98746		1.49	0.544363	0.29665	0.281242	0.161485
6395	4305.72		20395	10365.9								1.5	91.2455	16440.2	6168.43	13103.7	15.9361	1.28811e+09	98301		1.5	0.543544	0.295758	0.282499	0.160758
6405	4358.21		20405	14681.2								1.51	91.5793	16489.4	6159.21	13161.9	15.8885	1.28803e+09	97860.8		1.51	0.542731	0.294875	0.283753	0.160038
6415	4712.87		20415	22915.8								1.52	91.9122	16538.5	6150.06	13219.9	15.8414	1.28796e+09	97425.6		1.52	0.541925	0.294	0.285005	0.159326
6425	5531.03		20425	30344.9								1.53	92.2441	16587.4	6140.99	13277.8	15.7947	1.28789e+09	96995.1		1.53	0.541126	0.293133	0.286253	0.158622
6435	7003.44		20435	26474.9								1.54	92.5751	16636.1	6131.99	13335.6	15.7484	1.28781e+09	96569.2		1.54	0.540333	0.292275	0.287499	0.157926
6445	11581.4		20445	23368.6								1.55	92.905	16684.7	6123.06	13393.3	15.7026	1.28774e+09	96148		1.55	0.539546	0.291424	0.288743	0.157237
6455	22226.9		20455	19790.9								1.56	93.234	16733.1	6114.2	13450.9	15.6572	1.28767e+09	95731.4		1.56	0.538765	0.290582	0.289983	0.156555
6465	36636		20465	14784.6								1.57	93.5621	16781.3	6105.41	13508.3	15.6122	1.2876e+09	95319.1		1.57	0.537991	0.289747	0.291221	0.155881
6475	48388.6		20475	11865.2								1.58	93.8892	16829.3	6096.69	13565.6	15.5677	1.28753e+09	94911.3		1.58	0.537222	0.28892	0.292456	0.155214
6485	42393.6		20485	10631								1.59	94.2154	16877.2	6088.03	13622.7	15.5235	1.28746e+09	94507.7		1.59	0.53646	0.2881	0.293689	0.154554
6495	29588.2		20495	6710.96								1.6	94.5407	16924.9	6079.45	13679.8	15.4798	1.28739e+09	94108.4		1.6	0.535703	0.287288	0.294919	0.153901
6505	18703		20505	7837.47								1.61	94.865	16972.5	6070.93	13736.7	15.4364	1.28732e+09	93713.3		1.61	0.534952	0.286483	0.296147	0.153255
6515	13194.5		20515	9028.37								1.62	95.1885	17019.9	6062.47	13793.6	15.3934	1.28725e+09	93322.2		1.62	0.534207	0.285686	0.297372	0.152615
6525	10739.5		20525	7598.46								1.63	95.511	17067.1	6054.07	13850.3	15.3508	1.28718e+09	92935.1		1.63	0.533467	0.284895	0.298594	0.151982
6535	8738.07		20535	8643.14								1.64	95.8327	17114.2	6045.74	13906.9	15.3086	1.28711e+09	92552.1		1.64	0.532733	0.284112	0.299814	0.151356
6545	8339.21		20545	11835.4								1.65	96.1534	17161.1	6037.48	13963.3	15.2668	1.28704e+09	92172.9		1.65	0.532005	0.283336	0.301032	0.150736
6555	6508.56		20555	17653.1								1.66	96.4733	17207.8	6029.27	14019.7	15.2253	1.28697e+09	91797.5		1.66	0.531282	0.282566	0.302247	0.150122
6565	5553.23		20565	19058.2								1.67	96.7924	17254.4	6021.12	14075.9	15.1842	1.28691e+09	91425.9		1.67	0.530564	0.281803	0.303459	0.149514
6575	5430.28		20575	23132.3								1.68	97.1105	17300.9	6013.03	14132.1	15.1434	1.28684e+09	91058		1.68	0.529851	0.281046	0.30467	0.148913
6585	4072.03		20585	18851.1								1.69	97.4279	17347.2	6005	14188.1	15.103	1.28677e+09	90693.8		1.69	0.529144	0.280296	0.305877	0.148317
6595	4651.63		20595	11141.7								1.7	97.7444	17393.3	5997.03	14244	15.063	1.28671e+09	90333.1		1.7	0.528441	0.279553	0.307083	0.147727
6605	4259.49		20605	11037.8								1.71	98.06	17439.3	5989.12	14299.8	15.0232	1.28664e+09	89976		1.71	0.527744	0.278816	0.308286	0.147143
6615	3686.53		20615	10449.4								1.72	98.3748	17485.2	5981.26	14355.5	14.9839	1.28658e+09	89622.4		1.72	0.527052	0.278085	0.309487	0.146565
6625	3459.22		20625	7582.36								1.73	98.6888	17530.9	5973.46	14411.1	14.9448	1.28651e+09	89272.2		1.73	0.526364	0.27736	0.310685	0.145992
6635	3712.05		20635	7858.45								1.74	99.002	17576.4	5965.71	14466.6	14.9061	1.28645e+09	88925.4		1.74	0.525682	0.276641	0.311881	0.145425
6645	3704.06		20645	5454.25								1.75	99.3143	17621.8	5958.02	14522	14.8677	1.28638e+09	88581.9		1.75	0.525004	0.275928	0.313075	0.144863
6655	3217.52		20655	4861.68								1.76	99.6259	17667.1	5950.38	14577.2	14.8296	1.28632e+09	88241.6		1.76	0.524331	0.275221	0.314267	0.144307
6665	2282.81		20665	5716.55								1.77	99.9367	17712.2	5942.8	14632.4	14.7918	1.28626e+09	87904.6		1.77	0.523662	0.27452	0.315456	0.143756
6675	3410.81		20675	5699.19								1.78	100.247	17757.2	5935.27	14687.5	14.7543	1.28619e+09	87570.8		1.78	0.522998	0.273825	0.316643	0.14321
6685	3011.99		20685	5236.84								1.79	100.556	17802.1	5927.79	14742.4	14.7171	1.28613e+09	87240.1		1.79	0.522339	0.273135	0.317828	0.142669
6695	3643.84		20695	7238.96								1.8	100.864	17846.8	5920.35	14797.3	14.6803	1.28607e+09	86912.5		1.8	0.521685	0.272451	0.31901	0.142133
6705	2453.98		20705	13619.2								1.81	101.172	17891.3	5912.98	14852	14.6437	1.28601e+09	86587.9		1.81	0.521034	0.271772	0.320191	0.141602
6715	3054.46		20715	10730.2								1.82	101.479	17935.8	5905.64	14906.7	14.6074	1.28594e+09	86266.3		1.82	0.520388	0.271099	0.321369	0.141077
6725	3730.95		20725	12201.2								1.83	101.785	17980.1	5898.36	14961.2	14.5714	1.28588e+09	85947.6		1.83	0.519747	0.270431	0.322545	0.140555
6735	5043.22		20735	9525.17								1.84	102.09	18024.3	5891.13	15015.7	14.5357	1.28582e+09	85631.9		1.84	0.519109	0.269768	0.323719	0.140039
6745	7002.29		20745	8379.76								1.85	102.395	18068.3	5883.95	15070	14.5003	1.28576e+09	85319		1.85	0.518476	0.26911	0.324891	0.139527
6755	9004.94		20755	4278.71								1.86	102.699	18112.2	5876.81	15124.3	14.4651	1.2857e+09	85008.9		1.86	0.517847	0.268458	0.326061	0.13902
6765	13286.8		20765	5963.8								1.87	103.002	18156	5869.72	15178.5	14.4303	1.28564e+09	84701.7		1.87	0.517223	0.267811	0.327228	0.138518
6775	13215.6		20775	4129.4								1.88	103.304	18199.7	5862.68	15232.5	14.3957	1.28558e+09	84397.1		1.88	0.516602	0.267168	0.328394	0.13802
6785	10531.4		20785	3433.85								1.89	103.606	18243.2	5855.68	15286.5	14.3613	1.28552e+09	84095.3		1.89	0.515985	0.266531	0.329557	0.137526
6795	8911.77		20795	1758.6								1.9	103.907	18286.6	5848.73	15340.4	14.3272	1.28546e+09	83796.1		1.9	0.515373	0.265898	0.330719	0.137037
6805	7264.13		20805	3055.59								1.91	104.207	18329.9	5841.82	15394.1	14.2934	1.2854e+09	83499.5		1.91	0.514764	0.265271	0.331878	0.136552
6815	5293.16		20815	2209.51								1.92	104.507	18373	5834.95	15447.8	14.2599	1.28535e+09	83205.6		1.92	0.514159	0.264648	0.333035	0.136071
6825	5527.65		20825	5179.18								1.93	104.806	18416	5828.13	15501.4	14.2265	1.28529e+09	82914.2		1.93	0.513558	0.26403	0.334191	0.135595
6835	4210.36		20835	5456.54								1.94	105.104	18458.9	5821.36	15554.9	14.1935	1.28523e+09	82625.3		1.94	0.512961	0.263416	0.335344	0.135122
6845	4400.61		20845	6765.26								1.95	105.401	18501.7	5814.62	15608.3	14.1607	1.28517e+09	82338.9		1.95	0.512368	0.262807	0.336496	0.134654
6855	4405.75		20855	6836.11								1.96	105.698	18544.4	5807.93	15661.6	14.1281	1.28511e+09	82054.9		1.96	0.511778	0.262202	0.337645	0.134189
6865	4727.29		20865	7641.74								1.97	105.994	18586.9	5801.28	15714.9	14.0957	1.28506e+09	81773.4		1.97	0.511192	0.261602	0.338793	0.133729
6875	3493.87		20875	6822.09								1.98	106.29	18629.4	5794.67	15768	14.0637	1.285e+09	81494.2		1.98	0.510609	0.261007	0.339938	0.133272
6885	3881.15		20885	3531.5								1.99	106.584	18671.7	5788.1	15821.1	14.0318	1.28495e+09	81217.4		1.99	0.510031	0.260415	0.341082	0.13282
6895	5093.54		20895	3097.99								2	106.878	18713.8	5781.57	15874	14.0002	1.28489e+09	80942.9		2	0.509455	0.259828	0.342223	0.132371
6905	3605.85		20905	2573.87								2.01	107.172	18755.9	5775.08	15926.9	13.9688	1.28483e+09	80670.7		2.01	0.508884	0.259245	0.343363	0.131926
6915	3348.35		20915	2594.81								2.02	107.465	18797.9	5768.64	15979.7	13.9376	1.28478e+09	80400.8		2.02	0.508315	0.258667	0.344501	0.131484
6925	3318.99		20925	1670.73								2.03	107.757	18839.7	5762.23	16032.4	13.9066	1.28472e+09	80133.1		2.03	0.507751	0.258092	0.345637	0.131047
6935	3184.63		20935	1416.19								2.04	108.048	18881.5	5755.85	16085	13.8759	1.28467e+09	79867.6		2.04	0.507189	0.257522	0.346771	0.130612
6945	2752.03		20945	996.036								2.05	108.339	18923.1	5749.52	16137.5	13.8454	1.28461e+09	79604.3		2.05	0.506631	0.256956	0.347904	0.130182
6955	2916.41		20955	839.902								2.06	108.629	18964.6	5743.23	16189.9	13.8151	1.28456e+09	79343.1		2.06	0.506076	0.256393	0.349034	0.129755
6965	2908.39		20965	1448.61								2.07	108.919	19006	5736.97	16242.3	13.785	1.2845e+09	79084		2.07	0.505525	0.255835	0.350163	0.129331
6975	2099.37		20975	841.629								2.08	109.208	19047.3	5730.75	16294.5	13.7551	1.28445e+09	78827		2.08	0.504977	0.25528	0.35129	0.128911
6985	2677.51		20985	853.236								2.09	109.496	19088.5	5724.56	16346.7	13.7254	1.2844e+09	78572.1		2.09	0.504432	0.25473	0.352415	0.128494
6995	1957.86		20995	2201.17								2.1	109.784	19129.5	5718.41	16398.8	13.696	1.28434e+09	78319.2		2.1	0.50389	0.254183	0.353538	0.12808
7005	2240.35		21005	2196.51								2.11	110.071	19170.5	5712.3	16450.8	13.6667	1.28429e+09	78068.3		2.11	0.503351	0.25364	0.354659	0.12767
7015	2127.06		21015	1997.17								2.12	110.357	19211.3	5706.22	16502.8	13.6376	1.28424e+09	77819.4		2.12	0.502816	0.2531	0.355779	0.127263
7025	1807.47		21025	1209.81								2.13	110.643	19252.1	5700.18	16554.6	13.6088	1.28418e+09	77572.5		2.13	0.502283	0.252565	0.356897	0.126859
7035	2212.11		21035	874.286								2.14	110.928	19292.7	5694.17	16606.4	13.5801	1.28413e+09	77327.5		2.14	0.501754	0.252033	0.358013	0.126458
7045	2178.85		21045	576.687								2.15	111.213	19333.3	5688.2	16658.1	13.5516	1.28408e+09	77084.4		2.15	0.501228	0.251504	0.359127	0.126061
7055	2486.58		21055	1263.51								2.16	111.497	19373.7	5682.26	16709.7	13.5234	1.28403e+09	76843.2		2.16	0.500704	0.250979	0.36024	0.125666
7065	2273.11		21065	1598.51								2.17	111.78	19414.1	5676.35	16761.3	13.4953	1.28398e+09	76603.8		2.17	0.500184	0.250458	0.361351	0.125275
7075	2684.77		21075	694.339								2.18	112.063	19454.3	5670.48	16812.7	13.4673	1.28393e+09	76366.3		2.18	0.499666	0.24994	0.36246	0.124887
7085	3347.4		21085	1005.39								2.19	112.346	19494.4	5664.64	16864.1	13.4396	1.28387e+09	76130.7		2.19	0.499152	0.249425	0.363568	0.124501
7095	3297.45		21095	432.052								2.2	112.627	19534.5	5658.83	16915.4	13.4121	1.28382e+09	75896.8		2.2	0.49864	0.248914	0.364674	0.124119
7105	3348.66		21105	1400.8								2.21	112.908	19574.4	5653.06	16966.6	13.3847	1.28377e+09	75664.7		2.21	0.498131	0.248407	0.365778	0.123739
7115	3780.7		21115	1872.39								2.22	113.189	19614.2	5647.32	17017.7	13.3576	1.28372e+09	75434.3		2.22	0.497625	0.247902	0.366881	0.123362
7125	3390.09		21125	638.615								2.23	113.469	19654	5641.6	17068.8	13.3305	1.28367e+09	75205.7		2.23	0.497122	0.247401	0.367982	0.122988
7135	2666.06		21135	948.983								2.24	113.748	19693.6	5635.92	17119.8	13.3037	1.28362e+09	74978.8		2.24	0.496621	0.246903	0.369081	0.122617
7145	2853.25		21145	1312.19								2.25	114.027	19733.1	5630.28	17170.7	13.2771	1.28357e+09	74753.5		2.25	0.496124	0.246408	0.370179	0.122249
7155	3032.59		21155	1005.69								2.26	114.306	19772.6	5624.66	17221.6	13.2506	1.28352e+09	74530		2.26	0.495628	0.245917	0.371275	0.121883
7165	2813.73		21165	547.24								2.27	114.583	19811.9	5619.07	17272.3	13.2243	1.28347e+09	74308.1		2.27	0.495136	0.245429	0.372369	0.121521
7175	2749.08		21175	0								2.28	114.86	19851.2	5613.51	17323	13.1981	1.28342e+09	74087.8		2.28	0.494646	0.244943	0.373462	0.12116
7185	3404.58		21185	553.933								2.29	115.137	19890.3	5607.98	17373.6	13.1721	1.28337e+09	73869.1		2.29	0.494159	0.244461	0.374553	0.120803
7195	2671.24		21195	251.454								2.3	115.413	19929.4	5602.48	17424.2	13.1463	1.28333e+09	73652.1		2.3	0.493675	0.243982	0.375643	0.120448
7205	3511.52		21205	0								2.31	115.689	19968.4	5597.01	17474.6	13.1207	1.28328e+09	73436.6		2.31	0.493193	0.243506	0.376731	0.120095
7215	3455.59		21215	126.145								2.32	115.964	20007.2	5591.57	17525	13.0952	1.28323e+09	73222.7		2.32	0.492713	0.243033	0.377817	0.119745
7225	3127.63		21225	0								2.33	116.238	20046	5586.16	17575.3	13.0698	1.28318e+09	73010.3		2.33	0.492236	0.242563	0.378902	0.119398
7235	3335.13		21235	0								2.34	116.512	20084.7	5580.78	17625.6	13.0447	1.28313e+09	72799.4		2.34	0.491762	0.242095	0.379985	0.119053
7245	3248		21245	0								2.35	116.786	20123.3	5575.42	17675.8	13.0196	1.28309e+09	72590		2.35	0.49129	0.241631	0.381067	0.118711
7255	2884.86		21255	0								2.36	117.059	20161.8	5570.1	17725.9	12.9948	1.28304e+09	72382.1		2.36	0.490821	0.241169	0.382147	0.118371
7265	3257.74		21265	0								2.37	117.331	20200.3	5564.8	17775.9	12.9701	1.28299e+09	72175.7		2.37	0.490354	0.240711	0.383226	0.118033
7275	2893.32		21275	489.638								2.38	117.603	20238.6	5559.52	17825.9	12.9455	1.28294e+09	71970.8		2.38	0.489889	0.240255	0.384303	0.117698
7285	2578.35		21285	156.072								2.39	117.874	20276.8	5554.28	17875.8	12.9211	1.2829e+09	71767.3		2.39	0.489427	0.239802	0.385379	0.117365
7295	2149.5		21295	132.454								2.4	118.145	20315	5549.06	17925.6	12.8968	1.28285e+09	71565.2		2.4	0.488967	0.239351	0.386453	0.117035
7305	1805.82		21305	335.792								2.41	118.416	20353.1	5543.87	17975.4	12.8727	1.2828e+09	71364.5		2.41	0.488509	0.238904	0.387526	0.116707
7315	1991.33		21315	258.612								2.42	118.685	20391	5538.7	18025.1	12.8487	1.28276e+09	71165.2		2.42	0.488054	0.238459	0.388597	0.116381
7325	1859.45		21325	0								2.43	118.955	20428.9	5533.56	18074.7	12.8249	1.28271e+09	70967.2		2.43	0.487601	0.238016	0.389667	0.116057
7335	1735.01		21335	126.542								2.44	119.224	20466.8	5528.45	18124.2	12.8012	1.28266e+09	70770.7		2.44	0.487151	0.237577	0.390736	0.115736
7345	1693.08		21345	0								2.45	119.492	20504.5	5523.36	18173.7	12.7776	1.28262e+09	70575.5		2.45	0.486702	0.237139	0.391802	0.115416
7355	1353.72		21355	129.565								2.46	119.76	20542.1	5518.29	18223.1	12.7542	1.28257e+09	70381.6		2.46	0.486256	0.236705	0.392868	0.115099
7365	1271.92		21365	275.772								2.47	120.027	20579.7	5513.26	18272.5	12.7309	1.28253e+09	70189		2.47	0.485812	0.236273	0.393932	0.114784
7375	1562.02		21375	0								2.48	120.294	20617.2	5508.24	18321.8	12.7078	1.28248e+09	69997.7		2.48	0.485371	0.235844	0.394994	0.114472
7385	1218.84		21385	0								2.49	120.56	20654.5	5503.26	18371	12.6848	1.28244e+09	69807.7		2.49	0.484931	0.235417	0.396055	0.114161
7395	1080.94		21395	0								2.5	120.826	20691.9	5498.29	18420.2	12.6619	1.28239e+09	69619		2.5	0.484494	0.234992	0.397115	0.113852
7405	1285.58		21405	252.513								2.51	121.092	20729.1	5493.35	18469.2	12.6392	1.28235e+09	69431.6		2.51	0.484058	0.23457	0.398173	0.113546
7415	1293.85		21415	0								2.52	121.357	20766.2	5488.44	18518.3	12.6166	1.2823e+09	69245.4		2.52	0.483625	0.234151	0.39923	0.113241
7425	1632.71		21425	0								2.53	121.621	20803.3	5483.55	18567.2	12.5941	1.28226e+09	69060.4		2.53	0.483194	0.233733	0.400286	0.112939
7435	1363.22		21435	0								2.54	121.885	20840.3	5478.68	18616.1	12.5718	1.28222e+09	68876.6		2.54	0.482765	0.233319	0.40134	0.112638
7445	1484.42		21445	0								2.55	122.149	20877.2	5473.83	18664.9	12.5495	1.28217e+09	68694.1		2.55	0.482338	0.232906	0.402392	0.11234
7455	1877.64		21455	0								2.56	122.412	20914	5469.01	18713.7	12.5274	1.28213e+09	68512.8		2.56	0.481914	0.232496	0.403444	0.112043
7465	1816.47		21465	0								2.57	122.674	20950.8	5464.21	18762.4	12.5055	1.28208e+09	68332.6		2.57	0.481491	0.232088	0.404494	0.111748
7475	2181.44		21475	126.15								2.58	122.937	20987.4	5459.44	18811.1	12.4836	1.28204e+09	68153.6		2.58	0.48107	0.231683	0.405542	0.111456
7485	2462.47		21485	0								2.59	123.198	21024	5454.69	18859.6	12.4619	1.282e+09	67975.8		2.59	0.480651	0.23128	0.40659	0.111165
7495	1942.35		21495	0								2.6	123.46	21060.5	5449.96	18908.1	12.4403	1.28195e+09	67799.1		2.6	0.480234	0.230879	0.407635	0.110876
7505	2297.81		21505	0								2.61	123.72	21097	5445.25	18956.6	12.4188	1.28191e+09	67623.5		2.61	0.479819	0.23048	0.40868	0.110589
7515	2283.3		21515	0								2.62	123.981	21133.3	5440.56	19005	12.3975	1.28187e+09	67449.1		2.62	0.479406	0.230084	0.409723	0.110304
7525	2682.56		21525	0								2.63	124.241	21169.6	5435.9	19053.3	12.3762	1.28183e+09	67275.8		2.63	0.478995	0.229689	0.410765	0.11002
7535	1841.12		21535	0								2.64	124.5	21205.8	5431.25	19101.6	12.3551	1.28178e+09	67103.6		2.64	0.478586	0.229297	0.411806	0.109739
7545	2379.32		21545	0								2.65	124.759	21241.9	5426.63	19149.8	12.3341	1.28174e+09	66932.4		2.65	0.478179	0.228907	0.412845	0.109459
7555	2328.94		21555	0								2.66	125.018	21278	5422.03	19197.9	12.3132	1.2817e+09	66762.4		2.66	0.477774	0.228519	0.413883	0.109181
7565	2329.53		21565	0								2.67	125.276	21314	5417.46	19246	12.2924	1.28166e+09	66593.4		2.67	0.47737	0.228134	0.41492	0.108904
7575	2216.6		21575	0								2.68	125.533	21349.9	5412.9	19294	12.2717	1.28162e+09	66425.5		2.68	0.476969	0.22775	0.415955	0.10863
7585	2125.18		21585	0								2.69	125.791	21385.7	5408.36	19342	12.2511	1.28157e+09	66258.6		2.69	0.476569	0.227368	0.416989	0.108357
7595	1985.89		21595	0								2.7	126.048	21421.5	5403.84	19389.9	12.2307	1.28153e+09	66092.8		2.7	0.476171	0.226989	0.418022	0.108085
7605	2242.43		21605	0								2.71	126.304	21457.2	5399.35	19437.8	12.2104	1.28149e+09	65927.9		2.71	0.475775	0.226611	0.419053	0.107816
7615	2362.64		21615	299.386								2.72	126.56	21492.8	5394.87	19485.5	12.1901	1.28145e+09	65764.1		2.72	0.475381	0.226236	0.420083	0.107548
7625	3606.35		21625	0								2.73	126.816	21528.3	5390.42	19533.3	12.17	1.28141e+09	65601.3		2.73	0.474988	0.225862	0.421112	0.107282
7635	3435.54		21635	0								2.74	127.071	21563.8	5385.98	19580.9	12.15	1.28137e+09	65439.5		2.74	0.474597	0.225491	0.42214	0.107017
7645	2950.06		21645	0								2.75	127.325	21599.2	5381.57	19628.6	12.1301	1.28133e+09	65278.7		2.75	0.474208	0.225121	0.423167	0.106754
7655	2258.85		21655	0								2.76	127.58	21634.5	5377.17	19676.1	12.1103	1.28129e+09	65118.9		2.76	0.473821	0.224754	0.424192	0.106493
7665	1871.87		21665	0								2.77	127.834	21669.8	5372.79	19723.6	12.0905	1.28125e+09	64960		2.77	0.473435	0.224388	0.425216	0.106233
7675	2155.82		21675	0								2.78	128.087	21705	5368.44	19771.1	12.0709	1.28121e+09	64802.1		2.78	0.473051	0.224024	0.426239	0.105975
7685	1911.81		21685	0								2.79	128.34	21740.1	5364.1	19818.4	12.0514	1.28117e+09	64645.2		2.79	0.472669	0.223662	0.42726	0.105718
7695	1687.67		21695	0								2.8	128.593	21775.2	5359.78	19865.8	12.032	1.28113e+09	64489.1		2.8	0.472288	0.223302	0.428281	0.105463
7705	1190.31		21705	158.934								2.81	128.845	21810.1	5355.48	19913	12.0128	1.28109e+09	64334		2.81	0.471909	0.222944	0.4293	0.105209
7715	1378.41		21715	0								2.82	129.097	21845.1	5351.2	19960.3	11.9936	1.28105e+09	64179.9		2.82	0.471532	0.222588	0.430318	0.104957
7725	1104.51		21725	0								2.83	129.348	21879.9	5346.93	20007.4	11.9745	1.28101e+09	64026.6		2.83	0.471156	0.222233	0.431334	0.104707
7735	1049.55		21735	0								2.84	129.599	21914.7	5342.69	20054.5	11.9554	1.28097e+09	63874.3		2.84	0.470782	0.221881	0.43235	0.104457
7745	587.789		21745	0								2.85	129.85	21949.4	5338.46	20101.6	11.9365	1.28093e+09	63722.8		2.85	0.47041	0.22153	0.433364	0.10421
7755	656.468		21755	0								2.86	130.1	21984	5334.26	20148.6	11.9177	1.28089e+09	63572.2		2.86	0.470039	0.221181	0.434377	0.103964
7765	705.773		21765	0								2.87	130.35	22018.6	5330.07	20195.5	11.899	1.28085e+09	63422.5		2.87	0.46967	0.220833	0.435389	0.103719
7775	632.973		21775	0								2.88	130.6	22053.1	5325.89	20242.4	11.8804	1.28081e+09	63273.7		2.88	0.469302	0.220488	0.4364	0.103475
7785	725.313		21785	0								2.89	130.849	22087.6	5321.74	20289.2	11.8619	1.28077e+09	63125.8		2.89	0.468936	0.220144	0.43741	0.103233
7795	869.034		21795	0								2.9	131.097	22122	5317.6	20336	11.8434	1.28073e+09	62978.7		2.9	0.468572	0.219802	0.438418	0.102993
7805	1034.65		21805	0								2.91	131.346	22156.3	5313.48	20382.7	11.8251	1.2807e+09	62832.4		2.91	0.468209	0.219461	0.439425	0.102754
7815	1845.66		21815	0								2.92	131.594	22190.5	5309.38	20429.4	11.8068	1.28066e+09	62687		2.92	0.467847	0.219123	0.440431	0.102516
7825	3108.25		21825	0								2.93	131.841	22224.7	5305.29	20476	11.7887	1.28062e+09	62542.4		2.93	0.467487	0.218786	0.441436	0.102279
7835	5983.87		21835	0								2.94	132.088	22258.8	5301.23	20522.6	11.7706	1.28058e+09	62398.7		2.94	0.467129	0.21845	0.44244	0.102044
7845	6067.3		21845	0								2.95	132.335	22292.9	5297.18	20569.1	11.7526	1.28054e+09	62255.7		2.95	0.466772	0.218116	0.443443	0.101811
7855	3253.68		21855	0								2.96	132.582	22326.9	5293.14	20615.5	11.7347	1.2805e+09	62113.6		2.96	0.466416	0.217784	0.444444	0.101578
7865	2120.34		21865	0								2.97	132.828	22360.8	5289.12	20661.9	11.7169	1.28047e+09	61972.3		2.97	0.466062	0.217454	0.445445	0.101347
7875	1844.18		21875	0								2.98	133.073	22394.7	5285.12	20708.3	11.6992	1.28043e+09	61831.8		2.98	0.46571	0.217125	0.446444	0.101117
7885	1430		21885	0								2.99	133.318	22428.5	5281.14	20754.6	11.6816	1.28039e+09	61692		2.99	0.465359	0.216798	0.447442	0.100889
7895	1036.84		21895	0								3	133.563	22462.2	5277.17	20800.8	11.664	1.28035e+09	61553		3	0.465009	0.216472	0.448439	0.100661
7905	1115.34		21905	0								3.01	133.808	22495.9	5273.22	20847	11.6466	1.28032e+09	61414.9		3.01	0.464661	0.216148	0.449435	0.100435
7915	1202.89		21915	0								3.02	134.052	22529.5	5269.28	20893.2	11.6292	1.28028e+09	61277.4		3.02	0.464314	0.215825	0.45043	0.100211
7925	1278.26		21925	0								3.03	134.296	22563.1	5265.36	20939.3	11.6119	1.28024e+09	61140.8		3.03	0.463968	0.215504	0.451424	0.0999872
7935	1100.48		21935	0								3.04	134.539	22596.6	5261.46	20985.3	11.5947	1.28021e+09	61004.9		3.04	0.463624	0.215185	0.452417	0.0997649
7945	1590.09		21945	0								3.05	134.783	22630	5257.57	21031.3	11.5775	1.28017e+09	60869.7		3.05	0.463282	0.214867	0.453408	0.0995439
7955	1513.27		21955	0								3.06	135.025	22663.4	5253.69	21077.3	11.5605	1.28013e+09	60735.3		3.06	0.46294	0.214551	0.454399	0.0993241
7965	1505.79		21965	0								3.07	135.268	22696.7	5249.84	21123.2	11.5435	1.2801e+09	60601.6		3.07	0.4626	0.214236	0.455388	0.0991055
7975	1624.71		21975	0								3.08	135.51	22730	5245.99	21169	11.5266	1.28006e+09	60468.6		3.08	0.462262	0.213922	0.456377	0.098888
7985	1697.79		21985	0								3.09	135.751	22763.2	5242.17	21214.8	11.5098	1.28002e+09	60336.4		3.09	0.461925	0.21361	0.457364	0.0986718
7995	2025.02											3.1	135.993	22796.4	5238.35	21260.5	11.4931	1.27999e+09	60204.9		3.1	0.461589	0.2133	0.45835	0.0984567
8005	1783.44											3.11	136.234	22829.4	5234.56	21306.2	11.4764	1.27995e+09	60074		3.11	0.461254	0.212991	0.459335	0.0982427
8015	2391.46											3.12	136.474	22862.5	5230.78	21351.9	11.4599	1.27992e+09	59943.9		3.12	0.460921	0.212683	0.46032	0.09803
8025	3224.81											3.13	136.715	22895.4	5227.01	21397.5	11.4434	1.27988e+09	59814.5		3.13	0.460589	0.212377	0.461303	0.0978183
8035	5556.39											3.14	136.954	22928.3	5223.26	21443	11.4269	1.27985e+09	59685.8		3.14	0.460258	0.212072	0.462285	0.0976078
8045	11040.4											3.15	137.194	22961.2	5219.52	21488.5	11.4106	1.27981e+09	59557.8		3.15	0.459929	0.211768	0.463266	0.0973984
8055	13029.5											3.16	137.433	22994	5215.8	21534	11.3943	1.27977e+09	59430.4		3.16	0.459601	0.211466	0.464246	0.0971901
8065	8392.84											3.17	137.672	23026.7	5212.09	21579.4	11.3781	1.27974e+09	59303.7		3.17	0.459274	0.211166	0.465224	0.096983
8075	3885.74											3.18	137.911	23059.4	5208.39	21624.8	11.362	1.2797e+09	59177.7		3.18	0.458948	0.210867	0.466202	0.0967769
8085	1937.98											3.19	138.149	23092	5204.71	21670.1	11.3459	1.27967e+09	59052.3		3.19	0.458624	0.210569	0.467179	0.0965719
8095	1967.11											3.2	138.387	23124.6	5201.04	21715.3	11.33	1.27963e+09	58927.6		3.2	0.458301	0.210272	0.468155	0.0963679
8105	1599.41											3.21	138.624	23157.1	5197.39	21760.6	11.3141	1.2796e+09	58803.6		3.21	0.457979	0.209977	0.46913	0.0961651
8115	1544.52											3.22	138.862	23189.6	5193.75	21805.7	11.2982	1.27956e+09	58680.2		3.22	0.457659	0.209683	0.470104	0.0959633
8125	1696.14											3.23	139.099	23222	5190.13	21850.9	11.2825	1.27953e+09	58557.4		3.23	0.457339	0.209391	0.471076	0.0957625
8135	1626.23											3.24	139.335	23254.3	5186.52	21895.9	11.2668	1.27949e+09	58435.3		3.24	0.457021	0.209099	0.472048	0.0955628
8145	1156.93											3.25	139.571	23286.6	5182.92	21941	11.2511	1.27946e+09	58313.8		3.25	0.456704	0.208809	0.473019	0.0953641
8155	959.205											3.26	139.807	23318.8	5179.34	21985.9	11.2356	1.27943e+09	58192.9		3.26	0.456388	0.208521	0.473989	0.0951664
8165	774.415											3.27	140.043	23351	5175.77	22030.9	11.2201	1.27939e+09	58072.7		3.27	0.456074	0.208233	0.474958	0.0949697
8175	1013.17											3.28	140.278	23383.1	5172.21	22075.8	11.2047	1.27936e+09	57953		3.28	0.45576	0.207947	0.475925	0.0947741
8185	698.644											3.29	140.513	23415.2	5168.67	22120.6	11.1893	1.27932e+09	57834		3.29	0.455448	0.207662	0.476892	0.0945794
8195	405.798											3.3	140.748	23447.2	5165.14	22165.4	11.1741	1.27929e+09	57715.6		3.3	0.455137	0.207379	0.477858	0.0943858
8205	1032.41											3.31	140.982	23479.2	5161.62	22210.2	11.1589	1.27926e+09	57597.7		3.31	0.454827	0.207097	0.478823	0.0941931
8215	804.097											3.32	141.216	23511.1	5158.12	22254.9	11.1437	1.27922e+09	57480.5		3.32	0.454518	0.206815	0.479787	0.0940014
8225	1159.1											3.33	141.45	23543	5154.62	22299.6	11.1286	1.27919e+09	57363.9		3.33	0.45421	0.206536	0.48075	0.0938106
8235	1852.77											3.34	141.683	23574.8	5151.15	22344.2	11.1136	1.27916e+09	57247.8		3.34	0.453904	0.206257	0.481712	0.0936208
8245	1897.52											3.35	141.916	23606.5	5147.68	22388.8	11.0987	1.27912e+09	57132.3		3.35	0.453599	0.205979	0.482673	0.093432
8255	4575.79											3.36	142.149	23638.2	5144.23	22433.3	11.0838	1.27909e+09	57017.4		3.36	0.453294	0.205703	0.483633	0.0932441
8265	11790.5											3.37	142.381	23669.9	5140.79	22477.8	11.069	1.27906e+09	56903.1		3.37	0.452991	0.205428	0.484592	0.0930571
8275	16527.1											3.38	142.613	23701.5	5137.36	22522.2	11.0542	1.27902e+09	56789.4		3.38	0.452689	0.205154	0.48555	0.0928711
8285	12824.7											3.39	142.845	23733	5133.94	22566.6	11.0395	1.27899e+09	56676.2		3.39	0.452388	0.204882	0.486507	0.092686
8295	6801.24											3.4	143.076	23764.5	5130.54	22611	11.0249	1.27896e+09	56563.5		3.4	0.452088	0.20461	0.487464	0.0925018
8305	2642.94											3.41	143.308	23796	5127.15	22655.3	11.0103	1.27892e+09	56451.4		3.41	0.451789	0.20434	0.488419	0.0923185
8315	1517.71											3.42	143.538	23827.4	5123.77	22699.6	10.9958	1.27889e+09	56339.9		3.42	0.451492	0.20407	0.489373	0.092136
8325	1421.74											3.43	143.769	23858.7	5120.4	22743.8	10.9813	1.27886e+09	56228.9		3.43	0.451195	0.203802	0.490327	0.0919545
8335	1297.17											3.44	143.999	23890	5117.05	22788	10.967	1.27883e+09	56118.5		3.44	0.450899	0.203535	0.491279	0.0917739
8345	1248.75											3.45	144.229	23921.3	5113.7	22832.1	10.9526	1.27879e+09	56008.5		3.45	0.450605	0.203269	0.492231	0.0915942
8355	921.701											3.46	144.459	23952.5	5110.37	22876.2	10.9384	1.27876e+09	55899.2		3.46	0.450311	0.203005	0.493182	0.0914153
8365	784.907											3.47	144.688	23983.6	5107.05	22920.3	10.9242	1.27873e+09	55790.3		3.47	0.450019	0.202741	0.494132	0.0912373
8375	806.578											3.48	144.917	24014.7	5103.74	22964.3	10.91	1.2787e+09	55682		3.48	0.449727	0.202479	0.495081	0.0910601
8385	582.59											3.49	145.146	24045.8	5100.45	23008.3	10.8959	1.27866e+09	55574.2		3.49	0.449437	0.202217	0.496028	0.0908838
8395	952.613											3.5	145.374	24076.8	5097.16	23052.2	10.8819	1.27863e+09	55466.9		3.5	0.449147	0.201957	0.496976	0.0907083
8405	467.014											3.51	145.603	24107.7	5093.89	23096.1	10.8679	1.2786e+09	55360.1		3.51	0.448859	0.201698	0.497922	0.0905337
8415	1041.02											3.52	145.831	24138.6	5090.63	23139.9	10.854	1.27857e+09	55253.8		3.52	0.448571	0.201439	0.498867	0.0903599
8425	1221.88											3.53	146.058	24169.5	5087.38	23183.7	10.8402	1.27854e+09	55148.1		3.53	0.448285	0.201182	0.499811	0.090187
8435	916.832											3.54	146.285	24200.3	5084.14	23227.5	10.8264	1.27851e+09	55042.8		3.54	0.448	0.200926	0.500755	0.0900148
8445	1971.78											3.55	146.512	24231	5080.91	23271.2	10.8126	1.27847e+09	54938		3.55	0.447715	0.200671	0.501697	0.0898435
8455	1396.18											3.56	146.739	24261.7	5077.69	23314.9	10.7989	1.27844e+09	54833.7		3.56	0.447432	0.200417	0.502639	0.0896729
8465	1976.26											3.57	146.966	24292.4	5074.49	23358.5	10.7853	1.27841e+09	54730		3.57	0.447149	0.200164	0.50358	0.0895032
8475	2145.25											3.58	147.192	24323	5071.29	23402.1	10.7717	1.27838e+09	54626.7		3.58	0.446868	0.199912	0.50452	0.0893343
8485	3567.4											3.59	147.418	24353.6	5068.11	23445.7	10.7582	1.27835e+09	54523.8		3.59	0.446587	0.199661	0.505459	0.0891661
8495	7478.54											3.6	147.643	24384.1	5064.94	23489.2	10.7448	1.27832e+09	54421.5		3.6	0.446308	0.199411	0.506397	0.0889988
8505	13051.8											3.61	147.868	24414.6	5061.78	23532.7	10.7313	1.27829e+09	54319.6		3.61	0.446029	0.199162	0.507335	0.0888322
8515	17771.4											3.62	148.094	24445	5058.62	23576.1	10.718	1.27826e+09	54218.2		3.62	0.445751	0.198914	0.508271	0.0886664
8525	11345.2											3.63	148.318	24475.4	5055.48	23619.5	10.7047	1.27823e+09	54117.3		3.63	0.445475	0.198668	0.509207	0.0885013
8535	4329.87											3.64	148.543	24505.7	5052.35	23662.9	10.6914	1.27819e+09	54016.9		3.64	0.445199	0.198422	0.510141	0.088337
8545	2287.97											3.65	148.767	24536	5049.23	23706.2	10.6782	1.27816e+09	53916.9		3.65	0.444924	0.198177	0.511075	0.0881735
8555	1938.24											3.66	148.991	24566.3	5046.12	23749.5	10.6651	1.27813e+09	53817.3		3.66	0.44465	0.197933	0.512008	0.0880107
8565	1681.83											3.67	149.214	24596.5	5043.03	23792.7	10.652	1.2781e+09	53718.2		3.67	0.444377	0.19769	0.512941	0.0878487
8575	1049.99											3.68	149.438	24626.6	5039.94	23835.9	10.6389	1.27807e+09	53619.6		3.68	0.444105	0.197448	0.513872	0.0876874
8585	928.431											3.69	149.661	24656.7	5036.86	23879.1	10.626	1.27804e+09	53521.4		3.69	0.443833	0.197206	0.514802	0.0875268
8595	1196.66											3.7	149.884	24686.8	5033.79	23922.2	10.613	1.27801e+09	53423.7		3.7	0.443563	0.196966	0.515732	0.087367
8605	1215.71											3.71	150.106	24716.8	5030.73	23965.3	10.6001	1.27798e+09	53326.4		3.71	0.443294	0.196727	0.516661	0.0872078
8615	774.017											3.72	150.329	24746.8	5027.68	24008.3	10.5873	1.27795e+09	53229.5		3.72	0.443025	0.196489	0.517589	0.0870494
8625	896.218											3.73	150.551	24776.7	5024.65	24051.3	10.5745	1.27792e+09	53133.1		3.73	0.442757	0.196251	0.518516	0.0868917
8635	590.077											3.74	150.772	24806.6	5021.62	24094.3	10.5618	1.27789e+09	53037.1		3.74	0.44249	0.196015	0.519442	0.0867348
8645	881.504											3.75	150.994	24836.5	5018.6	24137.2	10.5491	1.27786e+09	52941.5		3.75	0.442225	0.195779	0.520368	0.0865785
8655	922.052											3.76	151.215	24866.3	5015.59	24180.1	10.5364	1.27783e+09	52846.4		3.76	0.441959	0.195545	0.521293	0.0864229
8665	665.261											3.77	151.436	24896	5012.59	24223	10.5238	1.2778e+09	52751.7		3.77	0.441695	0.195311	0.522216	0.086268
8675	559.934											3.78	151.657	24925.7	5009.61	24265.8	10.5113	1.27777e+09	52657.4		3.78	0.441432	0.195078	0.52314	0.0861138
8685	1028.81											3.79	151.877	24955.4	5006.63	24308.6	10.4988	1.27774e+09	52563.5		3.79	0.441169	0.194846	0.524062	0.0859603
8695	941.171											3.8	152.097	24985	5003.66	24351.3	10.4863	1.27771e+09	52470		3.8	0.440908	0.194615	0.524983	0.0858074
8705	980.068											3.81	152.317	25014.6	5000.7	24394	10.4739	1.27768e+09	52377		3.81	0.440647	0.194385	0.525904	0.0856552
8715	1359.78											3.82	152.537	25044.2	4997.75	24436.7	10.4616	1.27766e+09	52284.3		3.82	0.440387	0.194156	0.526824	0.0855037
8725	1186.72											3.83	152.756	25073.7	4994.81	24479.3	10.4493	1.27763e+09	52192.1		3.83	0.440128	0.193927	0.527743	0.0853529
8735	1858.91											3.84	152.975	25103.1	4991.87	24521.9	10.437	1.2776e+09	52100.2		3.84	0.43987	0.1937	0.528661	0.0852027
8745	4318.04											3.85	153.194	25132.5	4988.95	24564.5	10.4248	1.27757e+09	52008.8		3.85	0.439612	0.193473	0.529578	0.0850531
8755	9323.92											3.86	153.413	25161.9	4986.04	24607	10.4126	1.27754e+09	51917.8		3.86	0.439355	0.193247	0.530495	0.0849043
8765	11771.3											3.87	153.631	25191.2	4983.14	24649.5	10.4005	1.27751e+09	51827.1		3.87	0.4391	0.193022	0.531411	0.084756
8775	8083.22											3.88	153.849	25220.5	4980.24	24691.9	10.3884	1.27748e+09	51736.9		3.88	0.438844	0.192798	0.532326	0.0846084
8785	3792.55											3.89	154.067	25249.8	4977.36	24734.3	10.3764	1.27745e+09	51647		3.89	0.43859	0.192575	0.53324	0.0844615
8795	1464.58											3.9	154.284	25279	4974.48	24776.7	10.3644	1.27742e+09	51557.5		3.9	0.438337	0.192352	0.534154	0.0843151
8805	873.66											3.91	154.502	25308.2	4971.61	24819	10.3525	1.2774e+09	51468.4		3.91	0.438084	0.192131	0.535066	0.0841694
8815	697.253											3.92	154.719	25337.3	4968.76	24861.3	10.3406	1.27737e+09	51379.7		3.92	0.437832	0.19191	0.535978	0.0840243
8825	834.453											3.93	154.936	25366.4	4965.91	24903.6	10.3287	1.27734e+09	51291.4		3.93	0.437581	0.19169	0.536889	0.0838799
8835	940.103											3.94	155.152	25395.4	4963.07	24945.8	10.3169	1.27731e+09	51203.4		3.94	0.437331	0.191471	0.5378	0.083736
8845	609.908											3.95	155.369	25424.4	4960.23	24988	10.3051	1.27728e+09	51115.8		3.95	0.437081	0.191252	0.538709	0.0835928
8855	576.564											3.96	155.585	25453.4	4957.41	25030.2	10.2934	1.27725e+09	51028.6		3.96	0.436833	0.191035	0.539618	0.0834502
8865	773.262											3.97	155.801	25482.3	4954.6	25072.3	10.2817	1.27723e+09	50941.7		3.97	0.436585	0.190818	0.540526	0.0833081
8875	706.953											3.98	156.016	25511.2	4951.79	25114.4	10.2701	1.2772e+09	50855.3		3.98	0.436337	0.190602	0.541433	0.0831667
8885	658.948											3.99	156.232	25540	4948.99	25156.4	10.2585	1.27717e+09	50769.1		3.99	0.436091	0.190387	0.54234	0.0830259
8895	643.126											4	156.447	25568.8	4946.21	25198.4	10.2469	1.27714e+09	50683.4		4	0.435845	0.190172	0.543246	0.0828856
8905	699.1											4.01	156.662	25597.6	4943.43	25240.4	10.2354	1.27711e+09	50598		4.01	0.4356	0.189958	0.544151	0.0827459
8915	789.353											4.02	156.876	25626.3	4940.66	25282.3	10.2239	1.27709e+09	50512.9		4.02	0.435356	0.189745	0.545055	0.0826069
8925	1319.6											4.03	157.091	25655	4937.89	25324.3	10.2125	1.27706e+09	50428.2		4.03	0.435113	0.189533	0.545959	0.0824684
8935	1339.17											4.04	157.305	25683.6	4935.14	25366.1	10.2011	1.27703e+09	50343.9		4.04	0.43487	0.189322	0.546861	0.0823304
8945	1930.05											4.05	157.519	25712.2	4932.39	25408	10.1898	1.277e+09	50259.9		4.05	0.434628	0.189111	0.547763	0.0821931
8955	1107.62											4.06	157.732	25740.8	4929.65	25449.8	10.1785	1.27697e+09	50176.3		4.06	0.434387	0.188901	0.548665	0.0820563
8965	1215.11											4.07	157.946	25769.3	4926.92	25491.6	10.1672	1.27695e+09	50093		4.07	0.434146	0.188692	0.549565	0.0819201
8975	1513.98											4.08	158.159	25797.8	4924.2	25533.3	10.156	1.27692e+09	50010		4.08	0.433907	0.188484	0.550465	0.0817844
8985	1647.18											4.09	158.372	25826.3	4921.49	25575	10.1448	1.27689e+09	49927.4		4.09	0.433667	0.188276	0.551364	0.0816493
8995	1637.47											4.1	158.585	25854.7	4918.78	25616.7	10.1336	1.27687e+09	49845.1		4.1	0.433429	0.188069	0.552263	0.0815147
9005	2844.89											4.11	158.797	25883.1	4916.09	25658.3	10.1225	1.27684e+09	49763.2		4.11	0.433191	0.187863	0.55316	0.0813807
9015	3974.43											4.12	159.009	25911.4	4913.4	25699.9	10.1114	1.27681e+09	49681.6		4.12	0.432954	0.187658	0.554057	0.0812473
9025	6066.48											4.13	159.221	25939.7	4910.72	25741.5	10.1004	1.27678e+09	49600.3		4.13	0.432718	0.187453	0.554953	0.0811143
9035	5176.91											4.14	159.433	25968	4908.04	25783	10.0894	1.27676e+09	49519.3		4.14	0.432483	0.187249	0.555849	0.080982
9045	3136.15											4.15	159.645	25996.2	4905.38	25824.5	10.0785	1.27673e+09	49438.7		4.15	0.432248	0.187046	0.556743	0.0808501
9055	1484.04											4.16	159.856	26024.4	4902.72	25866	10.0675	1.2767e+09	49358.4		4.16	0.432014	0.186843	0.557637	0.0807188
9065	1507.85											4.17	160.067	26052.5	4900.07	25907.4	10.0567	1.27668e+09	49278.4		4.17	0.43178	0.186641	0.558531	0.080588
9075	1377.46											4.18	160.278	26080.7	4897.43	25948.8	10.0458	1.27665e+09	49198.8		4.18	0.431547	0.18644	0.559423	0.0804577
9085	1308.03											4.19	160.489	26108.7	4894.8	25990.2	10.035	1.27662e+09	49119.4		4.19	0.431315	0.18624	0.560315	0.080328
9095	1431.68											4.2	160.699	26136.8	4892.17	26031.5	10.0243	1.2766e+09	49040.4		4.2	0.431084	0.18604	0.561206	0.0801988
9105	1853.02											4.21	160.91	26164.8	4889.55	26072.8	10.0135	1.27657e+09	48961.7		4.21	0.430853	0.185841	0.562097	0.0800701
9115	4208.38											4.22	161.12	26192.7	4886.94	26114.1	10.0028	1.27654e+09	48883.3		4.22	0.430623	0.185642	0.562986	0.0799419
9125	5000.86											4.23	161.329	26220.7	4884.34	26155.3	9.99219	1.27652e+09	48805.2		4.23	0.430394	0.185445	0.563876	0.0798142
9135	3246.84											4.24	161.539	26248.6	4881.74	26196.5	9.98157	1.27649e+09	48727.5		4.24	0.430165	0.185247	0.564764	0.079687
9145	1561.06											4.25	161.748	26276.4	4879.15	26237.7	9.97099	1.27646e+09	48650		4.25	0.429937	0.185051	0.565652	0.0795603
9155	1065.09											4.26	161.957	26304.2	4876.57	26278.9	9.96044	1.27644e+09	48572.8		4.26	0.429709	0.184855	0.566538	0.0794341
9165	1343.46											4.27	162.166	26332	4874	26320	9.94993	1.27641e+09	48496		4.27	0.429483	0.18466	0.567425	0.0793084
9175	956.287											4.28	162.375	26359.8	4871.43	26361	9.93946	1.27639e+09	48419.4		4.28	0.429257	0.184466	0.56831	0.0791832
9185	705.032											4.29	162.583	26387.5	4868.87	26402.1	9.92902	1.27636e+09	48343.1		4.29	0.429031	0.184272	0.569195	0.0790585
9195	670.683											4.3	162.791	26415.2	4866.32	26443.1	9.91862	1.27633e+09	48267.2		4.3	0.428806	0.184079	0.570079	0.0789343
9205	642.348											4.31	162.999	26442.8	4863.78	26484.1	9.90825	1.27631e+09	48191.5		4.31	0.428582	0.183887	0.570963	0.0788105
9215	409.596											4.32	163.207	26470.4	4861.24	26525	9.89791	1.27628e+09	48116.1		4.32	0.428358	0.183695	0.571846	0.0786873
9225	785.873											4.33	163.415	26498	4858.71	26565.9	9.88762	1.27626e+09	48041.1		4.33	0.428136	0.183504	0.572728	0.0785645
9235	796.72											4.34	163.622	26525.5	4856.19	26606.8	9.87735	1.27623e+09	47966.3		4.34	0.427913	0.183313	0.573609	0.0784422
9245	1199.38											4.35	163.829	26553	4853.67	26647.7	9.86712	1.2762e+09	47891.8		4.35	0.427692	0.183123	0.57449	0.0783203
9255	664.904											4.36	164.036	26580.5	4851.16	26688.5	9.85692	1.27618e+09	47817.6		4.36	0.427471	0.182934	0.57537	0.0781989
9265	1273.37											4.37	164.243	26607.9	4848.66	26729.3	9.84676	1.27615e+09	47743.6		4.37	0.42725	0.182746	0.57625	0.078078
9275	1820.58											4.38	164.449	26635.3	4846.17	26770.1	9.83663	1.27613e+09	47670		4.38	0.42703	0.182558	0.577128	0.0779576
9285	2188.16											4.39	164.656	26662.7	4843.68	26810.8	9.82654	1.2761e+09	47596.6		4.39	0.426811	0.18237	0.578006	0.0778376
9295	4360.49											4.4	164.862	26690	4841.2	26851.5	9.81647	1.27608e+09	47523.5		4.4	0.426592	0.182183	0.578884	0.0777181
9305	9288.13											4.41	165.068	26717.3	4838.73	26892.2	9.80644	1.27605e+09	47450.7		4.41	0.426375	0.181997	0.579761	0.077599
9315	11713.3											4.42	165.273	26744.6	4836.26	26932.8	9.79645	1.27603e+09	47378.2		4.42	0.426157	0.181812	0.580637	0.0774804
9325	6522.48											4.43	165.479	26771.8	4833.8	26973.4	9.78649	1.276e+09	47305.9		4.43	0.42594	0.181627	0.581512	0.0773622
9335	3758.98											4.44	165.684	26799	4831.35	27014	9.77655	1.27598e+09	47233.9		4.44	0.425724	0.181443	0.582387	0.0772445
9345	1741.49											4.45	165.889	26826.2	4828.9	27054.5	9.76666	1.27595e+09	47162.2		4.45	0.425509	0.181259	0.583261	0.0771272
9355	1459.87											4.46	166.094	26853.3	4826.46	27095	9.75679	1.27593e+09	47090.8		4.46	0.425294	0.181076	0.584135	0.0770104
9365	898.544											4.47	166.298	26880.4	4824.03	27135.5	9.74696	1.2759e+09	47019.6		4.47	0.425079	0.180893	0.585007	0.076894
9375	664.39											4.48	166.503	26907.5	4821.6	27176	9.73715	1.27588e+09	46948.7		4.48	0.424865	0.180711	0.58588	0.076778
9385	274.51											4.49	166.707	26934.5	4819.18	27216.4	9.72738	1.27585e+09	46878		4.49	0.424652	0.18053	0.586751	0.0766625
9395	559.086											4.5	166.911	26961.5	4816.77	27256.8	9.71764	1.27583e+09	46807.6		4.5	0.42444	0.180349	0.587622	0.0765474
9405	530.666											4.51	167.115	26988.4	4814.36	27297.2	9.70794	1.2758e+09	46737.5		4.51	0.424227	0.180169	0.588492	0.0764327
9415	409.281											4.52	167.318	27015.4	4811.96	27337.5	9.69826	1.27578e+09	46667.6		4.52	0.424016	0.179989	0.589362	0.0763184
9425	543.807											4.53	167.522	27042.3	4809.57	27377.8	9.68861	1.27575e+09	46598		4.53	0.423805	0.17981	0.590231	0.0762046
9435	479.206											4.54	167.725	27069.1	4807.18	27418.1	9.679	1.27573e+09	46528.7		4.54	0.423595	0.179632	0.591099	0.0760912
9445	288.451											4.55	167.928	27096	4804.8	27458.3	9.66941	1.2757e+09	46459.6		4.55	0.423385	0.179454	0.591967	0.0759782
9455	779.431											4.56	168.131	27122.8	4802.42	27498.6	9.65986	1.27568e+09	46390.8		4.56	0.423176	0.179277	0.592834	0.0758656
9465	1137.9											4.57	168.333	27149.5	4800.06	27538.7	9.65034	1.27565e+09	46322.2		4.57	0.422967	0.1791	0.5937	0.0757535
9475	1868.19											4.58	168.536	27176.3	4797.7	27578.9	9.64084	1.27563e+09	46253.8		4.58	0.422759	0.178924	0.594566	0.0756417
9485	3759.93											4.59	168.738	27203	4795.34	27619	9.63138	1.27561e+09	46185.7		4.59	0.422551	0.178748	0.595431	0.0755304
9495	8659.98											4.6	168.94	27229.6	4792.99	27659.1	9.62195	1.27558e+09	46117.9		4.6	0.422344	0.178573	0.596296	0.0754194
9505	19851.2											4.61	169.142	27256.3	4790.65	27699.2	9.61254	1.27556e+09	46050.3		4.61	0.422138	0.178399	0.597159	0.0753089
9515	23866.1											4.62	169.343	27282.9	4788.31	27739.2	9.60317	1.27553e+09	45983		4.62	0.421932	0.178225	0.598023	0.0751987
9525	12792.8											4.63	169.545	27309.5	4785.98	27779.3	9.59382	1.27551e+09	45915.9		4.63	0.421727	0.178051	0.598885	0.075089
9535	5147.11											4.64	169.746	27336	4783.66	27819.2	9.58451	1.27548e+09	45849		4.64	0.421522	0.177878	0.599747	0.0749797
9545	3005.61											4.65	169.947	27362.5	4781.34	27859.2	9.57522	1.27546e+09	45782.4		4.65	0.421318	0.177706	0.600609	0.0748707
9555	2278.14											4.66	170.148	27389	4779.03	27899.1	9.56597	1.27544e+09	45716		4.66	0.421114	0.177534	0.60147	0.0747622
9565	1890.25											4.67	170.348	27415.4	4776.72	27939	9.55674	1.27541e+09	45649.9		4.67	0.420911	0.177363	0.60233	0.074654
9575	1847.4											4.68	170.549	27441.9	4774.42	27978.9	9.54754	1.27539e+09	45584		4.68	0.420708	0.177192	0.603189	0.0745462
9585	1619.6											4.69	170.749	27468.3	4772.13	28018.7	9.53836	1.27537e+09	45518.3		4.69	0.420506	0.177022	0.604048	0.0744388
9595	1601.45											4.7	170.949	27494.6	4769.84	28058.6	9.52922	1.27534e+09	45452.9		4.7	0.420304	0.176852	0.604906	0.0743318
9605	1285.7											4.71	171.149	27520.9	4767.56	28098.3	9.52011	1.27532e+09	45387.7		4.71	0.420103	0.176683	0.605764	0.0742252
9615	1019.73											4.72	171.348	27547.2	4765.28	28138.1	9.51102	1.27529e+09	45322.7		4.72	0.419903	0.176515	0.606621	0.0741189
9625	778.807											4.73	171.548	27573.5	4763.01	28177.8	9.50196	1.27527e+09	45257.9		4.73	0.419703	0.176346	0.607478	0.0740131
9635	679.98											4.74	171.747	27599.7	4760.75	28217.5	9.49293	1.27525e+09	45193.4		4.74	0.419503	0.176179	0.608334	0.0739076
9645	749.204											4.75	171.946	27625.9	4758.49	28257.2	9.48392	1.27522e+09	45129.2		4.75	0.419304	0.176012	0.609189	0.0738024
9655	753.95											4.76	172.145	27652.1	4756.24	28296.8	9.47495	1.2752e+09	45065.1		4.76	0.419106	0.175845	0.610044	0.0736977
9665	851.568											4.77	172.344	27678.2	4753.99	28336.5	9.466	1.27518e+09	45001.3		4.77	0.418908	0.175679	0.610898	0.0735933
9675	1653.75											4.78	172.542	27704.4	4751.75	28376	9.45708	1.27515e+09	44937.7		4.78	0.41871	0.175513	0.611751	0.0734893
9685	3023.96											4.79	172.741	27730.4	4749.51	28415.6	9.44818	1.27513e+09	44874.3		4.79	0.418513	0.175348	0.612604	0.0733856
9695	7226.04											4.8	172.939	27756.5	4747.28	28455.1	9.43931	1.27511e+09	44811.1		4.8	0.418317	0.175184	0.613457	0.0732823
9705	17322.4											4.81	173.137	27782.5	4745.06	28494.7	9.43047	1.27508e+09	44748.2		4.81	0.418121	0.17502	0.614308	0.0731794
9715	30252.3											4.82	173.334	27808.5	4742.84	28534.1	9.42166	1.27506e+09	44685.4		4.82	0.417925	0.174856	0.615159	0.0730768
9725	31478											4.83	173.532	27834.5	4740.63	28573.6	9.41287	1.27504e+09	44622.9		4.83	0.417731	0.174693	0.61601	0.0729746
9735	14467.2											4.84	173.729	27860.4	4738.42	28613	9.40411	1.27501e+09	44560.6		4.84	0.417536	0.17453	0.61686	0.0728727
9745	5999.32											4.85	173.927	27886.3	4736.22	28652.4	9.39537	1.27499e+09	44498.6		4.85	0.417342	0.174368	0.617709	0.0727712
9755	3426.51											4.86	174.124	27912.2	4734.03	28691.8	9.38666	1.27497e+09	44436.7		4.86	0.417149	0.174207	0.618558	0.07267
9765	2758.56											4.87	174.321	27938	4731.84	28731.1	9.37798	1.27495e+09	44375		4.87	0.416956	0.174045	0.619406	0.0725692
9775	2318.13											4.88	174.517	27963.9	4729.65	28770.4	9.36932	1.27492e+09	44313.6		4.88	0.416763	0.173885	0.620254	0.0724687
9785	965.651											4.89	174.714	27989.6	4727.47	28809.7	9.36069	1.2749e+09	44252.4		4.89	0.416571	0.173725	0.621101	0.0723686
9795	784.536											4.9	174.91	28015.4	4725.3	28849	9.35208	1.27488e+09	44191.4		4.9	0.416379	0.173565	0.621948	0.0722688
9805	993.788											4.91	175.106	28041.1	4723.13	28888.2	9.3435	1.27485e+09	44130.6		4.91	0.416188	0.173406	0.622793	0.0721694
9815	1252.76											4.92	175.302	28066.8	4720.97	28927.4	9.33494	1.27483e+09	44070		4.92	0.415998	0.173247	0.623639	0.0720703
9825	1199.06											4.93	175.498	28092.5	4718.81	28966.6	9.32641	1.27481e+09	44009.6		4.93	0.415808	0.173088	0.624483	0.0719715
9835	628.422											4.94	175.693	28118.2	4716.66	29005.8	9.31791	1.27479e+09	43949.4		4.94	0.415618	0.172931	0.625328	0.0718731
9845	717.101											4.95	175.889	28143.8	4714.51	29044.9	9.30943	1.27476e+09	43889.4		4.95	0.415429	0.172773	0.626171	0.071775
9855	821.576											4.96	176.084	28169.4	4712.37	29084	9.30097	1.27474e+09	43829.6		4.96	0.41524	0.172616	0.627014	0.0716772
9865	979.596											4.97	176.279	28194.9	4710.23	29123.1	9.29254	1.27472e+09	43770		4.97	0.415052	0.17246	0.627857	0.0715798
9875	1394.36											4.98	176.474	28220.4	4708.1	29162.2	9.28413	1.2747e+09	43710.6		4.98	0.414864	0.172304	0.628699	0.0714826
9885	2407.73											4.99	176.669	28245.9	4705.97	29201.2	9.27575	1.27467e+09	43651.4		4.99	0.414677	0.172148	0.62954	0.0713859
9895	3313.38											5	176.863	28271.4	4703.85	29240.2	9.26739	1.27465e+09	43592.5		5	0.41449	0.171993	0.630381	0.0712894
9905	4526.41											5.01	177.058	28296.9	4701.74	29279.2	9.25906	1.27463e+09	43533.7		5.01	0.414303	0.171838	0.631221	0.0711933
9915	10955.5											5.02	177.252	28322.3	4699.63	29318.1	9.25075	1.27461e+09	43475.1		5.02	0.414118	0.171684	0.632061	0.0710974
9925	28102.4											5.03	177.446	28347.7	4697.52	29357	9.24246	1.27458e+09	43416.7		5.03	0.413932	0.17153	0.6329	0.0710019
9935	40011.3											5.04	177.64	28373	4695.42	29395.9	9.2342	1.27456e+09	43358.5		5.04	0.413747	0.171377	0.633738	0.0709068
9945	28317.5											5.05	177.833	28398.4	4693.33	29434.8	9.22597	1.27454e+09	43300.5		5.05	0.413562	0.171224	0.634576	0.0708119
9955	13130.8											5.06	178.027	28423.7	4691.24	29473.6	9.21775	1.27452e+09	43242.7		5.06	0.413378	0.171072	0.635414	0.0707173
9965	6183.75											5.07	178.22	28449	4689.15	29512.5	9.20956	1.2745e+09	43185		5.07	0.413195	0.17092	0.636251	0.0706231
9975	3204.66											5.08	178.413	28474.2	4687.07	29551.2	9.20139	1.27447e+09	43127.6		5.08	0.413011	0.170768	0.637087	0.0705292
9985	2399.87											5.09	178.606	28499.4	4685	29590	9.19325	1.27445e+09	43070.3		5.09	0.412828	0.170617	0.637923	0.0704356
9995	1702.63											5.1	178.799	28524.6	4682.93	29628.8	9.18513	1.27443e+09	43013.3		5.1	0.412646	0.170466	0.638758	0.0703422
10005	1509.22											5.11	178.992	28549.8	4680.86	29667.5	9.17703	1.27441e+09	42956.4		5.11	0.412464	0.170316	0.639593	0.0702492
10015	749.451											5.12	179.184	28575	4678.8	29706.2	9.16895	1.27439e+09	42899.7		5.12	0.412283	0.170166	0.640427	0.0701565
10025	1002.82											5.13	179.376	28600.1	4676.75	29744.8	9.1609	1.27436e+09	42843.2		5.13	0.412101	0.170017	0.641261	0.0700641
10035	801.407											5.14	179.569	28625.2	4674.7	29783.5	9.15287	1.27434e+09	42786.9		5.14	0.411921	0.169868	0.642094	0.069972
10045	742.953											5.15	179.761	28650.2	4672.65	29822.1	9.14487	1.27432e+09	42730.8		5.15	0.411741	0.169719	0.642926	0.0698802
10055	449.4											5.16	179.952	28675.3	4670.61	29860.7	9.13688	1.2743e+09	42674.8		5.16	0.411561	0.169571	0.643758	0.0697888
10065	517.384											5.17	180.144	28700.3	4668.58	29899.3	9.12892	1.27428e+09	42619.1		5.17	0.411381	0.169423	0.64459	0.0696975
10075	569.712											5.18	180.335	28725.3	4666.55	29937.8	9.12098	1.27426e+09	42563.5		5.18	0.411203	0.169276	0.645421	0.0696066
10085	485.868											5.19	180.527	28750.2	4664.52	29976.3	9.11306	1.27424e+09	42508.1		5.19	0.411024	0.169129	0.646251	0.069516
10095	782.839											5.2	180.718	28775.1	4662.5	30014.8	9.10517	1.27421e+09	42452.8		5.2	0.410846	0.168982	0.647081	0.0694257
10105	1478.69											5.21	180.909	28800	4660.48	30053.3	9.09729	1.27419e+09	42397.8		5.21	0.410668	0.168836	0.64791	0.0693357
10115	2596.12											5.22	181.1	28824.9	4658.47	30091.7	9.08944	1.27417e+09	42342.9		5.22	0.410491	0.168691	0.648739	0.0692459
10125	4279.96											5.23	181.29	28849.8	4656.46	30130.1	9.08161	1.27415e+09	42288.2		5.23	0.410314	0.168545	0.649567	0.0691565
10135	6449.47											5.24	181.481	28874.6	4654.46	30168.5	9.07381	1.27413e+09	42233.7		5.24	0.410138	0.1684	0.650395	0.0690673
10145	18328.5											5.25	181.671	28899.4	4652.47	30206.9	9.06602	1.27411e+09	42179.3		5.25	0.409962	0.168256	0.651222	0.0689784
10155	35375											5.26	181.861	28924.2	4650.47	30245.2	9.05825	1.27409e+09	42125.2		5.26	0.409786	0.168112	0.652049	0.0688898
10165	40246.6											5.27	182.051	28948.9	4648.48	30283.6	9.05051	1.27406e+09	42071.2		5.27	0.409611	0.167968	0.652875	0.0688015
10175	23306.3											5.28	182.241	28973.6	4646.5	30321.9	9.04279	1.27404e+09	42017.3		5.28	0.409436	0.167825	0.653701	0.0687135
10185	10401.6											5.29	182.431	28998.3	4644.52	30360.1	9.03509	1.27402e+09	41963.7		5.29	0.409262	0.167682	0.654526	0.0686257
10195	5736.96											5.3	182.62	29023	4642.55	30398.4	9.02741	1.274e+09	41910.2		5.3	0.409088	0.167539	0.65535	0.0685382
10205	3968.99											5.31	182.809	29047.7	4640.58	30436.6	9.01975	1.27398e+09	41856.8		5.31	0.408914	0.167397	0.656175	0.068451
10215	2090.55											5.32	182.998	29072.3	4638.61	30474.8	9.01211	1.27396e+09	41803.7		5.32	0.408741	0.167255	0.656998	0.0683641
10225	1929.21											5.33	183.188	29096.9	4636.65	30513	9.00449	1.27394e+09	41750.7		5.33	0.408568	0.167114	0.657821	0.0682774
10235	2063.45											5.34	183.376	29121.4	4634.69	30551.1	8.9969	1.27392e+09	41697.9		5.34	0.408396	0.166973	0.658644	0.0681911
10245	1416.73											5.35	183.565	29146	4632.74	30589.3	8.98932	1.2739e+09	41645.2		5.35	0.408224	0.166832	0.659466	0.0681049
10255	1308.37											5.36	183.754	29170.5	4630.8	30627.4	8.98176	1.27388e+09	41592.7		5.36	0.408052	0.166692	0.660287	0.0680191
10265	1689.99											5.37	183.942	29195	4628.85	30665.5	8.97423	1.27386e+09	41540.4		5.37	0.407881	0.166552	0.661108	0.0679335
10275	2220.9											5.38	184.13	29219.5	4626.91	30703.5	8.96671	1.27383e+09	41488.2		5.38	0.40771	0.166413	0.661929	0.0678482
10285	1686.36											5.39	184.318	29243.9	4624.98	30741.6	8.95922	1.27381e+09	41436.2		5.39	0.40754	0.166274	0.662749	0.0677632
10295	1236.38											5.4	184.506	29268.3	4623.05	30779.6	8.95175	1.27379e+09	41384.4		5.4	0.40737	0.166135	0.663568	0.0676784
10305	625.035											5.41	184.694	29292.7	4621.13	30817.6	8.94429	1.27377e+09	41332.7		5.41	0.4072	0.165997	0.664387	0.0675939
10315	1004.92											5.42	184.881	29317.1	4619.2	30855.5	8.93686	1.27375e+09	41281.2		5.42	0.407031	0.165859	0.665206	0.0675096
10325	592.756											5.43	185.069	29341.4	4617.29	30893.5	8.92944	1.27373e+09	41229.8		5.43	0.406862	0.165721	0.666024	0.0674256
10335	1201.75											5.44	185.256	29365.7	4615.38	30931.4	8.92205	1.27371e+09	41178.6		5.44	0.406693	0.165584	0.666841	0.0673419
10345	1263.58											5.45	185.443	29390	4613.47	30969.3	8.91467	1.27369e+09	41127.6		5.45	0.406525	0.165447	0.667658	0.0672584
10355	2686.1											5.46	185.63	29414.3	4611.56	31007.1	8.90732	1.27367e+09	41076.7		5.46	0.406358	0.16531	0.668474	0.0671752
10365	4712.71											5.47	185.817	29438.6	4609.66	31045	8.89998	1.27365e+09	41025.9		5.47	0.40619	0.165174	0.66929	0.0670922
10375	9347.34											5.48	186.004	29462.8	4607.77	31082.8	8.89266	1.27363e+09	40975.3		5.48	0.406023	0.165039	0.670106	0.0670095
10385	23092.9											5.49	186.19	29487	4605.88	31120.6	8.88537	1.27361e+09	40924.9		5.49	0.405857	0.164903	0.670921	0.066927
10395	35012.2											5.5	186.377	29511.2	4603.99	31158.4	8.87809	1.27359e+09	40874.6		5.5	0.40569	0.164768	0.671735	0.0668448
10405	29987.6											5.51	186.563	29535.3	4602.11	31196.2	8.87083	1.27357e+09	40824.5		5.51	0.405524	0.164633	0.672549	0.0667628
10415	16731.3											5.52	186.749	29559.4	4600.23	31233.9	8.86359	1.27355e+09	40774.6		5.52	0.405359	0.164499	0.673363	0.0666811
10425	7178.41											5.53	186.935	29583.5	4598.36	31271.6	8.85637	1.27353e+09	40724.7		5.53	0.405194	0.164365	0.674176	0.0665997
10435	4842.25											5.54	187.12	29607.6	4596.49	31309.3	8.84917	1.27351e+09	40675.1		5.54	0.405029	0.164231	0.674988	0.0665184
10445	3742.24											5.55	187.306	29631.7	4594.62	31347	8.84199	1.27349e+09	40625.6		5.55	0.404865	0.164098	0.6758	0.0664375
10455	4777.98											5.56	187.491	29655.7	4592.76	31384.6	8.83482	1.27347e+09	40576.2		5.56	0.404701	0.163965	0.676612	0.0663567
10465	3453.56											5.57	187.677	29679.7	4590.9	31422.2	8.82768	1.27345e+09	40527		5.57	0.404537	0.163832	0.677423	0.0662762
10475	2156.63											5.58	187.862	29703.7	4589.05	31459.8	8.82055	1.27343e+09	40477.9		5.58	0.404374	0.1637	0.678233	0.066196
10485	1763.63											5.59	188.047	29727.6	4587.2	31497.4	8.81344	1.27341e+09	40429		5.59	0.404211	0.163568	0.679043	0.066116
10495	1017.38											5.6	188.232	29751.6	4585.35	31534.9	8.80635	1.27339e+09	40380.2		5.6	0.404048	0.163437	0.679853	0.0660362
10505	1002.64											5.61	188.416	29775.5	4583.51	31572.5	8.79928	1.27337e+09	40331.6		5.61	0.403886	0.163305	0.680662	0.0659567
10515	1348.36											5.62	188.601	29799.4	4581.67	31610	8.79223	1.27335e+09	40283.1		5.62	0.403724	0.163174	0.681471	0.0658774
10525	1151.59											5.63	188.785	29823.2	4579.84	31647.5	8.78519	1.27333e+09	40234.8		5.63	0.403562	0.163044	0.682279	0.0657983
10535	1005.03											5.64	188.97	29847.1	4578.01	31684.9	8.77817	1.27331e+09	40186.6		5.64	0.403401	0.162914	0.683087	0.0657195
10545	1767.57											5.65	189.154	29870.9	4576.18	31722.4	8.77117	1.27329e+09	40138.5		5.65	0.40324	0.162784	0.683894	0.0656409
10555	1622.62											5.66	189.338	29894.7	4574.36	31759.8	8.76419	1.27327e+09	40090.6		5.66	0.40308	0.162654	0.6847	0.0655626
10565	1329.29											5.67	189.522	29918.4	4572.55	31797.2	8.75723	1.27325e+09	40042.8		5.67	0.402919	0.162525	0.685507	0.0654845
10575	1344.12											5.68	189.705	29942.2	4570.73	31834.6	8.75028	1.27323e+09	39995.2		5.68	0.40276	0.162396	0.686312	0.0654066
10585	1992.41											5.69	189.889	29965.9	4568.92	31871.9	8.74336	1.27321e+09	39947.7		5.69	0.4026	0.162267	0.687118	0.0653289
10595	2019.98											5.7	190.072	29989.6	4567.12	31909.2	8.73645	1.27319e+09	39900.4		5.7	0.402441	0.162139	0.687923	0.0652515
10605	2874.41											5.71	190.255	30013.3	4565.31	31946.6	8.72955	1.27317e+09	39853.1		5.71	0.402282	0.162011	0.688727	0.0651743
10615	4608.66											5.72	190.438	30037	4563.52	31983.8	8.72268	1.27315e+09	39806.1		5.72	0.402124	0.161884	0.689531	0.0650973
10625	9369.97											5.73	190.621	30060.6	4561.72	32021.1	8.71582	1.27313e+09	39759.1		5.73	0.401966	0.161756	0.690334	0.0650205
10635	21651.9											5.74	190.804	30084.2	4559.93	32058.4	8.70898	1.27311e+09	39712.3		5.74	0.401808	0.161629	0.691137	0.064944
10645	35540.6											5.75	190.987	30107.8	4558.14	32095.6	8.70216	1.27309e+09	39665.7		5.75	0.40165	0.161503	0.69194	0.0648677
10655	26624.6											5.76	191.169	30131.4	4556.36	32132.8	8.69535	1.27307e+09	39619.2		5.76	0.401493	0.161377	0.692742	0.0647916
10665	12585.8											5.77	191.352	30154.9	4554.58	32170	8.68856	1.27305e+09	39572.8		5.77	0.401337	0.161251	0.693543	0.0647158
10675	5587.31											5.78	191.534	30178.4	4552.81	32207.1	8.68179	1.27304e+09	39526.5		5.78	0.40118	0.161125	0.694344	0.0646401
10685	4539.58											5.79	191.716	30201.9	4551.04	32244.3	8.67503	1.27302e+09	39480.4		5.79	0.401024	0.161	0.695145	0.0645647
10695	2280.83											5.8	191.898	30225.4	4549.27	32281.4	8.6683	1.273e+09	39434.4		5.8	0.400868	0.160874	0.695945	0.0644895
10705	1629.62											5.81	192.08	30248.9	4547.5	32318.5	8.66158	1.27298e+09	39388.5		5.81	0.400713	0.16075	0.696745	0.0644145
10715	968.255											5.82	192.261	30272.3	4545.74	32355.5	8.65487	1.27296e+09	39342.8		5.82	0.400558	0.160625	0.697544	0.0643397
10725	1269.76											5.83	192.443	30295.7	4543.99	32392.6	8.64818	1.27294e+09	39297.2		5.83	0.400403	0.160501	0.698343	0.0642651
10735	569.074											5.84	192.624	30319.1	4542.23	32429.6	8.64151	1.27292e+09	39251.8		5.84	0.400248	0.160377	0.699141	0.0641908
10745	769.01											5.85	192.806	30342.5	4540.48	32466.6	8.63486	1.2729e+09	39206.4		5.85	0.400094	0.160254	0.699939	0.0641167
10755	956.155											5.86	192.987	30365.8	4538.74	32503.6	8.62822	1.27288e+09	39161.2		5.86	0.399941	0.160131	0.700737	0.0640427
10765	506.036											5.87	193.168	30389.1	4537	32540.6	8.6216	1.27286e+09	39116.2		5.87	0.399787	0.160008	0.701533	0.063969
10775	1252.12											5.88	193.348	30412.4	4535.26	32577.5	8.61499	1.27284e+09	39071.2		5.88	0.399634	0.159885	0.70233	0.0638955
10785	525.493											5.89	193.529	30435.7	4533.52	32614.5	8.6084	1.27283e+09	39026.4		5.89	0.399481	0.159763	0.703126	0.0638222
10795	1070.68											5.9	193.71	30459	4531.79	32651.4	8.60183	1.27281e+09	38981.7		5.9	0.399328	0.159641	0.703922	0.0637492
10805	1125.42											5.91	193.89	30482.2	4530.07	32688.2	8.59527	1.27279e+09	38937.2		5.91	0.399176	0.159519	0.704717	0.0636763
10815	2954.34											5.92	194.07	30505.4	4528.34	32725.1	8.58873	1.27277e+09	38892.7		5.92	0.399024	0.159398	0.705512	0.0636036
10825	5204.68											5.93	194.25	30528.6	4526.62	32762	8.58221	1.27275e+09	38848.4		5.93	0.398873	0.159277	0.706306	0.0635312
10835	12587.5											5.94	194.43	30551.8	4524.9	32798.8	8.5757	1.27273e+09	38804.2		5.94	0.398721	0.159156	0.7071	0.0634589
10845	12211.6											5.95	194.61	30574.9	4523.19	32835.6	8.56921	1.27271e+09	38760.2		5.95	0.39857	0.159035	0.707893	0.0633868
10855	7724.37											5.96	194.79	30598	4521.48	32872.4	8.56273	1.27269e+09	38716.2		5.96	0.39842	0.158915	0.708686	0.063315
10865	5658.66											5.97	194.97	30621.2	4519.77	32909.1	8.55627	1.27267e+09	38672.4		5.97	0.398269	0.158795	0.709478	0.0632433
10875	5256.9											5.98	195.149	30644.2	4518.07	32945.9	8.54982	1.27266e+09	38628.7		5.98	0.398119	0.158676	0.710271	0.0631719
10885	8431.32											5.99	195.328	30667.3	4516.37	32982.6	8.54339	1.27264e+09	38585.1		5.99	0.39797	0.158556	0.711062	0.0631006
10895	12505.9											6	195.508	30690.3	4514.68	33019.3	8.53698	1.27262e+09	38541.7		6	0.39782	0.158437	0.711853	0.0630296
10905	19728.7											6.01	195.687	30713.4	4512.98	33056	8.53058	1.2726e+09	38498.4		6.01	0.397671	0.158319	0.712644	0.0629587
10915	15105.6											6.02	195.866	30736.4	4511.3	33092.6	8.5242	1.27258e+09	38455.2		6.02	0.397522	0.1582	0.713434	0.0628881
10925	8247.47											6.03	196.044	30759.3	4509.61	33129.2	8.51783	1.27256e+09	38412.1		6.03	0.397374	0.158082	0.714224	0.0628176
10935	4749.16											6.04	196.223	30782.3	4507.93	33165.9	8.51148	1.27254e+09	38369.1		6.04	0.397226	0.157964	0.715014	0.0627474
10945	2783.54											6.05	196.402	30805.2	4506.25	33202.5	8.50514	1.27253e+09	38326.3		6.05	0.397078	0.157846	0.715803	0.0626773
10955	2131.42											6.06	196.58	30828.2	4504.57	33239	8.49882	1.27251e+09	38283.5		6.06	0.39693	0.157729	0.716591	0.0626074
10965	1888.12											6.07	196.758	30851.1	4502.9	33275.6	8.49251	1.27249e+09	38240.9		6.07	0.396783	0.157612	0.717379	0.0625377
10975	1724.72											6.08	196.936	30873.9	4501.23	33312.1	8.48622	1.27247e+09	38198.4		6.08	0.396636	0.157495	0.718167	0.0624682
10985	1597.32											6.09	197.114	30896.8	4499.57	33348.6	8.47994	1.27245e+09	38156.1		6.09	0.396489	0.157379	0.718954	0.0623989
10995	1904.03											6.1	197.292	30919.6	4497.91	33385.1	8.47368	1.27243e+09	38113.8		6.1	0.396343	0.157263	0.719741	0.0623298
11005	2298.96											6.11	197.47	30942.4	4496.25	33421.6	8.46743	1.27242e+09	38071.7		6.11	0.396196	0.157147	0.720527	0.0622609
11015	4078.83											6.12	197.647	30965.2	4494.59	33458.1	8.4612	1.2724e+09	38029.6		6.12	0.396051	0.157031	0.721313	0.0621922
11025	8596.45											6.13	197.825	30988	4492.94	33494.5	8.45498	1.27238e+09	37987.7		6.13	0.395905	0.156915	0.722099	0.0621236
11035	14778.5											6.14	198.002	31010.8	4491.29	33530.9	8.44877	1.27236e+09	37945.9		6.14	0.39576	0.1568	0.722884	0.0620553
11045	18631.7											6.15	198.179	31033.5	4489.65	33567.3	8.44259	1.27234e+09	37904.2		6.15	0.395615	0.156686	0.723669	0.0619871
11055	10500.5											6.16	198.356	31056.2	4488.01	33603.7	8.43641	1.27233e+09	37862.7		6.16	0.39547	0.156571	0.724453	0.0619191
11065	4641.93											6.17	198.533	31078.9	4486.37	33640.1	8.43025	1.27231e+09	37821.2		6.17	0.395326	0.156457	0.725237	0.0618513
11075	3637.95											6.18	198.71	31101.6	4484.73	33676.4	8.42411	1.27229e+09	37779.9		6.18	0.395182	0.156343	0.72602	0.0617837
11085	2911.07											6.19	198.887	31124.2	4483.1	33712.7	8.41798	1.27227e+09	37738.6		6.19	0.395038	0.156229	0.726803	0.0617163
11095	1265.08											6.2	199.063	31146.8	4481.47	33749	8.41186	1.27225e+09	37697.5		6.2	0.394894	0.156115	0.727586	0.061649
11105	1622.82											6.21	199.24	31169.5	4479.84	33785.3	8.40576	1.27224e+09	37656.5		6.21	0.394751	0.156002	0.728368	0.0615819
11115	1576.41											6.22	199.416	31192	4478.22	33821.6	8.39967	1.27222e+09	37615.6		6.22	0.394608	0.155889	0.72915	0.0615151
11125	1155.33											6.23	199.592	31214.6	4476.6	33857.8	8.3936	1.2722e+09	37574.8		6.23	0.394465	0.155776	0.729931	0.0614483
11135	2537.24											6.24	199.768	31237.2	4474.99	33894	8.38754	1.27218e+09	37534.1		6.24	0.394323	0.155664	0.730712	0.0613818
11145	2388.32											6.25	199.944	31259.7	4473.37	33930.2	8.38149	1.27216e+09	37493.5		6.25	0.394181	0.155552	0.731492	0.0613155
11155	3903.11											6.26	200.12	31282.2	4471.76	33966.4	8.37546	1.27215e+09	37453.1		6.26	0.394039	0.15544	0.732272	0.0612493
11165	7870.73											6.27	200.296	31304.7	4470.16	34002.6	8.36944	1.27213e+09	37412.7		6.27	0.393897	0.155328	0.733052	0.0611833
11175	10516.3											6.28	200.471	31327.2	4468.55	34038.7	8.36344	1.27211e+09	37372.5		6.28	0.393756	0.155217	0.733831	0.0611175
11185	9917.32											6.29	200.647	31349.6	4466.95	34074.8	8.35745	1.27209e+09	37332.3		6.29	0.393615	0.155105	0.73461	0.0610518
11195	6907.48											6.3	200.822	31372.1	4465.36	34110.9	8.35147	1.27208e+09	37292.3		6.3	0.393474	0.154995	0.735388	0.0609864
11205	4801.09											6.31	200.997	31394.5	4463.76	34147	8.34551	1.27206e+09	37252.4		6.31	0.393334	0.154884	0.736166	0.0609211
11215	4143.31											6.32	201.172	31416.9	4462.17	34183.1	8.33956	1.27204e+09	37212.6		6.32	0.393194	0.154774	0.736944	0.0608559
11225	5125.7											6.33	201.347	31439.2	4460.58	34219.1	8.33363	1.27202e+09	37172.8		6.33	0.393054	0.154663	0.737721	0.060791
11235	11830.2											6.34	201.522	31461.6	4459	34255.2	8.32771	1.272e+09	37133.2		6.34	0.392914	0.154553	0.738498	0.0607262
11245	20834.1											6.35	201.697	31483.9	4457.42	34291.2	8.3218	1.27199e+09	37093.7		6.35	0.392775	0.154444	0.739274	0.0606616
11255	20359											6.36	201.871	31506.2	4455.84	34327.2	8.3159	1.27197e+09	37054.3		6.36	0.392635	0.154334	0.74005	0.0605972
11265	11389.9											6.37	202.046	31528.5	4454.26	34363.1	8.31002	1.27195e+09	37015		6.37	0.392497	0.154225	0.740826	0.0605329
11275	5152.01											6.38	202.22	31550.8	4452.69	34399.1	8.30416	1.27193e+09	36975.8		6.38	0.392358	0.154116	0.741601	0.0604688
11285	3767.18											6.39	202.394	31573.1	4451.12	34435	8.2983	1.27192e+09	36936.7		6.39	0.39222	0.154008	0.742375	0.0604049
11295	2817.84											6.4	202.568	31595.3	4449.55	34471	8.29246	1.2719e+09	36897.7		6.4	0.392082	0.153899	0.74315	0.0603411
11305	1386.35											6.41	202.742	31617.5	4447.99	34506.9	8.28663	1.27188e+09	36858.8		6.41	0.391944	0.153791	0.743924	0.0602775
11315	1688.65											6.42	202.916	31639.7	4446.43	34542.7	8.28082	1.27187e+09	36820.1		6.42	0.391806	0.153683	0.744697	0.0602141
11325	1151.71											6.43	203.089	31661.9	4444.87	34578.6	8.27502	1.27185e+09	36781.4		6.43	0.391669	0.153576	0.74547	0.0601508
11335	813.209											6.44	203.263	31684.1	4443.31	34614.4	8.26923	1.27183e+09	36742.8		6.44	0.391532	0.153468	0.746243	0.0600877
11345	1007											6.45	203.436	31706.2	4441.76	34650.3	8.26345	1.27181e+09	36704.3		6.45	0.391395	0.153361	0.747015	0.0600248
11355	1065.39											6.46	203.61	31728.4	4440.21	34686.1	8.25769	1.2718e+09	36665.9		6.46	0.391259	0.153254	0.747787	0.059962
11365	905.227											6.47	203.783	31750.5	4438.67	34721.8	8.25194	1.27178e+09	36627.6		6.47	0.391122	0.153147	0.748559	0.0598994
11375	1599.99											6.48	203.956	31772.5	4437.12	34757.6	8.24621	1.27176e+09	36589.4		6.48	0.390987	0.153041	0.74933	0.0598369
11385	1647.08											6.49	204.129	31794.6	4435.58	34793.4	8.24048	1.27174e+09	36551.4		6.49	0.390851	0.152935	0.750101	0.0597746
11395	1110.24											6.5	204.302	31816.7	4434.05	34829.1	8.23477	1.27173e+09	36513.4		6.5	0.390715	0.152829	0.750871	0.0597125
11405	1137.54											6.51	204.475	31838.7	4432.51	34864.8	8.22907	1.27171e+09	36475.5		6.51	0.39058	0.152723	0.751641	0.0596505
11415	2599.37											6.52	204.647	31860.7	4430.98	34900.5	8.22339	1.27169e+09	36437.7		6.52	0.390445	0.152617	0.75241	0.0595887
11425	3473.89											6.53	204.82	31882.7	4429.45	34936.2	8.21771	1.27168e+09	36400		6.53	0.39031	0.152512	0.753179	0.0595271
11435	4398.33											6.54	204.992	31904.7	4427.93	34971.8	8.21205	1.27166e+09	36362.4		6.54	0.390176	0.152407	0.753948	0.0594656
11445	9161.3											6.55	205.164	31926.6	4426.4	35007.5	8.20641	1.27164e+09	36324.9		6.55	0.390042	0.152302	0.754717	0.0594043
11455	18188											6.56	205.336	31948.6	4424.88	35043.1	8.20077	1.27163e+09	36287.5		6.56	0.389908	0.152198	0.755485	0.0593431
11465	25916.2											6.57	205.508	31970.5	4423.37	35078.7	8.19515	1.27161e+09	36250.1		6.57	0.389774	0.152093	0.756252	0.0592821
11475	20565.4											6.58	205.68	31992.4	4421.85	35114.3	8.18954	1.27159e+09	36212.9		6.58	0.389641	0.151989	0.757019	0.0592212
11485	11775.3											6.59	205.852	32014.3	4420.34	35149.9	8.18394	1.27157e+09	36175.8		6.59	0.389508	0.151885	0.757786	0.0591605
11495	7761.96											6.6	206.024	32036.1	4418.83	35185.4	8.17835	1.27156e+09	36138.8		6.6	0.389375	0.151782	0.758552	0.0590999
11505	3143.57											6.61	206.195	32058	4417.33	35220.9	8.17278	1.27154e+09	36101.8		6.61	0.389242	0.151678	0.759318	0.0590395
11515	2978.21											6.62	206.367	32079.8	4415.82	35256.5	8.16722	1.27152e+09	36065		6.62	0.389109	0.151575	0.760084	0.0589793
11525	2001.17											6.63	206.538	32101.6	4414.32	35292	8.16167	1.27151e+09	36028.2		6.63	0.388977	0.151472	0.760849	0.0589192
11535	1902.62											6.64	206.709	32123.4	4412.82	35327.4	8.15613	1.27149e+09	35991.6		6.64	0.388845	0.151369	0.761614	0.0588592
11545	1381.36											6.65	206.88	32145.2	4411.33	35362.9	8.15061	1.27147e+09	35955		6.65	0.388714	0.151267	0.762379	0.0587994
11555	795.552											6.66	207.051	32167	4409.84	35398.3	8.1451	1.27146e+09	35918.5		6.66	0.388582	0.151164	0.763143	0.0587398
11565	869.49											6.67	207.222	32188.7	4408.35	35433.8	8.13959	1.27144e+09	35882.2		6.67	0.388451	0.151062	0.763907	0.0586803
11575	884.598											6.68	207.393	32210.4	4406.86	35469.2	8.13411	1.27142e+09	35845.9		6.68	0.38832	0.15096	0.76467	0.0586209
11585	666.209											6.69	207.563	32232.1	4405.38	35504.6	8.12863	1.27141e+09	35809.7		6.69	0.388189	0.150859	0.765433	0.0585617
11595	619.293											6.7	207.734	32253.8	4403.9	35539.9	8.12316	1.27139e+09	35773.6		6.7	0.388059	0.150757	0.766195	0.0585027
11605	965.511											6.71	207.904	32275.5	4402.42	35575.3	8.11771	1.27137e+09	35737.5		6.71	0.387928	0.150656	0.766958	0.0584438
11615	1076.13											6.72	208.074	32297.1	4400.94	35610.6	8.11227	1.27136e+09	35701.6		6.72	0.387798	0.150555	0.767719	0.058385
11625	562.734											6.73	208.245	32318.8	4399.47	35645.9	8.10684	1.27134e+09	35665.8		6.73	0.387668	0.150454	0.768481	0.0583264
11635	803.501											6.74	208.415	32340.4	4398	35681.2	8.10142	1.27132e+09	35630		6.74	0.387539	0.150354	0.769242	0.058268
11645	2452.44											6.75	208.585	32362	4396.53	35716.5	8.09601	1.27131e+09	35594.4		6.75	0.387409	0.150254	0.770003	0.0582096
11655	3073.2											6.76	208.754	32383.6	4395.07	35751.8	8.09062	1.27129e+09	35558.8		6.76	0.38728	0.150153	0.770763	0.0581515
11665	5278.84											6.77	208.924	32405.1	4393.6	35787	8.08524	1.27127e+09	35523.3		6.77	0.387152	0.150053	0.771523	0.0580934
11675	11022											6.78	209.094	32426.7	4392.14	35822.3	8.07986	1.27126e+09	35487.9		6.78	0.387023	0.149954	0.772282	0.0580355
11685	18635											6.79	209.263	32448.2	4390.69	35857.5	8.0745	1.27124e+09	35452.6		6.79	0.386894	0.149854	0.773042	0.0579778
11695	20644.8											6.8	209.432	32469.7	4389.23	35892.7	8.06916	1.27123e+09	35417.4		6.8	0.386766	0.149755	0.7738	0.0579202
11705	13797.2											6.81	209.602	32491.2	4387.78	35927.9	8.06382	1.27121e+09	35382.3		6.81	0.386638	0.149656	0.774559	0.0578627
11715	7060.86											6.82	209.771	32512.7	4386.33	35963	8.05849	1.27119e+09	35347.2		6.82	0.386511	0.149557	0.775317	0.0578054
11725	5054.36											6.83	209.94	32534.1	4384.88	35998.2	8.05318	1.27118e+09	35312.2		6.83	0.386383	0.149458	0.776075	0.0577482
11735	3786.48											6.84	210.109	32555.6	4383.44	36033.3	8.04787	1.27116e+09	35277.4		6.84	0.386256	0.14936	0.776832	0.0576912
11745	3555.75											6.85	210.278	32577	4382	36068.4	8.04258	1.27114e+09	35242.6		6.85	0.386129	0.149262	0.777589	0.0576343
11755	2972.69											6.86	210.446	32598.4	4380.56	36103.5	8.0373	1.27113e+09	35207.9		6.86	0.386002	0.149164	0.778345	0.0575776
11765	3472.22											6.87	210.615	32619.8	4379.12	36138.6	8.03203	1.27111e+09	35173.2		6.87	0.385876	0.149066	0.779102	0.0575209
11775	3328.59											6.88	210.783	32641.2	4377.69	36173.6	8.02677	1.27109e+09	35138.7		6.88	0.385749	0.148968	0.779858	0.0574644
11785	3158.47											6.89	210.952	32662.5	4376.26	36208.7	8.02152	1.27108e+09	35104.2		6.89	0.385623	0.148871	0.780613	0.0574081
11795	2257.25											6.9	211.12	32683.8	4374.83	36243.7	8.01629	1.27106e+09	35069.9		6.9	0.385497	0.148774	0.781368	0.0573519
11805	2003.35											6.91	211.288	32705.2	4373.4	36278.7	8.01106	1.27105e+09	35035.6		6.91	0.385371	0.148677	0.782123	0.0572958
11815	2199.48											6.92	211.456	32726.5	4371.98	36313.7	8.00585	1.27103e+09	35001.4		6.92	0.385246	0.14858	0.782877	0.0572399
11825	1836.19											6.93	211.624	32747.8	4370.56	36348.7	8.00064	1.27101e+09	34967.3		6.93	0.385121	0.148483	0.783631	0.0571841
11835	2036.48											6.94	211.792	32769	4369.14	36383.7	7.99545	1.271e+09	34933.2		6.94	0.384996	0.148387	0.784385	0.0571284
11845	1238.67											6.95	211.96	32790.3	4367.72	36418.6	7.99027	1.27098e+09	34899.3		6.95	0.384871	0.148291	0.785138	0.0570729
11855	1153.75											6.96	212.127	32811.5	4366.31	36453.5	7.98509	1.27097e+09	34865.4		6.96	0.384746	0.148195	0.785891	0.0570175
11865	1567.43											6.97	212.295	32832.7	4364.9	36488.4	7.97993	1.27095e+09	34831.6		6.97	0.384622	0.148099	0.786644	0.0569622
11875	1426.37											6.98	212.462	32853.9	4363.49	36523.3	7.97478	1.27093e+09	34797.9		6.98	0.384498	0.148004	0.787396	0.0569071
11885	2296.1											6.99	212.629	32875.1	4362.08	36558.2	7.96965	1.27092e+09	34764.2		6.99	0.384374	0.147908	0.788148	0.0568521
11895	3039.62											7	212.796	32896.3	4360.68	36593.1	7.96452	1.2709e+09	34730.7		7	0.38425	0.147813	0.7889	0.0567972
11905	5451.03											7.01	212.963	32917.4	4359.28	36627.9	7.9594	1.27089e+09	34697.2		7.01	0.384127	0.147718	0.789651	0.0567425
11915	12237.4											7.02	213.13	32938.6	4357.88	36662.7	7.95429	1.27087e+09	34663.8		7.02	0.384004	0.147623	0.790401	0.0566879
11925	17102.9											7.03	213.297	32959.7	4356.48	36697.5	7.94919	1.27085e+09	34630.5		7.03	0.383881	0.147529	0.791152	0.0566334
11935	14147.5											7.04	213.464	32980.8	4355.09	36732.3	7.94411	1.27084e+09	34597.3		7.04	0.383758	0.147434	0.791902	0.056579
11945	9830.2											7.05	213.631	33001.9	4353.7	36767.1	7.93903	1.27082e+09	34564.1		7.05	0.383635	0.14734	0.792652	0.0565248
11955	4633.9											7.06	213.797	33023	4352.31	36801.9	7.93397	1.27081e+09	34531.1		7.06	0.383513	0.147246	0.793401	0.0564707
11965	4092.02											7.07	213.964	33044	4350.92	36836.6	7.92891	1.27079e+09	34498.1		7.07	0.383391	0.147152	0.79415	0.0564168
11975	2233.54											7.08	214.13	33065.1	4349.54	36871.3	7.92387	1.27078e+09	34465.1		7.08	0.383269	0.147059	0.794899	0.0563629
11985	1905.46											7.09	214.296	33086.1	4348.15	36906	7.91883	1.27076e+09	34432.3		7.09	0.383147	0.146965	0.795647	0.0563092
11995	1781.78											7.1	214.462	33107.1	4346.77	36940.7	7.91381	1.27074e+09	34399.5		7.1	0.383025	0.146872	0.796395	0.0562557
12005	2032.48											7.11	214.628	33128.1	4345.4	36975.4	7.90879	1.27073e+09	34366.9		7.11	0.382904	0.146779	0.797143	0.0562022
12015	1932.72											7.12	214.794	33149	4344.02	37010.1	7.90379	1.27071e+09	34334.2		7.12	0.382783	0.146686	0.79789	0.0561489
12025	2187.97											7.13	214.96	33170	4342.65	37044.7	7.8988	1.2707e+09	34301.7		7.13	0.382662	0.146593	0.798637	0.0560957
12035	1779.02											7.14	215.125	33190.9	4341.28	37079.4	7.89381	1.27068e+09	34269.3		7.14	0.382541	0.146501	0.799383	0.0560426
12045	2552.34											7.15	215.291	33211.9	4339.91	37114	7.88884	1.27067e+09	34236.9		7.15	0.382421	0.146409	0.80013	0.0559897
12055	2177.59											7.16	215.456	33232.8	4338.55	37148.6	7.88388	1.27065e+09	34204.6		7.16	0.3823	0.146316	0.800876	0.0559368
12065	3673.22											7.17	215.622	33253.7	4337.18	37183.1	7.87893	1.27064e+09	34172.3		7.17	0.38218	0.146225	0.801621	0.0558841
12075	4487.26											7.18	215.787	33274.5	4335.82	37217.7	7.87398	1.27062e+09	34140.2		7.18	0.38206	0.146133	0.802366	0.0558315
12085	7913.52											7.19	215.952	33295.4	4334.46	37252.3	7.86905	1.2706e+09	34108.1		7.19	0.38194	0.146041	0.803111	0.0557791
12095	8830.46											7.2	216.117	33316.2	4333.11	37286.8	7.86413	1.27059e+09	34076.1		7.2	0.381821	0.14595	0.803856	0.0557267
12105	6817.59											7.21	216.282	33337.1	4331.75	37321.3	7.85921	1.27057e+09	34044.2		7.21	0.381702	0.145859	0.8046	0.0556745
12115	4967.5											7.22	216.447	33357.9	4330.4	37355.8	7.85431	1.27056e+09	34012.3		7.22	0.381583	0.145768	0.805343	0.0556224
12125	4866.29											7.23	216.612	33378.7	4329.05	37390.3	7.84942	1.27054e+09	33980.5		7.23	0.381464	0.145677	0.806087	0.0555705
12135	4654.17											7.24	216.776	33399.5	4327.71	37424.8	7.84453	1.27053e+09	33948.8		7.24	0.381345	0.145586	0.80683	0.0555186
12145	4153.45											7.25	216.941	33420.2	4326.36	37459.2	7.83966	1.27051e+09	33917.2		7.25	0.381227	0.145496	0.807573	0.0554669
12155	7610.71											7.26	217.105	33441	4325.02	37493.7	7.83479	1.2705e+09	33885.6		7.26	0.381108	0.145406	0.808315	0.0554152
12165	11775.1											7.27	217.27	33461.7	4323.68	37528.1	7.82994	1.27048e+09	33854.2		7.27	0.38099	0.145315	0.809057	0.0553638
12175	13447.7											7.28	217.434	33482.4	4322.34	37562.5	7.82509	1.27047e+09	33822.7		7.28	0.380872	0.145226	0.809799	0.0553124
12185	8467.05											7.29	217.598	33503.1	4321.01	37596.9	7.82026	1.27045e+09	33791.4		7.29	0.380755	0.145136	0.81054	0.0552611
12195	4784.81											7.3	217.762	33523.8	4319.67	37631.2	7.81543	1.27044e+09	33760.1		7.3	0.380637	0.145046	0.811282	0.05521
12205	4495.33											7.31	217.926	33544.5	4318.34	37665.6	7.81062	1.27042e+09	33728.9		7.31	0.38052	0.144957	0.812022	0.055159
12215	2925.28											7.32	218.09	33565.1	4317.01	37699.9	7.80581	1.2704e+09	33697.8		7.32	0.380403	0.144868	0.812763	0.055108
12225	3185.19											7.33	218.254	33585.8	4315.69	37734.3	7.80101	1.27039e+09	33666.7		7.33	0.380286	0.144779	0.813503	0.0550573
12235	5684.32											7.34	218.417	33606.4	4314.36	37768.6	7.79623	1.27037e+09	33635.7		7.34	0.380169	0.14469	0.814242	0.0550066
12245	11372.4											7.35	218.581	33627	4313.04	37802.9	7.79145	1.27036e+09	33604.8		7.35	0.380053	0.144601	0.814982	0.054956
12255	15295.9											7.36	218.744	33647.6	4311.72	37837.2	7.78668	1.27034e+09	33574		7.36	0.379936	0.144513	0.815721	0.0549056
12265	12363.4											7.37	218.908	33668.2	4310.4	37871.4	7.78192	1.27033e+09	33543.2		7.37	0.37982	0.144424	0.81646	0.0548552
12275	9476.34											7.38	219.071	33688.7	4309.09	37905.7	7.77717	1.27031e+09	33512.5		7.38	0.379704	0.144336	0.817198	0.054805
12285	7613.82											7.39	219.234	33709.3	4307.77	37939.9	7.77243	1.2703e+09	33481.9		7.39	0.379588	0.144248	0.817936	0.0547549
12295	6818.49											7.4	219.397	33729.8	4306.46	37974.1	7.7677	1.27028e+09	33451.3		7.4	0.379473	0.14416	0.818674	0.0547049
12305	7118.56											7.41	219.56	33750.3	4305.15	38008.3	7.76298	1.27027e+09	33420.8		7.41	0.379358	0.144073	0.819411	0.0546551
12315	5099.62											7.42	219.723	33770.8	4303.85	38042.5	7.75827	1.27025e+09	33390.4		7.42	0.379242	0.143985	0.820148	0.0546053
12325	3711.66											7.43	219.885	33791.3	4302.54	38076.7	7.75356	1.27024e+09	33360		7.43	0.379127	0.143898	0.820885	0.0545557
12335	2069.18											7.44	220.048	33811.8	4301.24	38110.8	7.74887	1.27022e+09	33329.7		7.44	0.379013	0.143811	0.821621	0.0545061
12345	2066.77											7.45	220.211	33832.3	4299.94	38145	7.74418	1.27021e+09	33299.5		7.45	0.378898	0.143724	0.822357	0.0544567
12355	1862.57											7.46	220.373	33852.7	4298.64	38179.1	7.73951	1.27019e+09	33269.3		7.46	0.378784	0.143637	0.823093	0.0544074
12365	2426.99											7.47	220.535	33873.1	4297.34	38213.2	7.73484	1.27018e+09	33239.3		7.47	0.378669	0.14355	0.823828	0.0543582
12375	2979.56											7.48	220.698	33893.5	4296.05	38247.3	7.73018	1.27016e+09	33209.2		7.48	0.378555	0.143464	0.824563	0.0543091
12385	3634.88											7.49	220.86	33913.9	4294.76	38281.4	7.72553	1.27015e+09	33179.3		7.49	0.378441	0.143378	0.825298	0.0542601
12395	6574.23											7.5	221.022	33934.3	4293.47	38315.5	7.72089	1.27013e+09	33149.4		7.5	0.378328	0.143292	0.826033	0.0542112
12405	12029.3											7.51	221.184	33954.7	4292.18	38349.5	7.71626	1.27012e+09	33119.6		7.51	0.378214	0.143206	0.826767	0.0541624
12415	29167.8											7.52	221.346	33975	4290.89	38383.6	7.71164	1.27011e+09	33089.8		7.52	0.378101	0.14312	0.8275	0.0541138
12425	43320.9											7.53	221.507	33995.4	4289.61	38417.6	7.70703	1.27009e+09	33060.1		7.53	0.377988	0.143034	0.828234	0.0540652
12435	37175											7.54	221.669	34015.7	4288.33	38451.6	7.70242	1.27008e+09	33030.5		7.54	0.377875	0.142949	0.828967	0.0540168
12445	27253.3											7.55	221.831	34036	4287.05	38485.6	7.69783	1.27006e+09	33001		7.55	0.377762	0.142864	0.8297	0.0539685
12455	21627.1											7.56	221.992	34056.3	4285.77	38519.5	7.69324	1.27005e+09	32971.5		7.56	0.37765	0.142778	0.830432	0.0539202
12465	19922.6											7.57	222.153	34076.6	4284.5	38553.5	7.68866	1.27003e+09	32942		7.57	0.377537	0.142693	0.831164	0.0538721
12475	12788.8											7.58	222.315	34096.8	4283.22	38587.5	7.68409	1.27002e+09	32912.7		7.58	0.377425	0.142609	0.831896	0.0538241
12485	10230.5											7.59	222.476	34117.1	4281.95	38621.4	7.67953	1.27e+09	32883.4		7.59	0.377313	0.142524	0.832628	0.0537762
12495	6988.14											7.6	222.637	34137.3	4280.68	38655.3	7.67498	1.26999e+09	32854.2		7.6	0.377201	0.14244	0.833359	0.0537284
12505	6063.88											7.61	222.798	34157.5	4279.41	38689.2	7.67044	1.26997e+09	32825		7.61	0.37709	0.142355	0.83409	0.0536807
12515	4639.51											7.62	222.959	34177.7	4278.15	38723.1	7.6659	1.26996e+09	32795.9		7.62	0.376978	0.142271	0.83482	0.0536331
12525	4124.04											7.63	223.12	34197.9	4276.89	38757	7.66138	1.26994e+09	32766.9		7.63	0.376867	0.142187	0.83555	0.0535856
12535	3009.83											7.64	223.28	34218.1	4275.63	38790.8	7.65686	1.26993e+09	32737.9		7.64	0.376756	0.142103	0.83628	0.0535382
12545	2475.93											7.65	223.441	34238.2	4274.37	38824.7	7.65235	1.26991e+09	32709		7.65	0.376645	0.14202	0.83701	0.053491
12555	2570.58											7.66	223.601	34258.4	4273.11	38858.5	7.64785	1.2699e+09	32680.1		7.66	0.376534	0.141936	0.837739	0.0534438
12565	4863.52											7.67	223.762	34278.5	4271.86	38892.3	7.64336	1.26989e+09	32651.3		7.67	0.376423	0.141853	0.838468	0.0533967
12575	12730.2											7.68	223.922	34298.6	4270.6	38926.1	7.63888	1.26987e+09	32622.6		7.68	0.376313	0.14177	0.839197	0.0533497
12585	31416.1											7.69	224.082	34318.7	4269.35	38959.9	7.6344	1.26986e+09	32594		7.69	0.376203	0.141687	0.839925	0.0533029
12595	62814											7.7	224.242	34338.8	4268.1	38993.6	7.62994	1.26984e+09	32565.4		7.7	0.376093	0.141604	0.840653	0.0532561
12605	69765.8											7.71	224.402	34358.9	4266.86	39027.4	7.62548	1.26983e+09	32536.8		7.71	0.375983	0.141521	0.841381	0.0532094
12615	50920.2											7.72	224.562	34379	4265.61	39061.1	7.62103	1.26981e+09	32508.3		7.72	0.375873	0.141438	0.842108	0.0531629
12625	40855.1											7.73	224.722	34399	4264.37	39094.9	7.61659	1.2698e+09	32479.9		7.73	0.375764	0.141356	0.842835	0.0531164
12635	38772.2											7.74	224.882	34419	4263.13	39128.6	7.61216	1.26978e+09	32451.6		7.74	0.375654	0.141274	0.843562	0.0530701
12645	36276.5											7.75	225.042	34439.1	4261.89	39162.3	7.60773	1.26977e+09	32423.3		7.75	0.375545	0.141192	0.844288	0.0530238
12655	26375.7											7.76	225.201	34459.1	4260.65	39195.9	7.60332	1.26976e+09	32395.1		7.76	0.375436	0.14111	0.845014	0.0529776
12665	20358.4											7.77	225.361	34479	4259.41	39229.6	7.59891	1.26974e+09	32366.9		7.77	0.375327	0.141028	0.84574	0.0529316
12675	18183.5											7.78	225.52	34499	4258.18	39263.3	7.59451	1.26973e+09	32338.8		7.78	0.375219	0.140946	0.846466	0.0528856
12685	16041.6											7.79	225.679	34519	4256.95	39296.9	7.59012	1.26971e+09	32310.8		7.79	0.37511	0.140865	0.847191	0.0528397
12695	14239.4											7.8	225.839	34538.9	4255.72	39330.5	7.58574	1.2697e+09	32282.8		7.8	0.375002	0.140783	0.847916	0.052794
12705	10223.8											7.81	225.998	34558.9	4254.49	39364.1	7.58136	1.26968e+09	32254.8		7.81	0.374894	0.140702	0.84864	0.0527483
12715	8444.33											7.82	226.157	34578.8	4253.27	39397.7	7.57699	1.26967e+09	32227		7.82	0.374786	0.140621	0.849365	0.0527027
12725	7074.65											7.83	226.316	34598.7	4252.04	39431.3	7.57263	1.26966e+09	32199.2		7.83	0.374678	0.14054	0.850089	0.0526573
12735	6541.7											7.84	226.475	34618.6	4250.82	39464.9	7.56828	1.26964e+09	32171.4		7.84	0.37457	0.140459	0.850812	0.0526119
12745	12467.1											7.85	226.633	34638.4	4249.6	39498.4	7.56394	1.26963e+09	32143.7		7.85	0.374463	0.140379	0.851536	0.0525666
12755	22847.2											7.86	226.792	34658.3	4248.38	39532	7.55961	1.26961e+09	32116.1		7.86	0.374355	0.140298	0.852259	0.0525214
12765	53352.7											7.87	226.951	34678.2	4247.17	39565.5	7.55528	1.2696e+09	32088.5		7.87	0.374248	0.140218	0.852981	0.0524764
12775	111095											7.88	227.109	34698	4245.95	39599	7.55096	1.26958e+09	32061		7.88	0.374141	0.140138	0.853704	0.0524314
12785	125997											7.89	227.267	34717.8	4244.74	39632.5	7.54665	1.26957e+09	32033.6		7.89	0.374034	0.140058	0.854426	0.0523865
12795	88973.9											7.9	227.426	34737.6	4243.53	39666	7.54235	1.26956e+09	32006.2		7.9	0.373928	0.139978	0.855148	0.0523417
12805	70029.3											7.91	227.584	34757.4	4242.32	39699.4	7.53805	1.26954e+09	31978.9		7.91	0.373821	0.139898	0.855869	0.052297
12815	59341.2											7.92	227.742	34777.2	4241.12	39732.9	7.53376	1.26953e+09	31951.6		7.92	0.373715	0.139819	0.85659	0.0522524
12825	52385.9											7.93	227.9	34797	4239.91	39766.3	7.52949	1.26951e+09	31924.4		7.93	0.373609	0.139739	0.857311	0.0522078
12835	49033.5											7.94	228.058	34816.7	4238.71	39799.7	7.52521	1.2695e+09	31897.2		7.94	0.373503	0.13966	0.858032	0.0521634
12845	39534.9											7.95	228.216	34836.4	4237.51	39833.2	7.52095	1.26949e+09	31870.1		7.95	0.373397	0.139581	0.858752	0.0521191
12855	31028											7.96	228.374	34856.2	4236.31	39866.6	7.51669	1.26947e+09	31843		7.96	0.373291	0.139502	0.859472	0.0520749
12865	24562.5											7.97	228.531	34875.9	4235.11	39899.9	7.51245	1.26946e+09	31816.1		7.97	0.373186	0.139423	0.860192	0.0520307
12875	18031.4											7.98	228.689	34895.6	4233.92	39933.3	7.50821	1.26944e+09	31789.1		7.98	0.37308	0.139344	0.860911	0.0519867
12885	16115.7											7.99	228.846	34915.3	4232.72	39966.7	7.50397	1.26943e+09	31762.2		7.99	0.372975	0.139266	0.86163	0.0519427
12895	11743.8											8	229.004	34934.9	4231.53	40000	7.49975	1.26942e+09	31735.4		8	0.37287	0.139187	0.862349	0.0518989
12905	9669.87											8.01	229.161	34954.6	4230.34	40033.3	7.49553	1.2694e+09	31708.7		8.01	0.372765	0.139109	0.863067	0.0518551
12915	9282.91											8.02	229.318	34974.2	4229.15	40066.6	7.49132	1.26939e+09	31681.9		8.02	0.372661	0.139031	0.863786	0.0518114
12925	12715.4											8.03	229.475	34993.9	4227.97	40099.9	7.48712	1.26938e+09	31655.3		8.03	0.372556	0.138953	0.864503	0.0517678
12935	26562.6											8.04	229.632	35013.5	4226.78	40133.2	7.48292	1.26936e+09	31628.7		8.04	0.372452	0.138875	0.865221	0.0517243
12945	58691.7											8.05	229.789	35033.1	4225.6	40166.5	7.47874	1.26935e+09	31602.1		8.05	0.372348	0.138797	0.865938	0.0516809
12955	128068											8.06	229.946	35052.7	4224.42	40199.8	7.47456	1.26933e+09	31575.7		8.06	0.372244	0.13872	0.866655	0.0516376
12965	186889											8.07	230.103	35072.3	4223.24	40233	7.47039	1.26932e+09	31549.2		8.07	0.37214	0.138642	0.867372	0.0515944
12975	184746											8.08	230.26	35091.8	4222.06	40266.2	7.46622	1.26931e+09	31522.8		8.08	0.372036	0.138565	0.868088	0.0515512
12985	128015											8.09	230.416	35111.4	4220.89	40299.4	7.46206	1.26929e+09	31496.5		8.09	0.371932	0.138488	0.868804	0.0515082
12995	103092											8.1	230.573	35130.9	4219.71	40332.6	7.45791	1.26928e+09	31470.3		8.1	0.371829	0.138411	0.86952	0.0514652
13005	80167.4											8.11	230.729	35150.4	4218.54	40365.8	7.45377	1.26926e+09	31444		8.11	0.371726	0.138334	0.870236	0.0514224
13015	70238.4											8.12	230.886	35169.9	4217.37	40399	7.44964	1.26925e+09	31417.9		8.12	0.371622	0.138257	0.870951	0.0513796
13025	64326.7											8.13	231.042	35189.4	4216.2	40432.2	7.44551	1.26924e+09	31391.8		8.13	0.37152	0.138181	0.871666	0.0513369
13035	54777											8.14	231.198	35208.9	4215.04	40465.3	7.44139	1.26922e+09	31365.7		8.14	0.371417	0.138104	0.87238	0.0512943
13045	44784.9											8.15	231.354	35228.4	4213.87	40498.5	7.43728	1.26921e+09	31339.7		8.15	0.371314	0.138028	0.873095	0.0512518
13055	31062.1											8.16	231.51	35247.8	4212.71	40531.6	7.43317	1.2692e+09	31313.8		8.16	0.371212	0.137952	0.873809	0.0512093
13065	26771											8.17	231.666	35267.3	4211.55	40564.7	7.42907	1.26918e+09	31287.9		8.17	0.371109	0.137876	0.874523	0.051167
13075	21541.9											8.18	231.822	35286.7	4210.39	40597.8	7.42498	1.26917e+09	31262		8.18	0.371007	0.1378	0.875236	0.0511247
13085	17919.4											8.19	231.978	35306.1	4209.23	40630.9	7.4209	1.26916e+09	31236.3		8.19	0.370905	0.137724	0.875949	0.0510825
13095	15811.8											8.2	232.133	35325.5	4208.07	40663.9	7.41682	1.26914e+09	31210.5		8.2	0.370803	0.137648	0.876662	0.0510405
13105	17633.8											8.21	232.289	35344.9	4206.92	40697	7.41275	1.26913e+09	31184.8		8.21	0.370701	0.137573	0.877375	0.0509985
13115	20346.9											8.22	232.444	35364.3	4205.76	40730	7.40869	1.26912e+09	31159.2		8.22	0.3706	0.137498	0.878087	0.0509566
13125	33843.5											8.23	232.6	35383.7	4204.61	40763	7.40464	1.2691e+09	31133.6		8.23	0.370498	0.137422	0.878799	0.0509147
13135	69792.3											8.24	232.755	35403	4203.46	40796.1	7.40059	1.26909e+09	31108.1		8.24	0.370397	0.137347	0.879511	0.050873
13145	148230											8.25	232.91	35422.4	4202.32	40829.1	7.39655	1.26907e+09	31082.6		8.25	0.370296	0.137272	0.880222	0.0508313
13155	236745											8.26	233.065	35441.7	4201.17	40862	7.39251	1.26906e+09	31057.2		8.26	0.370195	0.137197	0.880933	0.0507898
13165	240651											8.27	233.22	35461	4200.03	40895	7.38849	1.26905e+09	31031.8		8.27	0.370094	0.137123	0.881644	0.0507483
13175	179763											8.28	233.375	35480.3	4198.88	40928	7.38447	1.26903e+09	31006.5		8.28	0.369993	0.137048	0.882355	0.0507069
13185	138376											8.29	233.53	35499.6	4197.74	40960.9	7.38046	1.26902e+09	30981.3		8.29	0.369893	0.136974	0.883065	0.0506655
13195	106105											8.3	233.685	35518.9	4196.6	40993.9	7.37645	1.26901e+09	30956		8.3	0.369793	0.136899	0.883775	0.0506243
13205	92514.9											8.31	233.84	35538.1	4195.47	41026.8	7.37245	1.26899e+09	30930.9		8.31	0.369692	0.136825	0.884485	0.0505831
13215	74381.8											8.32	233.995	35557.4	4194.33	41059.7	7.36846	1.26898e+09	30905.8		8.32	0.369592	0.136751	0.885194	0.0505421
13225	63727.5											8.33	234.149	35576.6	4193.2	41092.6	7.36448	1.26897e+09	30880.7		8.33	0.369492	0.136677	0.885903	0.0505011
13235	58013.7											8.34	234.304	35595.9	4192.06	41125.5	7.3605	1.26895e+09	30855.7		8.34	0.369393	0.136603	0.886612	0.0504602
13245	49041.2											8.35	234.458	35615.1	4190.93	41158.3	7.35653	1.26894e+09	30830.7		8.35	0.369293	0.136529	0.887321	0.0504193
13255	41518.4											8.36	234.612	35634.3	4189.8	41191.2	7.35257	1.26893e+09	30805.8		8.36	0.369193	0.136456	0.888029	0.0503786
13265	33054.2											8.37	234.766	35653.4	4188.68	41224	7.34861	1.26891e+09	30780.9		8.37	0.369094	0.136382	0.888737	0.0503379
13275	25772.8											8.38	234.921	35672.6	4187.55	41256.8	7.34466	1.2689e+09	30756.1		8.38	0.368995	0.136309	0.889445	0.0502974
13285	22967.1											8.39	235.075	35691.8	4186.43	41289.7	7.34072	1.26889e+09	30731.4		8.39	0.368896	0.136236	0.890152	0.0502569
13295	21205.7											8.4	235.229	35710.9	4185.3	41322.5	7.33678	1.26887e+09	30706.6		8.4	0.368797	0.136163	0.890859	0.0502164
13305	21239											8.41	235.383	35730.1	4184.18	41355.3	7.33285	1.26886e+09	30682		8.41	0.368698	0.13609	0.891566	0.0501761
13315	25629.6											8.42	235.536	35749.2	4183.06	41388	7.32893	1.26885e+09	30657.4		8.42	0.368599	0.136017	0.892273	0.0501358
13325	48054.7											8.43	235.69	35768.3	4181.95	41420.8	7.32501	1.26883e+09	30632.8		8.43	0.368501	0.135945	0.892979	0.0500957
13335	107104											8.44	235.844	35787.4	4180.83	41453.5	7.3211	1.26882e+09	30608.3		8.44	0.368403	0.135872	0.893685	0.0500556
13345	198826											8.45	235.997	35806.5	4179.71	41486.3	7.3172	1.26881e+09	30583.8		8.45	0.368304	0.1358	0.894391	0.0500156
13355	276066											8.46	236.151	35825.6	4178.6	41519	7.3133	1.2688e+09	30559.4		8.46	0.368206	0.135727	0.895097	0.0499756
13365	253980											8.47	236.304	35844.6	4177.49	41551.7	7.30941	1.26878e+09	30535		8.47	0.368108	0.135655	0.895802	0.0499358
13375	189290											8.48	236.458	35863.7	4176.38	41584.4	7.30553	1.26877e+09	30510.7		8.48	0.368011	0.135583	0.896507	0.049896
13385	151334											8.49	236.611	35882.7	4175.27	41617.1	7.30166	1.26876e+09	30486.4		8.49	0.367913	0.135511	0.897211	0.0498563
13395	122823											8.5	236.764	35901.7	4174.17	41649.8	7.29779	1.26874e+09	30462.2		8.5	0.367815	0.135439	0.897916	0.0498166
13405	100184											8.51	236.917	35920.8	4173.06	41682.4	7.29392	1.26873e+09	30438		8.51	0.367718	0.135368	0.89862	0.0497771
13415	82659											8.52	237.07	35939.8	4171.96	41715.1	7.29007	1.26872e+09	30413.9		8.52	0.367621	0.135296	0.899324	0.0497376
13425	68822											8.53	237.223	35958.7	4170.86	41747.7	7.28622	1.2687e+09	30389.8		8.53	0.367524	0.135225	0.900027	0.0496982
13435	58771.2											8.54	237.376	35977.7	4169.76	41780.3	7.28238	1.26869e+09	30365.7		8.54	0.367427	0.135153	0.900731	0.0496589
13445	54940.8											8.55	237.528	35996.7	4168.66	41812.9	7.27854	1.26868e+09	30341.7		8.55	0.36733	0.135082	0.901434	0.0496197
13455	46403.5											8.56	237.681	36015.6	4167.56	41845.5	7.27471	1.26866e+09	30317.8		8.56	0.367233	0.135011	0.902136	0.0495805
13465	36691											8.57	237.834	36034.6	4166.47	41878.1	7.27089	1.26865e+09	30293.9		8.57	0.367137	0.13494	0.902839	0.0495414
13475	33879.6											8.58	237.986	36053.5	4165.37	41910.7	7.26707	1.26864e+09	30270		8.58	0.367041	0.134869	0.903541	0.0495024
13485	27458.1											8.59	238.139	36072.4	4164.28	41943.3	7.26326	1.26863e+09	30246.2		8.59	0.366944	0.134798	0.904243	0.0494635
13495	23260.1											8.6	238.291	36091.3	4163.19	41975.8	7.25945	1.26861e+09	30222.5		8.6	0.366848	0.134728	0.904945	0.0494247
13505	21865.5											8.61	238.443	36110.2	4162.1	42008.3	7.25566	1.2686e+09	30198.8		8.61	0.366752	0.134657	0.905646	0.0493859
13515	27309.4											8.62	238.595	36129.1	4161.01	42040.9	7.25186	1.26859e+09	30175.1		8.62	0.366656	0.134587	0.906347	0.0493472
13525	41454.7											8.63	238.748	36148	4159.93	42073.4	7.24808	1.26857e+09	30151.5		8.63	0.366561	0.134517	0.907048	0.0493085
13535	77959.6											8.64	238.9	36166.8	4158.84	42105.9	7.2443	1.26856e+09	30127.9		8.64	0.366465	0.134447	0.907748	0.04927
13545	162907											8.65	239.052	36185.7	4157.76	42138.3	7.24053	1.26855e+09	30104.4		8.65	0.36637	0.134377	0.908449	0.0492315
13555	249233											8.66	239.203	36204.5	4156.68	42170.8	7.23676	1.26854e+09	30080.9		8.66	0.366274	0.134307	0.909149	0.0491931
13565	271292											8.67	239.355	36223.3	4155.6	42203.3	7.233	1.26852e+09	30057.5		8.67	0.366179	0.134237	0.909848	0.0491548
13575	222716											8.68	239.507	36242.1	4154.52	42235.7	7.22925	1.26851e+09	30034.1		8.68	0.366084	0.134167	0.910548	0.0491165
13585	169314											8.69	239.659	36260.9	4153.44	42268.1	7.2255	1.2685e+09	30010.7		8.69	0.365989	0.134098	0.911247	0.0490783
13595	147801											8.7	239.81	36279.7	4152.37	42300.6	7.22176	1.26848e+09	29987.4		8.7	0.365895	0.134028	0.911946	0.0490402
13605	117594											8.71	239.962	36298.5	4151.29	42333	7.21803	1.26847e+09	29964.1		8.71	0.3658	0.133959	0.912645	0.0490022
13615	94717.6											8.72	240.113	36317.2	4150.22	42365.4	7.2143	1.26846e+09	29940.9		8.72	0.365705	0.13389	0.913343	0.0489642
13625	76776.5											8.73	240.264	36336	4149.15	42397.8	7.21058	1.26845e+09	29917.8		8.73	0.365611	0.133821	0.914041	0.0489263
13635	61894											8.74	240.416	36354.7	4148.08	42430.1	7.20686	1.26843e+09	29894.6		8.74	0.365517	0.133752	0.914739	0.0488885
13645	53363.1											8.75	240.567	36373.4	4147.01	42462.5	7.20315	1.26842e+09	29871.6		8.75	0.365423	0.133683	0.915437	0.0488508
13655	46511											8.76	240.718	36392.1	4145.95	42494.8	7.19945	1.26841e+09	29848.5		8.76	0.365329	0.133614	0.916134	0.0488131
13665	41698											8.77	240.869	36410.8	4144.88	42527.2	7.19575	1.2684e+09	29825.5		8.77	0.365235	0.133546	0.916831	0.0487755
13675	36283.9											8.78	241.02	36429.5	4143.82	42559.5	7.19206	1.26838e+09	29802.6		8.78	0.365141	0.133477	0.917528	0.048738
13685	27756.1											8.79	241.171	36448.2	4142.76	42591.8	7.18837	1.26837e+09	29779.7		8.79	0.365048	0.133409	0.918225	0.0487005
13695	26423											8.8	241.322	36466.9	4141.7	42624.1	7.18469	1.26836e+09	29756.8		8.8	0.364954	0.13334	0.918921	0.0486631
13705	24042.3											8.81	241.472	36485.5	4140.64	42656.4	7.18102	1.26834e+09	29734		8.81	0.364861	0.133272	0.919617	0.0486258
13715	24692.5											8.82	241.623	36504.2	4139.58	42688.6	7.17735	1.26833e+09	29711.2		8.82	0.364768	0.133204	0.920313	0.0485886
13725	26575.3											8.83	241.773	36522.8	4138.52	42720.9	7.17369	1.26832e+09	29688.5		8.83	0.364675	0.133136	0.921008	0.0485514
13735	39442.6											8.84	241.924	36541.4	4137.47	42753.2	7.17004	1.26831e+09	29665.8		8.84	0.364582	0.133068	0.921703	0.0485143
13745	81099.7											8.85	242.074	36560	4136.42	42785.4	7.16639	1.26829e+09	29643.2		8.85	0.364489	0.133001	0.922398	0.0484773
13755	148803											8.86	242.225	36578.6	4135.37	42817.6	7.16274	1.26828e+09	29620.6		8.86	0.364396	0.132933	0.923093	0.0484403
13765	230223											8.87	242.375	36597.2	4134.32	42849.8	7.15911	1.26827e+09	29598		8.87	0.364304	0.132865	0.923788	0.0484034
13775	257400											8.88	242.525	36615.8	4133.27	42882	7.15547	1.26826e+09	29575.5		8.88	0.364211	0.132798	0.924482	0.0483666
13785	208446											8.89	242.675	36634.3	4132.22	42914.2	7.15185	1.26824e+09	29553		8.89	0.364119	0.132731	0.925176	0.0483298
13795	170455											8.9	242.825	36652.9	4131.17	42946.4	7.14823	1.26823e+09	29530.6		8.9	0.364027	0.132664	0.925869	0.0482931
13805	143090											8.91	242.975	36671.4	4130.13	42978.6	7.14462	1.26822e+09	29508.2		8.91	0.363935	0.132597	0.926563	0.0482565
13815	111679											8.92	243.125	36690	4129.09	43010.7	7.14101	1.26821e+09	29485.8		8.92	0.363843	0.13253	0.927256	0.04822
13825	94227.8											8.93	243.275	36708.5	4128.04	43042.8	7.13741	1.26819e+09	29463.5		8.93	0.363751	0.132463	0.927949	0.0481835
13835	76894.2											8.94	243.424	36727	4127	43075	7.13381	1.26818e+09	29441.3		8.94	0.36366	0.132396	0.928641	0.0481471
13845	63729.4											8.95	243.574	36745.5	4125.97	43107.1	7.13022	1.26817e+09	29419		8.95	0.363568	0.132329	0.929334	0.0481108
13855	48396.2											8.96	243.724	36764	4124.93	43139.2	7.12664	1.26816e+09	29396.9		8.96	0.363477	0.132263	0.930026	0.0480745
13865	36387											8.97	243.873	36782.4	4123.89	43171.3	7.12306	1.26814e+09	29374.7		8.97	0.363385	0.132196	0.930718	0.0480383
13875	32632											8.98	244.023	36800.9	4122.86	43203.4	7.11948	1.26813e+09	29352.6		8.98	0.363294	0.13213	0.931409	0.0480021
13885	31473.6											8.99	244.172	36819.3	4121.83	43235.4	7.11592	1.26812e+09	29330.6		8.99	0.363203	0.132064	0.932101	0.0479661
13895	32986.2											9	244.321	36837.8	4120.79	43267.5	7.11236	1.26811e+09	29308.6		9	0.363112	0.131998	0.932792	0.0479301
13905	26885.4											9.01	244.47	36856.2	4119.76	43299.5	7.1088	1.2681e+09	29286.6		9.01	0.363022	0.131932	0.933483	0.0478941
13915	25931											9.02	244.619	36874.6	4118.74	43331.6	7.10525	1.26808e+09	29264.6		9.02	0.362931	0.131866	0.934173	0.0478582
13925	22947.1											9.03	244.768	36893	4117.71	43363.6	7.10171	1.26807e+09	29242.8		9.03	0.36284	0.1318	0.934863	0.0478224
13935	24040.5											9.04	244.917	36911.4	4116.68	43395.6	7.09817	1.26806e+09	29220.9		9.04	0.36275	0.131735	0.935554	0.0477867
13945	26030.2											9.05	245.066	36929.8	4115.66	43427.6	7.09463	1.26805e+09	29199.1		9.05	0.36266	0.131669	0.936243	0.047751
13955	41197.4											9.06	245.215	36948.1	4114.63	43459.6	7.09111	1.26803e+09	29177.3		9.06	0.36257	0.131604	0.936933	0.0477154
13965	85767.9											9.07	245.364	36966.5	4113.61	43491.5	7.08759	1.26802e+09	29155.6		9.07	0.36248	0.131538	0.937622	0.0476799
13975	151720											9.08	245.513	36984.9	4112.59	43523.5	7.08407	1.26801e+09	29133.9		9.08	0.36239	0.131473	0.938311	0.0476444
13985	200000											9.09	245.661	37003.2	4111.57	43555.5	7.08056	1.268e+09	29112.2		9.09	0.3623	0.131408	0.939	0.047609
13995	200357											9.1	245.81	37021.5	4110.56	43587.4	7.07706	1.26798e+09	29090.6		9.1	0.36221	0.131343	0.939689	0.0475737
14005	169679											9.11	245.958	37039.8	4109.54	43619.3	7.07356	1.26797e+09	29069.1		9.11	0.362121	0.131278	0.940377	0.0475384
14015	138001											9.12	246.106	37058.1	4108.52	43651.2	7.07006	1.26796e+09	29047.5		9.12	0.362031	0.131213	0.941065	0.0475032
14025	114030											9.13	246.255	37076.4	4107.51	43683.1	7.06657	1.26795e+09	29026		9.13	0.361942	0.131148	0.941753	0.047468
14035	97478.8											9.14	246.403	37094.7	4106.5	43715	7.06309	1.26794e+09	29004.6		9.14	0.361853	0.131084	0.94244	0.0474329
14045	77083.9											9.15	246.551	37113	4105.49	43746.9	7.05962	1.26792e+09	28983.2		9.15	0.361764	0.131019	0.943127	0.0473979
14055	67029.7											9.16	246.699	37131.2	4104.48	43778.8	7.05614	1.26791e+09	28961.8		9.16	0.361675	0.130955	0.943815	0.047363
14065	51013.2											9.17	246.847	37149.5	4103.47	43810.6	7.05268	1.2679e+09	28940.5		9.17	0.361586	0.13089	0.944501	0.0473281
14075	37537.3											9.18	246.995	37167.7	4102.46	43842.5	7.04922	1.26789e+09	28919.2		9.18	0.361497	0.130826	0.945188	0.0472932
14085	31440											9.19	247.143	37185.9	4101.46	43874.3	7.04576	1.26788e+09	28897.9		9.19	0.361409	0.130762	0.945874	0.0472585
14095	31505.3											9.2	247.291	37204.2	4100.45	43906.1	7.04231	1.26786e+09	28876.7		9.2	0.36132	0.130698	0.94656	0.0472238
14105	23721											9.21	247.439	37222.4	4099.45	43937.9	7.03887	1.26785e+09	28855.5		9.21	0.361232	0.130634	0.947246	0.0471891
14115	21008.8											9.22	247.586	37240.6	4098.45	43969.7	7.03543	1.26784e+09	28834.4		9.22	0.361143	0.13057	0.947931	0.0471546
14125	20754.3											9.23	247.734	37258.7	4097.45	44001.5	7.032	1.26783e+09	28813.2		9.23	0.361055	0.130506	0.948617	0.0471201
14135	20625.7											9.24	247.881	37276.9	4096.45	44033.3	7.02857	1.26782e+09	28792.2		9.24	0.360967	0.130443	0.949302	0.0470856
14145	19850.3											9.25	248.029	37295.1	4095.45	44065.1	7.02515	1.2678e+09	28771.2		9.25	0.360879	0.130379	0.949987	0.0470512
14155	16231.2											9.26	248.176	37313.2	4094.46	44096.8	7.02173	1.26779e+09	28750.2		9.26	0.360792	0.130316	0.950671	0.0470169
14165	21601.5											9.27	248.323	37331.4	4093.46	44128.6	7.01832	1.26778e+09	28729.2		9.27	0.360704	0.130253	0.951355	0.0469826
14175	26390.1											9.28	248.471	37349.5	4092.47	44160.3	7.01491	1.26777e+09	28708.3		9.28	0.360616	0.130189	0.95204	0.0469484
14185	47372.6											9.29	248.618	37367.6	4091.48	44192	7.01151	1.26776e+09	28687.4		9.29	0.360529	0.130126	0.952723	0.0469143
14195	89719.2											9.3	248.765	37385.7	4090.48	44223.7	7.00811	1.26774e+09	28666.6		9.3	0.360442	0.130063	0.953407	0.0468802
14205	142898											9.31	248.912	37403.8	4089.5	44255.4	7.00472	1.26773e+09	28645.8		9.31	0.360354	0.13	0.95409	0.0468462
14215	165712											9.32	249.059	37421.9	4088.51	44287.1	7.00134	1.26772e+09	28625		9.32	0.360267	0.129937	0.954773	0.0468122
14225	146568											9.33	249.206	37440	4087.52	44318.8	6.99796	1.26771e+09	28604.3		9.33	0.36018	0.129875	0.955456	0.0467783
14235	121886											9.34	249.352	37458	4086.53	44350.4	6.99458	1.2677e+09	28583.6		9.34	0.360094	0.129812	0.956139	0.0467445
14245	101975											9.35	249.499	37476.1	4085.55	44382.1	6.99121	1.26768e+09	28563		9.35	0.360007	0.12975	0.956821	0.0467107
14255	88342.3											9.36	249.646	37494.1	4084.57	44413.7	6.98785	1.26767e+09	28542.3		9.36	0.35992	0.129687	0.957503	0.046677
14265	74350											9.37	249.792	37512.2	4083.58	44445.4	6.98449	1.26766e+09	28521.8		9.37	0.359834	0.129625	0.958185	0.0466434
14275	57810.6											9.38	249.939	37530.2	4082.6	44477	6.98114	1.26765e+09	28501.2		9.38	0.359747	0.129563	0.958867	0.0466098
14285	45084.8											9.39	250.085	37548.2	4081.62	44508.6	6.97779	1.26764e+09	28480.7		9.39	0.359661	0.1295	0.959548	0.0465762
14295	33686.6											9.4	250.232	37566.2	4080.65	44540.2	6.97445	1.26762e+09	28460.2		9.4	0.359575	0.129438	0.960229	0.0465428
14305	28963.9											9.41	250.378	37584.2	4079.67	44571.8	6.97111	1.26761e+09	28439.8		9.41	0.359489	0.129376	0.96091	0.0465094
14315	26864											9.42	250.524	37602.2	4078.69	44603.3	6.96777	1.2676e+09	28419.4		9.42	0.359403	0.129315	0.961591	0.046476
14325	19670.4											9.43	250.67	37620.1	4077.72	44634.9	6.96445	1.26759e+09	28399.1		9.43	0.359317	0.129253	0.962271	0.0464427
14335	17708.7											9.44	250.816	37638.1	4076.75	44666.4	6.96112	1.26758e+09	28378.7		9.44	0.359231	0.129191	0.962951	0.0464095
14345	16401.9											9.45	250.962	37656	4075.78	44698	6.9578	1.26757e+09	28358.5		9.45	0.359146	0.12913	0.963631	0.0463763
14355	14587.3											9.46	251.108	37674	4074.81	44729.5	6.95449	1.26755e+09	28338.2		9.46	0.35906	0.129068	0.964311	0.0463432
14365	13284.7											9.47	251.254	37691.9	4073.84	44761	6.95118	1.26754e+09	28318		9.47	0.358975	0.129007	0.96499	0.0463101
14375	11416											9.48	251.4	37709.8	4072.87	44792.5	6.94788	1.26753e+09	28297.8		9.48	0.358889	0.128945	0.96567	0.0462771
14385	13466.3											9.49	251.546	37727.7	4071.9	44824	6.94458	1.26752e+09	28277.7		9.49	0.358804	0.128884	0.966349	0.0462442
14395	15665											9.5	251.692	37745.6	4070.94	44855.5	6.94129	1.26751e+09	28257.6		9.5	0.358719	0.128823	0.967027	0.0462113
14405	20587.4											9.51	251.837	37763.5	4069.97	44887	6.938	1.2675e+09	28237.5		9.51	0.358634	0.128762	0.967706	0.0461785
14415	37210.2											9.52	251.983	37781.4	4069.01	44918.4	6.93472	1.26748e+09	28217.4		9.52	0.358549	0.128701	0.968384	0.0461457
14425	61232.4											9.53	252.128	37799.2	4068.05	44949.9	6.93144	1.26747e+09	28197.4		9.53	0.358465	0.12864	0.969062	0.046113
14435	95359.5											9.54	252.274	37817.1	4067.09	44981.3	6.92817	1.26746e+09	28177.5		9.54	0.35838	0.12858	0.96974	0.0460803
14445	114992											9.55	252.419	37834.9	4066.13	45012.8	6.9249	1.26745e+09	28157.5		9.55	0.358295	0.128519	0.970417	0.0460477
14455	113402											9.56	252.564	37852.8	4065.17	45044.2	6.92164	1.26744e+09	28137.6		9.56	0.358211	0.128458	0.971095	0.0460152
14465	96806.2											9.57	252.709	37870.6	4064.21	45075.6	6.91838	1.26743e+09	28117.8		9.57	0.358127	0.128398	0.971772	0.0459827
14475	84863.7											9.58	252.854	37888.4	4063.26	45107	6.91513	1.26741e+09	28098		9.58	0.358042	0.128338	0.972449	0.0459503
14485	73635.8											9.59	252.999	37906.2	4062.3	45138.4	6.91188	1.2674e+09	28078.2		9.59	0.357958	0.128277	0.973125	0.0459179
14495	59779.4											9.6	253.144	37924	4061.35	45169.7	6.90864	1.26739e+09	28058.4		9.6	0.357874	0.128217	0.973802	0.0458856
14505	47664.3											9.61	253.289	37941.8	4060.4	45201.1	6.9054	1.26738e+09	28038.7		9.61	0.357791	0.128157	0.974478	0.0458534
14515	38251.2											9.62	253.434	37959.6	4059.45	45232.4	6.90217	1.26737e+09	28019		9.62	0.357707	0.128097	0.975154	0.0458212
14525	30505.2											9.63	253.579	37977.3	4058.5	45263.8	6.89894	1.26736e+09	27999.3		9.63	0.357623	0.128037	0.975829	0.045789
14535	24291.2											9.64	253.724	37995.1	4057.55	45295.1	6.89572	1.26734e+09	27979.7		9.64	0.35754	0.127977	0.976505	0.0457569
14545	19228.7											9.65	253.868	38012.8	4056.6	45326.4	6.8925	1.26733e+09	27960.1		9.65	0.357456	0.127918	0.97718	0.0457249
14555	14540.4											9.66	254.013	38030.6	4055.66	45357.7	6.88928	1.26732e+09	27940.6		9.66	0.357373	0.127858	0.977855	0.0456929
14565	13949.5											9.67	254.157	38048.3	4054.71	45389	6.88608	1.26731e+09	27921.1		9.67	0.357289	0.127798	0.97853	0.045661
14575	12633											9.68	254.302	38066	4053.77	45420.3	6.88287	1.2673e+09	27901.6		9.68	0.357206	0.127739	0.979204	0.0456291
14585	11332.8											9.69	254.446	38083.7	4052.83	45451.6	6.87967	1.26729e+09	27882.1		9.69	0.357123	0.127679	0.979878	0.0455973
14595	11276.5											9.7	254.591	38101.4	4051.89	45482.9	6.87648	1.26728e+09	27862.7		9.7	0.35704	0.12762	0.980552	0.0455656
14605	9248.59											9.71	254.735	38119.1	4050.95	45514.1	6.87329	1.26726e+09	27843.3		9.71	0.356958	0.127561	0.981226	0.0455339
14615	8623.15											9.72	254.879	38136.7	4050.01	45545.4	6.8701	1.26725e+09	27824		9.72	0.356875	0.127502	0.9819	0.0455022
14625	10600.6											9.73	255.023	38154.4	4049.07	45576.6	6.86692	1.26724e+09	27804.6		9.73	0.356792	0.127443	0.982573	0.0454706
14635	10981.1											9.74	255.167	38172.1	4048.13	45607.8	6.86375	1.26723e+09	27785.4		9.74	0.35671	0.127384	0.983246	0.0454391
14645	17936.4											9.75	255.311	38189.7	4047.2	45639	6.86058	1.26722e+09	27766.1		9.75	0.356627	0.127325	0.983919	0.0454076
14655	23964.6											9.76	255.455	38207.3	4046.26	45670.2	6.85741	1.26721e+09	27746.9		9.76	0.356545	0.127266	0.984592	0.0453762
14665	39755											9.77	255.599	38225	4045.33	45701.4	6.85425	1.2672e+09	27727.7		9.77	0.356463	0.127208	0.985264	0.0453448
14675	63378.1											9.78	255.743	38242.6	4044.4	45732.6	6.85109	1.26718e+09	27708.6		9.78	0.356381	0.127149	0.985936	0.0453135
14685	76474.9											9.79	255.886	38260.2	4043.47	45763.8	6.84794	1.26717e+09	27689.4		9.79	0.356299	0.127091	0.986608	0.0452822
14695	76241.3											9.8	256.03	38277.8	4042.54	45794.9	6.84479	1.26716e+09	27670.3		9.8	0.356217	0.127032	0.98728	0.045251
14705	69225.9											9.81	256.174	38295.3	4041.61	45826.1	6.84165	1.26715e+09	27651.3		9.81	0.356135	0.126974	0.987952	0.0452198
14715	61663.6											9.82	256.317	38312.9	4040.68	45857.2	6.83851	1.26714e+09	27632.3		9.82	0.356053	0.126916	0.988623	0.0451887
14725	54596.9											9.83	256.461	38330.5	4039.76	45888.3	6.83538	1.26713e+09	27613.3		9.83	0.355972	0.126857	0.989294	0.0451577
14735	47771.3											9.84	256.604	38348	4038.83	45919.5	6.83225	1.26712e+09	27594.3		9.84	0.35589	0.126799	0.989965	0.0451267
14745	35361.1											9.85	256.747	38365.6	4037.91	45950.6	6.82913	1.2671e+09	27575.4		9.85	0.355809	0.126741	0.990635	0.0450957
14755	28185.4											9.86	256.89	38383.1	4036.99	45981.7	6.82601	1.26709e+09	27556.5		9.86	0.355728	0.126683	0.991306	0.0450648
14765	23479.2											9.87	257.034	38400.6	4036.07	46012.7	6.82289	1.26708e+09	27537.6		9.87	0.355647	0.126626	0.991976	0.045034
14775	18688.5											9.88	257.177	38418.2	4035.15	46043.8	6.81978	1.26707e+09	27518.8		9.88	0.355565	0.126568	0.992646	0.0450032
14785	16384.7											9.89	257.32	38435.7	4034.23	46074.9	6.81667	1.26706e+09	27500		9.89	0.355484	0.12651	0.993315	0.0449724
14795	11835.7											9.9	257.463	38453.2	4033.31	46105.9	6.81357	1.26705e+09	27481.3		9.9	0.355404	0.126453	0.993985	0.0449418
14805	8904.84											9.91	257.606	38470.6	4032.39	46137	6.81048	1.26704e+09	27462.5		9.91	0.355323	0.126395	0.994654	0.0449111
14815	8150.07											9.92	257.749	38488.1	4031.48	46168	6.80738	1.26703e+09	27443.8		9.92	0.355242	0.126338	0.995323	0.0448805
14825	6593.5											9.93	257.891	38505.6	4030.56	46199	6.8043	1.26702e+09	27425.1		9.93	0.355162	0.126281	0.995992	0.04485
14835	6614.12											9.94	258.034	38523	4029.65	46230	6.80121	1.267e+09	27406.5		9.94	0.355081	0.126223	0.996661	0.0448195
14845	6475.97											9.95	258.177	38540.5	4028.74	46261	6.79813	1.26699e+09	27387.9		9.95	0.355001	0.126166	0.997329	0.0447891
14855	6498.75											9.96	258.319	38557.9	4027.83	46292	6.79506	1.26698e+09	27369.3		9.96	0.35492	0.126109	0.997997	0.0447587
14865	6595.4											9.97	258.462	38575.3	4026.92	46323	6.79199	1.26697e+09	27350.8		9.97	0.35484	0.126052	0.998665	0.0447284
14875	6420.41											9.98	258.604	38592.8	4026.01	46354	6.78892	1.26696e+09	27332.3		9.98	0.35476	0.125995	0.999333	0.0446981
14885	8065.13											9.99	258.747	38610.2	4025.1	46384.9	6.78586	1.26695e+09	27313.8		9.99	0.35468	0.125939	1	0.0446679
14895	12089.1
14905	18609.2
14915	34472.9
14925	43593.2
14935	51642.3
14945	49752.9
14955	42302.6
14965	41739.3
14975	32481.9
14985	30468.3
14995	23804.6
15005	20513.5
15015	15848.4
15025	12824.6
15035	11613
15045	8663.94
15055	9308.49
15065	6551.89
15075	6545.71
15085	6093.05
15095	6879.9
15105	4369.44
15115	5431.74
15125	5293.21
15135	6403.55
15145	8259.5
15155	9889.33
15165	14474.3
15175	24478.2
15185	27702.2
15195	32230.4
15205	28532.4
15215	28029.9
15225	26061.6
15235	21698.5
15245	19532.6
15255	17065.6
15265	13846.6
15275	12387.9
15285	9900.06
15295	10246.1
15305	6766.23
15315	5233.09
15325	5436.01
15335	4781.14
15345	4276.08
15355	3873.57
15365	3607.39
15375	3956.24
15385	4431.4
15395	3125.06
15405	4497.38
15415	5054.37
15425	8473.7
15435	11696.3
15445	14817.9
15455	16409.2
15465	18048
15475	16581.6
15485	16308.5
15495	15490
15505	13265.9
15515	11793.8
15525	10357.2
15535	9124.22
15545	6955.58
15555	7231.89
15565	5817.54
15575	4932.94
15585	4614.57
15595	3639.34
15605	3800.11
15615	3152.7
15625	2753.95
15635	2788.38
15645	3772.1
15655	2683.63
15665	2444.35
15675	3892.37
15685	3651
15695	5290.41
15705	5556.5
15715	8407.09
15725	11169.1
15735	10556.1
15745	8804.19
15755	9152.02
15765	10594.6
15775	10039.5
15785	9120.53
15795	8368.08
15805	7812.65
15815	6461.25
15825	5548.7
15835	4093.32
15845	3822.28
15855	3631.27
15865	3437.1
15875	3827.36
15885	3399.44
15895	2293.94
15905	2272.56
15915	2089.43
15925	2221.19
15935	1910.04
15945	1640.34
15955	2113.98
15965	1686.96
15975	2235.08
15985	3515.91
15995	5017.02
16005	4697.2
16015	5984.6
16025	6407.75
16035	6019.16
16045	5613.37
16055	5247.54
16065	4678.19
16075	5410.91
16085	4045.22
16095	5374.53
16105	4744.85
16115	3608.27
16125	4941.29
16135	3087.29
16145	3133.62
16155	3511.78
16165	2128.88
16175	2137.54
16185	2575.72
16195	2838.23
16205	2333.31
16215	1412.89
16225	1460.91
16235	1843
16245	1166.62
16255	2117.97
16265	1237.71
16275	1546.84
16285	2246.42
16295	2935.45
16305	2138.19
16315	3533.08
16325	3510.49
16335	3118.29
16345	3200.64
16355	3803.6
16365	3909.1
16375	3534.4
16385	3113.34
16395	2118.57
16405	2996.9
16415	1647.33
16425	2302.48
16435	1974.87
16445	2415.73
16455	2302.78
16465	3223.23
16475	2351.54
16485	1689.23
16495	1407.05
16505	737.271
16515	1874.57
16525	1319.84
16535	1594.65
16545	900.823
16555	1261.54
16565	1234.7
16575	1313.92
16585	906.562
16595	1438.62
16605	2254.94
16615	2371.8
16625	2122.45
16635	1747.26
16645	1243.03
16655	1120.01
16665	1459.1
16675	1747.49
16685	907.906
16695	1767.31
16705	1191.49
16715	952.274
16725	964.953
16735	560.124
16745	1234.46
16755	1934.1
16765	1821.39
16775	1441.96
16785	1257.52
16795	1468.63
16805	1749.95
16815	992.152
16825	736.01
16835	1065.37
16845	396.685
16855	783.915
16865	1014.28
16875	620.742
16885	332.943
16895	531.523
16905	880.773
16915	545.246
16925	865.568
16935	891.986
16945	635.478
16955	810.023
16965	868.958
16975	454.616
16985	359.417
