# Supplementary material for: Frequency chasing of individual megadalton ions in an Orbitrap analyser improves precision of analysis in single-molecule mass spectrometry
Source: Nat Chem. 2022 Mar 10;14(5):515–22. doi: 10.1038/s41557-022-00897-1 (PMC9068510; doi:10.1038/s41557-022-00897-1)
Supplement: Source Data Fig. 3 — Statistical source data. [file 41557_2022_897_MOESM5_ESM.xlsx]

## Sheet: Sheet1
m/z	Intensity		m/z	Segment
20900.1	0.000578351		21462.4	1
20900.3	0		21396.1	1
20900.5	0		21198.1	1																Calculation of charge				Error propagation
20900.7	0.0142528		21050.7	1																based on stripping event				Error of one segment			0.2
20900.9	0.017946		20998.4	1																Formula:				Error of average of 3			0.11547
20901	0.0133465		20986.3	1																z_j = (mz_i-1)/(mz_j-mz_i) for mz_j > mz_i
20901.2	0.00432728		20919.3	1			No loss			small loss			large loss				charge loss			z_i = (mz_j-1)/(mz_j-mz_i) for mz_j > mz_i				%Error in nominator (mz_i-1)			5.448e-06
20901.4	0		21462.3	2																				%Error in denominator (mz_j-mz_i)			0.00110998
20901.6	0		21396.2	2			20919.3	1		21462.4	1		21050.7	1			21198.1	1		pos_before	21195.9			%error of quotient			0.00110999
20901.8	0		21197.4	2			20919.3	2		21462.3	2		21049.8	2			21197.4	2		pos_after	21343.1
20901.9	0		21049.8	2			20919.1	3		21462.8	3		21048.9	3			21197	3
20902.1	0		20997.9	2			20919.2	4		21462.4	4		21049.7	4			21196.4	4		z_before	145.067			error of z_j			0.159913
20902.3	0.00276574		20986.6	2			20919.2	5		21462.7	5		21048.6	5			21195.7	5		z_after	144.067
20902.5	0.00873421		20919.3	2			20919.4	6		21462.2	6		21048.2	6			21196.3	6
20902.7	0.0128766		21462.8	3			20919.2	7		21462	7		21047.8	7			21195.9	7		mass before	3.07322e+06
20902.8	0.0118966		21396.6	3			20919.2	8		21462.6	8		21047.5	8			21195.6	8		mass after	3.07327e+06
20903	0.00697302		21197	3			20919.5	9		21461.3	9		21047.3	9			21343.2	9
20903.2	0		21048.9	3			20919.2	10		21462.5	10		21046.7	10			21342.7	10
20903.4	0		20998.3	3			20919.3	11		21461.7	11		21046.4	11			21343.3	11
20903.5	0.0114074		20985.6	3			20918.9	12		21462.2	12		21046.1	12			21343	12
20903.7	0.0231249		20919.1	3			20919.5	13		21461.5	13		21046.5	13			21342.9	13
20903.9	0.0348443		21462.4	4			20919	14		21461.5	14		21045.9	14			21343.1	14
20904.1	0.0338831		21395.9	4			20919	15		21461.4	15		21045.6	15			21342.9	15
20904.3	0.013428		21196.4	4
20904.4	0.00684081		21049.7	4						slope	-0.0793571		slope	-0.34328
20904.6	0.0027002		20998.4	4						loss [th]	-1.111		loss [th]	-4.80592
20904.8	0		20985.9	4						z_from_ms_possition	141		z_from_ms_possition	144
20905	0.00122929		20919.2	4						loss[da]	-156.651		loss[da]	-692.052
20905.2	0.00633661		21462.7	5
20905.3	0.0114559		21395.9	5
20905.5	0.0127166		21195.7	5
20905.7	0.0090279		21048.6	5
20905.9	0.0033648		20998.8	5
20906.1	0		20985.8	5
20906.2	0		20919.2	5
20906.4	0		21462.2	6
20906.6	0		21396.1	6
20906.8	0.000869249		21196.3	6
20907	0.00537841		21048.2	6
20907.1	0.0101074		20998.7	6
20907.3	0.0112282		20985.5	6
20907.5	0.00751268		20919.4	6
20907.7	0.0018601		21462	7
20907.9	0		21395.5	7
20908	0		21195.9	7
20908.2	0.000128051		21047.8	7
20908.4	0.0017713		20998.7	7
20908.6	0.00102955		20985.6	7
20908.7	0		20919.2	7
20908.9	0		21462.6	8
20909.1	0		21396.2	8
20909.3	0.00108465		21195.6	8
20909.5	0.00540547		21047.5	8
20909.6	0.00579761		20998.2	8
20909.8	0.00319645		20985.7	8
20910	0.00140371		20919.2	8
20910.2	0.00333551		21461.3	9
20910.4	0.00881195		21395.5	9
20910.5	0.0153251		21343.2	9
20910.7	0.0200322		21047.3	9
20910.9	0.0211091		20998.5	9
20911.1	0.0181408		20985.8	9
20911.3	0.0120543		20919.5	9
20911.4	0.00331779		21462.5	10
20911.6	0		21395.3	10
20911.8	0		21342.7	10
20912	0.00255847		21046.7	10
20912.2	0.00815455		20998.1	10
20912.3	0.0132916		20986.1	10
20912.5	0.0151693		20919.2	10
20912.7	0.00709644		21461.7	11
20912.9	0		21396.5	11
20913	0		21343.3	11
20913.2	0		21046.4	11
20913.4	0.00300603		20997.7	11
20913.6	0.0155505		20986.4	11
20913.8	0.0145519		20919.3	11
20913.9	0.00876498		21462.2	12
20914.1	0.00259429		21396.1	12
20914.3	0		21343	12
20914.5	0		21046.1	12
20914.7	0		20997.9	12
20914.8	0		20986.1	12
20915	0.00249947		20918.9	12
20915.2	0.00381346		21461.5	13
20915.4	0.00206452		21395.5	13
20915.6	0		21342.9	13
20915.7	0		21046.5	13
20915.9	0		20998.1	13
20916.1	0.00216329		20986.3	13
20916.3	0.00304673		20919.5	13
20916.5	0.00180586		21461.5	14
20916.6	0.000318977		21395	14
20916.8	0.000630778		21343.1	14
20917	0.005361		21045.9	14
20917.2	0.0152987		20997.9	14
20917.4	0.0239383		20986	14
20917.5	0.0108017		20919	14
20917.7	0.00577031		21461.4	15
20917.9	0.00275508		21395.1	15
20918.1	0		21342.9	15
20918.3	0.0112539		21045.6	15
20918.5	0.0270406		20998.8	15
20918.7	0.0663779		20985.9	15
20918.8	0.20196		20919	15
20919	0.501367
20919.2	0.832763
20919.4	0.994336
20919.5	0.714854
20919.7	0.390073
20919.9	0.104026
20920.1	0.01514
20920.3	0.013284
20920.4	0.0305679
20920.6	0.0355393
20920.8	0.0173041
20920.9	0
20921.1	0
20921.3	0
20921.5	0
20921.7	0
20921.8	0
20922	0
20922.2	0.00107841
20922.4	0.00524381
20922.6	0.00829342
20922.7	0.00738883
20922.9	0.00382225
20923.1	0
20923.3	0.00365996
20923.5	0.0160754
20923.6	0.0282789
20923.8	0.0278235
20924	0.0127209
20924.2	0.00522316
20924.3	0.00158999
20924.5	0.000399021
20924.7	0.00234974
20924.9	0.00654461
20925.1	0.0124861
20925.2	0.0182587
20925.4	0.0207144
20925.6	0.0179311
20925.8	0.0113396
20926	0.00514926
20926.1	0.00340166
20926.3	0.00719796
20926.5	0.014327
20926.7	0.0210749
20926.9	0.0242119
20927	0.0220402
20927.2	0.0150434
20927.4	0.00613641
20927.6	0
20927.8	0
20927.9	0
20928.1	0
20928.3	0
20928.5	0
20928.7	0.000865
20928.8	0.00653764
20929	0.00977137
20929.2	0.00687778
20929.4	0.000727925
20929.6	0
20929.7	0.00701668
20929.9	0.0188931
20930.1	0.0246404
20930.3	0.0193378
20930.5	0.00837134
20930.6	0.000582751
20930.8	0
20931	0.00127662
20931.2	0.00196652
20931.4	0.00148312
20931.5	0.000266591
20931.7	0
20931.9	0
20932.1	0.00105415
20932.2	0.00455576
20932.4	0.00792173
20932.6	0.00809677
20932.8	0.00450816
20933	0.000855743
20933.1	0.00204743
20933.3	0.0145917
20933.5	0.0265434
20933.7	0.0344914
20933.9	0.024421
20934	0.011164
20934.2	0
20934.4	0.00344869
20934.6	0.00540467
20934.8	0.00711007
20934.9	0.00703406
20935.1	0.00900763
20935.3	0.0142999
20935.5	0.0179423
20935.7	0.0145687
20935.8	0.00642658
20936	0.00243985
20936.2	0.0105033
20936.4	0.023777
20936.6	0.0328054
20936.7	0.0203509
20936.9	0.00604838
20937.1	0
20937.3	0.00369073
20937.5	0.00567306
20937.6	0.00885928
20937.8	0.0131507
20938	0.0174893
20938.2	0.0177361
20938.4	0.011537
20938.5	0.00317414
20938.7	0.000433412
20938.9	0.00622422
20939.1	0.0150013
20939.3	0.0183415
20939.4	0.013574
20939.6	0.00605338
20939.8	0.00316423
20940	0.00734821
20940.2	0.0152664
20940.3	0.0222238
20940.5	0.0256759
20940.7	0.0249333
20940.9	0.0200633
20941	0.00556227
20941.2	0
20941.4	0
20941.6	0
20941.8	0.00915153
20941.9	0.0199871
20942.1	0.0325007
20942.3	0.0370576
20942.5	0.0364875
20942.7	0.0241656
20942.8	0.0135329
20943	0.00364205
20943.2	4.79357e-05
20943.4	0.00619835
20943.6	0.0149326
20943.7	0.0242678
20943.9	0.0179019
20944.1	0.0104656
20944.3	0.00365591
20944.5	0.000722934
20944.6	0
20944.8	0
20945	0
20945.2	0
20945.4	0.00231995
20945.5	0.00841903
20945.7	0.0120872
20945.9	0.00970178
20946.1	0.00271946
20946.3	0
20946.4	0
20946.6	0.000606462
20946.8	0.0049935
20947	0.00701244
20947.2	0.00562383
20947.3	0.00193322
20947.5	0
20947.7	0.00410097
20947.9	0.0143949
20948.1	0.0244059
20948.2	0.0268687
20948.4	0.0206401
20948.6	0.010932
20948.8	0.00329562
20949	0
20949.1	0
20949.3	0
20949.5	0
20949.7	0
20949.9	0
20950	0.00203618
20950.2	0.00646309
20950.4	0.0104592
20950.6	0.0108447
20950.8	0.00672002
20950.9	0.00140402
20951.1	0
20951.3	0.00386425
20951.5	0.00964676
20951.7	0.0119046
20951.8	0.00894618
20952	0.00364501
20952.2	0
20952.4	0
20952.6	0
20952.7	0.00147509
20952.9	0.00795094
20953.1	0.0155136
20953.3	0.0193877
20953.5	0.0164771
20953.6	0.00917735
20953.8	0
20954	0
20954.2	0.00865816
20954.4	0.0189034
20954.5	0.0178264
20954.7	0.0130504
20954.9	0.00623214
20955.1	0.00179082
20955.2	0
20955.4	0
20955.6	0
20955.8	4.55392e-05
20956	0.00451262
20956.1	0.0102071
20956.3	0.0154437
20956.5	0.0191643
20956.7	0.0206846
20956.9	0.0193405
20957	0.0152142
20957.2	0.00975944
20957.4	0.00519438
20957.6	0.00330214
20957.8	0.00464856
20957.9	0.00836678
20958.1	0.0123783
20958.3	0.0141471
20958.5	0.011937
20958.7	0.00610174
20958.8	0
20959	0
20959.2	0
20959.4	0.00219206
20959.6	0.00111537
20959.7	0
20959.9	0.00168411
20960.1	0.011162
20960.3	0.0212035
20960.5	0.0238358
20960.6	0.0175443
20960.8	0.00805062
20961	0.00119338
20961.2	0.00038226
20961.4	0.00160519
20961.5	0.00321588
20961.7	0.00442663
20961.9	0.00501395
20962.1	0.00472803
20962.3	0.00319703
20962.4	0.000641415
20962.6	0
20962.8	0
20963	0.00342905
20963.2	0.00708837
20963.3	0.0068659
20963.5	0.00318567
20963.7	0.000628539
20963.9	0.00233185
20964.1	0.00567188
20964.2	0.00517574
20964.4	0.000149434
20964.6	0
20964.8	0.00326262
20965	0.012858
20965.1	0.0336498
20965.3	0.0287742
20965.5	0.0138159
20965.7	0.00110376
20965.9	0
20966	0.00318424
20966.2	0.00530198
20966.4	0.00814046
20966.6	0.00900357
20966.8	0.00633835
20966.9	0.00095662
20967.1	0
20967.3	0
20967.5	0.00150746
20967.7	0.00375729
20967.8	0.00327741
20968	0.00115816
20968.2	0
20968.4	0
20968.6	0
20968.7	0
20968.9	0
20969.1	0
20969.3	0
20969.5	0
20969.6	0
20969.8	0.00164441
20970	0.0083664
20970.2	0.0157546
20970.4	0.0195502
20970.5	0.0162338
20970.7	0.000341131
20970.9	0
20971.1	0.005146
20971.3	0.0181916
20971.4	0.031335
20971.6	0.0252976
20971.8	0.0113779
20972	0
20972.2	0.00559736
20972.3	0.0141718
20972.5	0.0196856
20972.7	0.0162889
20972.9	0.00812015
20973.1	0
20973.2	0.00207671
20973.4	0.0143093
20973.6	0.0245677
20973.8	0.034187
20974	0.0336359
20974.1	0.0226202
20974.3	0.0106602
20974.5	0.00647528
20974.7	0.00312342
20974.9	0.00217956
20975	0.0034433
20975.2	0.0056182
20975.4	0.00770066
20975.6	0.010384
20975.8	0.0147463
20975.9	0.0336995
20976.1	0.0329335
20976.3	0.0201376
20976.5	0.00632088
20976.7	0.0026013
20976.9	0.00219865
20977.1	0.00420419
20977.3	0.00385955
20977.5	0.00186426
20977.6	0.000907749
20977.8	0.00786901
20978	0.0240395
20978.2	0.042267
20978.4	0.0488422
20978.5	0.0336385
20978.7	0.0165708
20978.9	0.00185368
20979	0.00182474
20979.2	0.00344471
20979.4	0.00537689
20979.5	0.00537115
20979.7	0.00282524
20979.9	0.000744236
20980.1	0.001447
20980.3	0.00392195
20980.5	0.00523428
20980.6	0.0038615
20980.8	0.00120048
20981	0
20981.2	0
20981.4	0.00134425
20981.5	0.00557223
20981.7	0.00912869
20981.9	0.00844826
20982.1	0.00306889
20982.3	0
20982.4	0.00307604
20982.6	0.0109114
20982.8	0.0155084
20983	0.0196449
20983.2	0.0104208
20983.3	0.00201971
20983.5	0.00153594
20983.7	0.00336924
20983.9	0.0116829
20984.1	0
20984.2	0
20984.4	0
20984.6	0.00147948
20984.8	0.00240323
20985	0.0172343
20985.1	0.0260125
20985.3	0.0894802
20985.5	0.313977
20985.7	0.624324
20985.9	0.937624
20986	0.883479
20986.2	0.555767
20986.4	0.251032
20986.6	0.0722074
20986.8	0.0270821
20986.9	0.0199572
20987.1	0.0034944
20987.3	0.000202837
20987.5	0.0040968
20987.7	0
20987.8	0.00974047
20988	0
20988.2	0
20988.4	0.00659567
20988.6	0.013142
20988.7	0.0128928
20988.9	0.00714807
20989.1	0.0016637
20989.3	0.000797225
20989.5	0.00635754
20989.6	0.0165615
20989.8	0.0252038
20990	0.0255491
20990.2	0.0171096
20990.4	0.00699865
20990.5	0.00340925
20990.7	0.00861002
20990.9	0.0181832
20991.1	0.0252707
20991.3	0.0252443
20991.4	0.0182994
20991.6	0.00893711
20991.8	0
20992	0
20992.2	0
20992.3	0
20992.5	0
20992.7	0
20992.9	0
20993.1	0
20993.2	0
20993.4	0
20993.6	0
20993.8	0
20994	0
20994.2	0
20994.3	0
20994.5	0
20994.7	0
20994.9	0
20995.1	0
20995.2	0
20995.4	0
20995.6	0
20995.8	0
20996	0
20996.2	0
20996.4	0
20996.5	0.00510442
20996.7	0.00297009
20996.9	0.000320735
20997.1	0.000145216
20997.3	0.0100747
20997.4	0.0253726
20997.6	0.0387768
20997.8	0.0709951
20998	0.19399
20998.2	0.477316
20998.3	0.789583
20998.5	0.943852
20998.7	0.676191
20998.9	0.364746
20999.1	0.093231
20999.2	0.00705265
20999.4	0
20999.6	0
20999.7	0
20999.9	0.00337788
21000.1	0.00782198
21000.3	0.0161808
21000.5	0.0175386
21000.6	0.00661859
21000.8	0
21001	0
21001.2	0.0027374
21001.4	0.00474048
21001.5	0.00473834
21001.7	0.00316758
21001.9	0.000980627
21002.1	0
21002.3	0
21002.4	0.00130457
21002.6	0.0043422
21002.8	0.00810567
21003	0.0107962
21003.2	0.0101569
21003.4	0.0060523
21003.5	0.00119626
21003.7	0
21003.9	0
21004.1	0.000443779
21004.3	0
21004.4	0
21004.6	0.0007123
21004.8	0.00102374
21005	0
21005.2	0
21005.3	0.00016716
21005.5	0.00603131
21005.7	0.0141205
21005.9	0.0306305
21006.1	0.0276798
21006.2	0.0159384
21006.4	0.00599284
21006.6	0.00210838
21006.8	0.00237001
21007	0.00545868
21007.1	0.00479988
21007.3	0
21007.5	0
21007.7	0
21007.9	0.00774437
21008	0.0142375
21008.2	0.0143553
21008.4	0.00845026
21008.6	0.00121178
21008.8	0
21008.9	0
21009.1	0
21009.3	0.000739886
21009.5	0
21009.7	9.29233e-05
21009.8	0.00357989
21010	0.00742533
21010.2	0.00673016
21010.4	0.00109872
21010.6	0
21010.8	0.00496139
21010.9	0.0128314
21011.1	0.0154881
21011.3	0.0105977
21011.5	0.00368101
21011.7	0.00341787
21011.8	0.0123773
21012	0.0234276
21012.2	0.0267082
21012.4	0.0196653
21012.6	0.00861263
21012.7	0.000485597
21012.9	0
21013.1	0
21013.3	6.37703e-05
21013.5	0.00101952
21013.6	0.00470044
21013.8	0.00955586
21014	0.0210709
21014.2	0.0288947
21014.4	0.0212416
21014.5	0.00800147
21014.7	0.00279581
21014.9	0.00208729
21015.1	0.00686687
21015.3	0.0104496
21015.4	0.0101086
21015.6	0.0085379
21015.8	0.00835056
21016	0.00800295
21016.2	0.00553555
21016.4	0.00346735
21016.5	0
21016.7	0.0060592
21016.9	0.0218925
21017.1	0.0268061
21017.3	0.0200887
21017.4	0.00897236
21017.6	0.000691096
21017.8	0
21018	0.00179561
21018.2	0.00436245
21018.3	0.00406648
21018.5	0.00172438
21018.7	0
21018.9	0
21019.1	0
21019.2	0
21019.4	0
21019.6	0
21019.8	0.00199015
21020	0.00358409
21020.1	0.00407198
21020.3	0.00376085
21020.5	0.00252614
21020.7	0.000248094
21020.9	0
21021	0.00133373
21021.2	0.0095414
21021.4	0.0188282
21021.6	0.0218551
21021.8	0.0161046
21022	0.00692403
21022.1	0.000984697
21022.3	0.000836212
21022.5	0.00184238
21022.7	0.00261972
21022.9	0.004045
21023	0.00610615
21023.2	0.00670416
21023.4	0.00431641
21023.6	0.000369141
21023.8	0
21023.9	0.000551496
21024.1	0.00327053
21024.3	0.0027166
21024.5	0.00242237
21024.7	0.00478556
21024.8	0.0194662
21025	0.0361361
21025.2	0.03488
21025.4	0.017082
21025.6	0.00133462
21025.7	0
21025.9	0.0057992
21026.1	0.00575203
21026.3	0
21026.5	0
21026.7	0.00149737
21026.8	0.0118084
21027	0.021997
21027.2	0.0251645
21027.4	0.0193703
21027.6	0.00929059
21027.7	0.00159553
21027.9	0
21028.1	0
21028.3	0
21028.5	0
21028.6	0
21028.8	0
21029	0.00173288
21029.2	0.00655304
21029.4	0.00958668
21029.5	0.00814427
21029.7	0.00278783
21029.9	0
21030.1	0
21030.3	0.00198629
21030.4	0.00760091
21030.6	0.0103733
21030.8	0.00901572
21031	0.00498133
21031.2	0.000861475
21031.4	0
21031.5	0
21031.7	0.00267571
21031.9	0.0060176
21032.1	0.00716817
21032.3	0.0046317
21032.4	0
21032.6	0
21032.8	0
21033	0.00328187
21033.2	0.0065957
21033.3	0.00557618
21033.5	0.00212549
21033.7	0
21033.9	0
21034.1	0.000449571
21034.2	0
21034.4	0.00079415
21034.6	0.00493559
21034.8	0.0114178
21035	0.0175594
21035.1	0.021299
21035.3	0.0214982
21035.5	0.0175347
21035.7	0.0103599
21035.9	0.00371557
21036.1	0.00255325
21036.2	0.00871869
21036.4	0.0179654
21036.6	0.022432
21036.8	0.017691
21037	0.00768764
21037.1	0.00098141
21037.3	0.00272898
21037.5	0.00767121
21037.7	0.0101369
21037.9	0.00756055
21038	0.00254107
21038.2	0
21038.4	0
21038.6	0
21038.8	0
21038.9	0
21039.1	0
21039.3	0
21039.5	0.000939334
21039.7	0.00229469
21039.9	0.0013426
21040	0
21040.2	0
21040.4	0
21040.6	3.09103e-05
21040.8	0.00144149
21040.9	0.00115638
21041.1	0.000432622
21041.3	0.000390648
21041.5	0.000456224
21041.7	0
21041.8	0
21042	0
21042.2	0.000264567
21042.4	0.0022471
21042.6	0.0075543
21042.7	0.0262592
21042.9	0.0393234
21043.1	0.0334779
21043.3	0.0188407
21043.5	0.00370839
21043.7	0
21043.8	0.00472586
21044	0.0101147
21044.2	0.0176203
21044.4	0.0271543
21044.6	0.0171317
21044.7	0.0187705
21044.9	0.041009
21045.1	0.0793392
21045.3	0.155536
21045.5	0.156281
21045.6	0.0852181
21045.8	0.0818283
21046	0.179018
21046.2	0.320736
21046.4	0.335923
21046.5	0.203287
21046.7	0.0707853
21046.9	0.0591511
21047.1	0.249369
21047.3	0.451501
21047.5	0.587856
21047.6	0.441681
21047.8	0.219101
21048	0
21048.2	0
21048.4	0
21048.5	0
21048.7	0.124296
21048.9	0.288048
21049.1	0.393485
21049.3	0.336322
21049.4	0.273201
21049.6	0.221776
21049.8	0.184358
21050	0.157934
21050.2	0.131924
21050.4	0.0710138
21050.5	0.0182721
21050.7	0
21050.9	0
21051.1	0
21051.3	0
21051.4	0
21051.6	0.0110523
21051.8	0.00786178
21052	0.00390705
21052.2	0.00408049
21052.3	0.00934874
21052.5	0.0161183
21052.7	0.0193847
21052.9	0.0165969
21053.1	0.0101945
21053.2	0.0046333
21053.4	0.00196027
21053.6	0.00166546
21053.8	0.00328841
21054	0.00702219
21054.2	0.0120392
21054.3	0.0153957
21054.5	0.0139613
21054.7	0.00755321
21054.9	0
21055.1	0
21055.2	0.00153133
21055.4	0.00780247
21055.6	0.0121095
21055.8	0.0135077
21056	0.0122387
21056.1	0.00890716
21056.3	0.0048622
21056.5	0.00264787
21056.7	0.00417736
21056.9	0.00807442
21057.1	0.0104197
21057.2	0.00897615
21057.4	0.00542601
21057.6	0.00249994
21057.8	0.000328162
21058	0
21058.1	0
21058.3	0
21058.5	5.74514e-05
21058.7	0.0030879
21058.9	0.00205282
21059	0.00100808
21059.2	0.005918
21059.4	0.0165066
21059.6	0.0249737
21059.8	0.0238348
21060	0.0139804
21060.1	0.0034144
21060.3	0
21060.5	0
21060.7	0
21060.9	0
21061	0
21061.2	0.00260479
21061.4	0.00883843
21061.6	0.0153974
21061.8	0.0213347
21061.9	0.0256887
21062.1	0.0261902
21062.3	0.0213621
21062.5	0.013158
21062.7	0.00568288
21062.9	0.00160225
21063	0.00108759
21063.2	0.00355304
21063.4	0.00848377
21063.6	0.0144516
21063.8	0.0189648
21063.9	0.0200802
21064.1	0.0175217
21064.3	0.0122547
21064.5	0.00603383
21064.7	0.00115039
21064.8	0
21065	0
21065.2	0
21065.4	0
21065.6	0.000471185
21065.8	0.00735731
21065.9	0.0172652
21066.1	0.0232027
21066.3	0.019331
21066.5	0.00875702
21066.7	0.00188188
21066.8	0.00577271
21067	0.0165994
21067.2	0.0234904
21067.4	0.019584
21067.6	0.00845843
21067.7	0
21067.9	0
21068.1	0.00208776
21068.3	0.00496157
21068.5	0.00365291
21068.7	0.000260331
21068.8	0
21069	0
21069.2	0
21069.4	0
21069.6	0.00167557
21069.7	0.0093669
21069.9	0.0164636
21070.1	0.0168363
21070.3	0.0099084
21070.5	0.00206801
21070.6	0
21070.8	0.00296359
21071	0.00644653
21071.2	0.00648209
21071.4	0.00362275
21071.6	0.000273304
21071.7	0
21071.9	0
21072.1	0
21072.3	0
21072.5	0
21072.6	0
21072.8	0
21073	0.000963952
21073.2	0.00852963
21073.4	0.0173983
21073.5	0.02284
21073.7	0.0211401
21073.9	0.0132093
21074.1	0.00436685
21074.3	0
21074.5	0
21074.6	0.00115822
21074.8	0.000708721
21075	0
21075.2	0
21075.4	0.00250158
21075.5	0.011778
21075.7	0.0227912
21075.9	0.0284942
21076.1	0.0248251
21076.3	0.0145399
21076.5	0.00458955
21076.6	0
21076.8	0
21077	0
21077.2	0
21077.4	0
21077.5	0
21077.7	0.00511652
21077.9	0.00967019
21078.1	0.00912652
21078.3	0.00460389
21078.4	0.00164569
21078.6	0.00399645
21078.8	0.00943849
21079	0.0128065
21079.2	0.0116409
21079.4	0.00738291
21079.5	0.00230937
21079.7	0
21079.9	0
21080.1	0
21080.3	0.00646143
21080.4	0.0104992
21080.6	0.00995081
21080.8	0.00613004
21081	0.00303843
21081.2	0.0045915
21081.3	0.0117046
21081.5	0.0207002
21081.7	0.0249679
21081.9	0.0202858
21082.1	0.00956898
21082.3	0.00126294
21082.4	0.00163625
21082.6	0.00866987
21082.8	0.0142771
21083	0.0124035
21083.2	0.00450975
21083.3	0
21083.5	0
21083.7	0.00483565
21083.9	0.0108906
21084.1	0.0104246
21084.3	0.00588468
21084.4	0.00245832
21084.6	0.00292587
21084.8	0.00687125
21085	0.0127036
21085.2	0.0182701
21085.3	0.0203987
21085.5	0.0166041
21085.7	0.00830849
21085.9	0.00101285
21086.1	0
21086.2	0.004915
21086.4	0.0113522
21086.6	0.0138045
21086.8	0.0106577
21087	0.00464125
21087.2	0
21087.3	0
21087.5	0.0013677
21087.7	0.00544319
21087.9	0.00961247
21088.1	0.0119444
21088.2	0.0104544
21088.4	0.00523993
21088.6	0
21088.8	0
21089	0.00196666
21089.2	0.00719485
21089.3	0.00928318
21089.5	0.00667286
21089.7	0.00278946
21089.9	0.002506
21090.1	0.00774315
21090.2	0.016049
21090.4	0.0226619
21090.6	0.0239216
21090.8	0.0193312
21091	0.0112951
21091.2	0.00236753
21091.3	0
21091.5	0
21091.7	0.00086529
21091.9	0.00121304
21092.1	0
21092.2	0
21092.4	0
21092.6	0
21092.8	0.003859
21093	0.00730159
21093.1	0.00858049
21093.3	0.00712432
21093.5	0.00392575
21093.7	0.000917043
21093.9	0
21094.1	0
21094.2	0
21094.4	0
21094.6	0
21094.8	0
21095	0
21095.1	0.000695061
21095.3	0.00442576
21095.5	0.00605759
21095.7	0.00358684
21095.9	0
21096.1	0
21096.2	0.00262551
21096.4	0.00828051
21096.6	0.0101336
21096.8	0.00681649
21097	0.0017789
21097.1	0
21097.3	0.00254172
21097.5	0.00708329
21097.7	0.00893838
21097.9	0.00646256
21098.1	0.00235456
21098.2	0.000522124
21098.4	0.00221316
21098.6	0.00553454
21098.8	0.00783609
21099	0.00773971
21099.1	0.00547019
21099.3	0.00238548
21099.5	0.000314012
21099.7	0.000652906
21099.9	0.0021526
21100.1	0.00231182
21100.2	0.00137166
21100.4	0.0017815
21100.6	0.00521842
21100.8	0.0107583
21101	0.0227787
21101.1	0.0327927
21101.3	0.0335282
21101.5	0.0161277
21101.7	0.010814
21101.9	0.00498373
21102.1	0.00146108
21102.2	0
21102.4	0
21102.6	0
21102.8	0
21103	0.000543137
21103.1	0.00652352
21103.3	0.0151053
21103.5	0.0204333
21103.7	0.0186876
21103.9	0.011885
21104.1	0.00464831
21104.2	0
21104.4	0
21104.6	0
21104.8	0.00431642
21105	0.00754017
21105.1	0.0051365
21105.3	0
21105.5	0
21105.7	0.00401803
21105.9	0.0151431
21106.1	0.0218575
21106.2	0.0199553
21106.4	0.00230114
21106.6	0
21106.8	0.00373815
21107	0.00760953
21107.1	0.0134809
21107.3	0.0181638
21107.5	0.020088
21107.7	0.0183328
21107.9	0.0126388
21108.1	0.00562363
21108.2	0.00296835
21108.4	0.00825604
21108.6	0.0174129
21108.8	0.02119
21109	0.0151049
21109.1	0.00530041
21109.3	0.00232362
21109.5	0.0097378
21109.7	0.0200793
21109.9	0.0225218
21110.1	0.0140833
21110.2	0.0023383
21110.4	0
21110.6	0.00156027
21110.8	0.00584044
21111	0.0059758
21111.1	0.00229166
21111.3	0
21111.5	0
21111.7	0.00344917
21111.9	0.00631644
21112.1	0.00544254
21112.2	0
21112.4	0
21112.6	0
21112.8	0.0123001
21113	0.0259261
21113.1	0.0177458
21113.3	0.0105892
21113.5	0.00406452
21113.7	0.000399435
21113.9	0
21114.1	0
21114.2	0
21114.4	0.00298321
21114.6	0.00729968
21114.8	0.0100705
21115	0.00855482
21115.1	0.00310857
21115.3	0
21115.5	0
21115.7	0.00639811
21115.9	0.0107636
21116.1	8.37238e-05
21116.2	0
21116.4	0
21116.6	0.0036636
21116.8	0.015895
21117	0.0168486
21117.1	0.00815745
21117.3	0
21117.5	0
21117.7	0.00396059
21117.9	0.00783817
21118.1	0.00638638
21118.2	0.00172716
21118.4	0
21118.6	0
21118.8	0
21119	0.00124671
21119.1	2.27421e-05
21119.3	0
21119.5	0
21119.7	0
21119.9	0
21120.1	0
21120.2	0.0009244
21120.4	0.00621453
21120.6	0.0139566
21120.8	0.0277141
21121	0.018453
21121.1	0.0120212
21121.3	0.00480052
21121.5	0.000573261
21121.7	0
21121.9	0
21122.1	0.000300815
21122.2	0.0058003
21122.4	0.013127
21122.6	0.0174889
21122.8	0.0154143
21123	0.00867054
21123.1	0.00248546
21123.3	0.000575469
21123.5	0.00245816
21123.7	0.0050107
21123.9	0.00583898
21124.1	0.00493609
21124.2	0.00339668
21124.4	0.00142188
21124.6	0
21124.8	0
21125	0
21125.2	0
21125.3	0
21125.5	0
21125.7	0.00134161
21125.9	0.00972711
21126.1	0.0181237
21126.2	0.0209586
21126.4	0.00784834
21126.6	0
21126.8	0
21127	0
21127.2	0.0135007
21127.3	0.0205831
21127.5	0.0229966
21127.7	0.0189162
21127.9	0.0107927
21128.1	0.00341633
21128.2	0.000272656
21128.4	0.00138207
21128.6	0.00387899
21128.8	0.00412046
21129	0.000232835
21129.2	0
21129.3	0
21129.5	0.00310095
21129.7	0.0123284
21129.9	0.0213951
21130.1	0.026485
21130.3	0.0257709
21130.4	0.0237742
21130.6	0.00849057
21130.8	0.00451211
21131	0.00315135
21131.2	0.00766394
21131.3	0.01441
21131.5	0.018195
21131.7	0.0160581
21131.9	0.00944373
21132.1	0.00294179
21132.3	0.000246606
21132.4	0.000930355
21132.6	0.00142092
21132.8	0
21133	0
21133.2	0
21133.3	0
21133.5	0
21133.7	1.15723e-05
21133.9	0.00148397
21134.1	0.0019023
21134.3	0
21134.4	0
21134.6	0
21134.8	0.00726729
21135	0.0193045
21135.2	0.0268849
21135.4	0.0258453
21135.5	0.00946793
21135.7	0
21135.9	0.00267938
21136.1	0.00671759
21136.3	0.00985288
21136.4	0.00849488
21136.6	0.00398664
21136.8	0.000508574
21137	0.000403226
21137.2	0.00241113
21137.4	0.00397205
21137.5	0.00368265
21137.7	0.00163673
21137.9	0
21138.1	0
21138.3	0
21138.4	0
21138.6	0
21138.8	0
21139	0
21139.2	0.0033016
21139.4	0.0210136
21139.5	0.0363154
21139.7	0.0457677
21139.9	0.0346408
21140.1	0.0182536
21140.3	0
21140.5	0
21140.6	0.00709451
21140.8	0.0107737
21141	0.0106415
21141.2	0.00687271
21141.4	0.00299299
21141.5	0
21141.7	0.00423761
21141.9	0.0159678
21142.1	0.0260678
21142.3	0.0161107
21142.5	0.00836989
21142.6	0.00186237
21142.8	0
21143	0
21143.2	0.00168874
21143.4	0.00124073
21143.6	0
21143.7	0.00216023
21143.9	0.0104108
21144.1	0.0177953
21144.3	0.0185866
21144.5	0
21144.6	0
21144.8	0
21145	0.00864984
21145.2	0.00967839
21145.4	0.00464826
21145.6	0
21145.7	9.53926e-05
21145.9	0.00721074
21146.1	0.0138665
21146.3	0.0155679
21146.5	0.0113226
21146.6	0.00482113
21146.8	0.00161144
21147	0.004859
21147.2	0.0131167
21147.4	0.0214314
21147.6	0.0245373
21147.7	0.0201845
21147.9	0.0110085
21148.1	0.0032829
21148.3	0.00219674
21148.5	0.00713785
21148.7	0.01217
21148.8	0.0119098
21149	0.00645238
21149.2	8.40648e-05
21149.4	0
21149.6	0
21149.7	0
21149.9	0
21150.1	0
21150.3	0.00209804
21150.5	0.0103089
21150.7	0.0203277
21150.8	0.0251474
21151	0.0207576
21151.2	0.0106047
21151.4	0.00228225
21151.6	0.000450673
21151.8	0.00411981
21151.9	0.00956974
21152.1	0.0134869
21152.3	0.0135967
21152.5	0.00930909
21152.7	0.00327183
21152.8	0.000411488
21153	0.00334313
21153.2	0.00919234
21153.4	0.0123644
21153.6	0.0100635
21153.8	0.00473482
21153.9	0.00190608
21154.1	0.00496255
21154.3	0.0120974
21154.5	0.0183339
21154.7	0.0199398
21154.9	0.016712
21155	0.0107724
21155.2	0.00306095
21155.4	0.000346428
21155.6	0.000812378
21155.8	0.00532918
21156	0.0125709
21156.1	0.0335776
21156.3	0.0369218
21156.5	0.0263689
21156.7	0.0137896
21156.9	0.00206278
21157	0.00248238
21157.2	0.00145921
21157.4	0.00286948
21157.6	0.00486818
21157.8	0.00586693
21158	0.00527332
21158.1	0.00323829
21158.3	0.00167508
21158.5	0.00321362
21158.7	0.0043205
21158.9	0.0165572
21159.1	0.0301217
21159.2	0.0335861
21159.4	0.0153359
21159.6	0.00855395
21159.8	0.00252071
21160	0.00170193
21160.1	0.0082405
21160.3	0.0300798
21160.5	0.03879
21160.7	0.0281088
21160.9	0.0130733
21161.1	0
21161.2	0
21161.4	0.00191288
21161.6	0.0169711
21161.8	0.0320582
21162	0.0322305
21162.2	0.0129979
21162.3	0.00397424
21162.5	0
21162.7	0
21162.9	0.000496446
21163.1	0.00160253
21163.2	0.00137641
21163.4	0
21163.6	0
21163.8	0
21164	0
21164.2	0
21164.3	0.00120297
21164.5	0.00106422
21164.7	0.000317756
21164.9	0.0013576
21165.1	0.00513984
21165.3	0.00924944
21165.4	0.00964019
21165.6	0.00511961
21165.8	0
21166	0
21166.2	0
21166.4	0
21166.5	0
21166.7	0
21166.9	0
21167.1	0
21167.3	0
21167.4	0
21167.6	0
21167.8	0
21168	0
21168.2	0
21168.4	0
21168.5	0
21168.7	0
21168.9	0
21169.1	0
21169.3	0.000336702
21169.5	0.00435969
21169.6	0.00645826
21169.8	0.00495122
21170	0.00156337
21170.2	0
21170.4	0
21170.6	0
21170.7	0
21170.9	0.000209139
21171.1	0.00413663
21171.3	0.00812466
21171.5	0.00873155
21171.6	0.00497083
21171.8	0.000669057
21172	0.00146098
21172.2	0.00921793
21172.4	0.0293309
21172.6	0.0357182
21172.7	0.0240448
21172.9	0.00977076
21173.1	0
21173.3	0.00407343
21173.5	0.00732102
21173.7	0.00912347
21173.8	0.006658
21174	0.00278424
21174.2	0.000409094
21174.4	0
21174.6	0
21174.8	0
21174.9	0
21175.1	0.00134001
21175.3	0.00115257
21175.5	0.000822555
21175.7	0.00346578
21175.9	0.00802453
21176	0.0106137
21176.2	0.0081912
21176.4	0.00181634
21176.6	0
21176.8	0.000537329
21176.9	0.0101152
21177.1	0.015046
21177.3	0.0132256
21177.5	0
21177.7	0
21177.9	0
21178	0.0101067
21178.2	0.0151424
21178.4	0.0175612
21178.6	0.0146935
21178.8	0.00654298
21179	0
21179.1	0
21179.3	0.00631429
21179.5	0.0159687
21179.7	0.0349823
21179.9	0.0255377
21180.1	0.0116521
21180.2	0
21180.4	0.00278919
21180.6	0.00573774
21180.8	0.00819924
21181	0.00681342
21181.1	0.0029491
21181.3	0.00158838
21181.5	0.00505401
21181.7	0.00925557
21181.9	0.00896962
21182.1	0.00441492
21182.2	0.00158754
21182.4	0.00505713
21182.6	0.00915491
21182.8	0.00880542
21183	0.00477569
21183.2	0
21183.3	0.00604628
21183.5	0.0178945
21183.7	0.0306024
21183.9	0.0298862
21184.1	0.0147138
21184.3	0.00284373
21184.4	0
21184.6	0
21184.8	0
21185	0.0151801
21185.2	0.0313958
21185.4	0.034635
21185.5	0.0110297
21185.7	0.00271486
21185.9	0.0223558
21186.1	0.0372629
21186.3	0.0548584
21186.5	0.0654519
21186.6	0.0505401
21186.8	0.0245183
21187	0
21187.2	0
21187.4	0
21187.5	0.00924519
21187.7	0.035715
21187.9	0.0626026
21188.1	0.0564555
21188.3	0.0345595
21188.5	0.0169865
21188.6	0.0103718
21188.9	0.0153744
21189.1	0.030883
21189.3	0.0480694
21189.5	0.0532103
21189.6	0.0364845
21189.8	0.0187644
21190	0.00646924
21190.1	0.0064027
21190.3	0.0178061
21190.5	0.0330626
21190.7	0.0448739
21190.8	0.0313649
21191	0.0125508
21191.2	0
21191.4	0
21191.6	0.000423661
21191.8	0.020795
21191.9	0.0430933
21192.1	0.0624126
21192.3	0.0579336
21192.5	0.0476215
21192.7	0.0338278
21192.9	0.0240219
21193	0.0235033
21193.2	0.0383292
21193.4	0.0664693
21193.6	0.0784774
21193.8	0.0595692
21193.9	0.0307079
21194.1	0.013222
21194.3	0.0387403
21194.5	0.0995808
21194.7	0.187947
21194.9	0.28418
21195	0.339352
21195.2	0.302396
21195.4	0.179303
21195.6	0.0360713
21195.8	0
21196	0
21196.1	0
21196.3	0.0228808
21196.5	0.198952
21196.7	0.373053
21196.9	0.510187
21197.1	0.45386
21197.2	0.383673
21197.4	0.295976
21197.6	0.189473
21197.8	0.111822
21198	0.0755542
21198.2	0.0661704
21198.3	0.0730429
21198.5	0.058789
21198.7	0.0195519
21198.9	0
21199.1	0
21199.3	0
21199.4	0
21199.6	0
21199.8	0.00977324
21200	0.00467259
21200.2	0
21200.4	0
21200.5	0
21200.7	0.0100321
21200.9	0.0288174
21201.1	0.0506701
21201.3	0.0614187
21201.5	0.0451957
21201.6	0.0260551
21201.8	0.00778157
21202	0
21202.2	0.00163526
21202.4	0.019436
21202.5	0.0367958
21202.7	0.0476732
21202.9	0.0337961
21203.1	0.0159499
21203.3	0.00319918
21203.5	0.00694332
21203.6	0.0171495
21203.8	0.0233282
21204	0.0195837
21204.2	0.00958302
21204.4	0.00194002
21204.6	0.00118245
21204.7	0.00477637
21204.9	0.00805529
21205.1	0.00983863
21205.3	0.0117139
21205.5	0.0132974
21205.7	0.0118277
21205.8	0.00687847
21206	0.00255131
21206.2	0.00327378
21206.4	0.00866971
21206.6	0.0142497
21206.8	0.0162584
21206.9	0.0141318
21207.1	0.00920547
21207.3	0.00366765
21207.5	0.000905447
21207.7	0.00408401
21207.9	0.0125562
21208	0.0207767
21208.2	0.0225362
21208.4	0.0165618
21208.6	0.00760554
21208.8	0.00157029
21209	0.00299963
21209.1	0.00866238
21209.3	0.0155218
21209.5	0.0310394
21209.7	0.0266349
21209.9	0.0148906
21210.1	0.00320312
21210.2	0.0023298
21210.4	0.0030464
21210.6	0.00661443
21210.8	0.00838094
21211	0.00604223
21211.2	0.00167516
21211.3	0
21211.5	0
21211.7	0.00380922
21211.9	0.0113048
21212.1	0.0338699
21212.3	0.0371209
21212.4	0.0229621
21212.6	0.00728521
21212.8	0
21213	0
21213.2	0
21213.4	0.00504154
21213.5	0.0139391
21213.7	0.007167
21213.9	0.000961588
21214.1	0.0012393
21214.3	0.00801734
21214.5	0.0289594
21214.6	0.0339984
21214.8	0.0158404
21215	0.00853329
21215.2	0.00426616
21215.4	0.0033381
21215.6	0.00779772
21215.7	0.0088706
21215.9	0
21216.1	0
21216.3	0
21216.5	0.0027517
21216.6	0.0171488
21216.8	0.0117483
21217	0.00918773
21217.2	0.0150885
21217.4	0.0228679
21217.6	0.0243526
21217.7	0.0235052
21217.9	0.00761924
21218.1	0.00214148
21218.3	0.00333896
21218.5	0.00764862
21218.7	0.00998748
21218.8	0.00818255
21219	0.00381362
21219.2	0
21219.4	0
21219.6	0
21219.8	0.000178801
21219.9	0.00464294
21220.1	0.0113985
21220.3	0.0176787
21220.5	0.0195124
21220.7	0.0152972
21220.9	0.00760677
21221	0.00139667
21221.2	0.000295399
21221.4	0.00369966
21221.6	0.00699541
21221.8	0.00572791
21222	0.00055021
21222.1	0
21222.3	0
21222.5	0.00273303
21222.7	0.00473491
21222.9	0.00287341
21223.1	0.000554208
21223.2	0.00156199
21223.4	0.00392943
21223.6	0.00367913
21223.8	0.0019255
21224	0.00334904
21224.2	0.0101854
21224.3	0.0191768
21224.5	0.0247078
21224.7	0.024003
21224.9	0.0187206
21225.1	0.0122154
21225.3	0.00434425
21225.4	0.00136841
21225.6	0
21225.8	0
21226	0.00100483
21226.2	0.00104728
21226.4	0
21226.5	0
21226.7	0
21226.9	0
21227.1	0
21227.3	0
21227.5	0
21227.6	0.00350421
21227.8	0.0107868
21228	0.0272517
21228.2	0.0319645
21228.4	0.0223716
21228.6	0.00979404
21228.7	0.0031298
21228.9	0.00034305
21229.1	0.000356099
21229.3	0.000466284
21229.5	0
21229.7	0
21229.8	0.000243782
21230	0.00485402
21230.2	0.00885046
21230.4	0.00983046
21230.6	0.00739874
21230.8	0.00339787
21230.9	0.000237407
21231.1	0
21231.3	0.000201038
21231.5	0.0037821
21231.7	0.00998349
21231.9	0.016603
21232	0.0190891
21232.2	0.0148875
21232.4	0
21232.6	0
21232.8	0.00364969
21233	0.017255
21233.1	0.0304356
21233.3	0.0369894
21233.5	0.0155604
21233.7	0.0084299
21233.9	0.00517449
21234.1	0.00159802
21234.3	0
21234.4	0
21234.6	0
21234.8	0.00449737
21235	0.00906962
21235.2	0.00919188
21235.4	0.00509508
21235.5	0.00317231
21235.7	0
21235.9	0.0160574
21236.1	0.0232226
21236.3	0.0197587
21236.5	0.010108
21236.6	0.00125128
21236.8	0.00193689
21237	0.00613697
21237.2	0.00720179
21237.4	0.00462699
21237.6	0.0019672
21237.7	0.00221132
21237.9	0.00481746
21238.1	0.00727508
21238.3	0.00805242
21238.5	0.00705857
21238.7	0.00455076
21238.8	0.001189
21239	0
21239.2	0
21239.4	0
21239.6	0
21239.8	0
21239.9	0
21240.1	0.0021745
21240.3	0.00654534
21240.5	0.00939615
21240.7	0.00898715
21240.9	0.00560628
21241	0.00119626
21241.2	0
21241.4	0
21241.6	0
21241.8	0.00102935
21242	0.000517405
21242.1	0
21242.3	0
21242.5	0
21242.7	0
21242.9	0
21243.1	0
21243.2	0.000578236
21243.4	0.00165583
21243.6	0.00164911
21243.8	8.96557e-05
21244	0
21244.2	0
21244.3	4.50144e-05
21244.5	0.00416075
21244.7	0.00662693
21244.9	0.00547834
21245.1	0.00247881
21245.3	0.00213476
21245.4	0.00555976
21245.6	0.0175553
21245.8	0.0299631
21246	0.0288155
21246.2	0.0161047
21246.4	0.00373921
21246.5	0
21246.7	0.00086905
21246.9	0.00369157
21247.1	0.00481367
21247.3	0.00248114
21247.5	0.000929135
21247.6	0.00428758
21247.8	0.0113891
21248	0.0162004
21248.2	0.0131648
21248.4	0.00307892
21248.6	0
21248.8	0.00358765
21248.9	0.0164339
21249.1	0.0234146
21249.3	0.0172983
21249.5	0
21249.7	0.00202323
21249.9	0.00132378
21250	0.001935
21250.2	0.00146774
21250.4	0.0018386
21250.6	0.00171441
21250.8	0
21251	0.0137539
21251.1	0.0293185
21251.3	0.0415908
21251.5	0.0353119
21251.7	0.0214037
21251.9	0.00494811
21252.1	0.000391926
21252.2	0
21252.4	0
21252.6	0
21252.8	5.05973e-05
21253	0.00191948
21253.2	0.00251802
21253.3	0.000313719
21253.5	0
21253.7	0
21253.9	0
21254.1	0.00203632
21254.3	0.000998639
21254.4	0
21254.6	0
21254.8	0.00159377
21255	0.00552298
21255.2	0.00509652
21255.4	0.000947027
21255.5	0
21255.7	0
21255.9	0.000724869
21256.1	0.00287861
21256.3	0.00194817
21256.5	0
21256.6	0
21256.8	0.000824317
21257	0.00788054
21257.2	0.0144349
21257.4	0.0156349
21257.6	0.0104848
21257.8	0.00343564
21257.9	0.0012728
21258.1	0.00701207
21258.3	0.0162885
21258.5	0.0208873
21258.7	0.0167464
21258.9	0.00762678
21259	7.26614e-05
21259.2	0
21259.4	0
21259.6	0
21259.8	0
21260	0
21260.1	0.00131072
21260.3	0.00145553
21260.5	0
21260.7	0
21260.9	0
21261.1	0.00336649
21261.2	0.00792939
21261.4	0.00922184
21261.6	0.00590784
21261.8	0.00107338
21262	0
21262.2	0.00335586
21262.3	0.0085741
21262.5	0.00983288
21262.7	0.00567544
[truncated: 1,280 more rows]
