# Supplementary material for: Frequency chasing of individual megadalton ions in an Orbitrap analyser improves precision of analysis in single-molecule mass spectrometry
Source: Nat Chem. 2022 Mar 10;14(5):515–22. doi: 10.1038/s41557-022-00897-1 (PMC9068510; doi:10.1038/s41557-022-00897-1)
Supplement: Source Data Fig. 4 — Statistical source data. [file 41557_2022_897_MOESM6_ESM.xlsx]

## Sheet: Sheet1
Low pressure condition																	High pressure condition
		Cumulative shift for Segment																	Cumulative shift for Segment																segment	diff	cum_diff	pressure	solvent
bin_edge_low	bin_edge_high	2	3	4	5	6	7	8	9	10	11	12	13	14	15		bin_edge_low	bin_edge_high	2	3	4	5	6	7	8	9	10	11	12	13	14	15			1		0	Ne3p5	9555.16
-1500	-1480	0	0	0	0	0	0	0	0	0	0	0	0	0	0		-1500	-1480	0	0	0	0	0	0	0	2	3	2	5	9	9	15			2	-11.4261	-11.4261	Ne3p5	9543.73
-1480	-1460	0	0	0	0	0	0	0	0	0	0	0	0	0	0		-1480	-1460	0	0	0	0	0	0	1	1	2	3	5	8	11	6			3	-6.93275	-18.3589	Ne3p5	9536.8
-1460	-1440	0	0	0	0	0	0	0	0	0	0	0	0	0	0		-1460	-1440	0	0	0	0	0	1	2	0	2	8	7	8	11	11			4	-5.94402	-24.3029	Ne3p5	9530.86
-1440	-1420	0	0	0	0	0	0	0	0	0	0	0	0	0	0		-1440	-1420	0	0	0	0	0	0	1	2	4	5	14	9	9	17			5	-5.32112	-29.7233	Ne3p5	9526.88
-1420	-1400	0	0	0	0	0	0	0	0	0	0	0	0	0	0		-1420	-1400	0	0	0	0	0	2	1	2	4	7	6	10	13	9			6	-6.32836	-35.9456	Ne3p5	9519.21
-1400	-1380	0	0	0	0	0	0	0	0	0	0	0	0	0	0		-1400	-1380	0	0	0	0	0	0	1	4	8	14	6	9	12	11			7	-4.21793	-40.1431	Ne3p5	9517.13
-1380	-1360	0	0	0	0	0	0	0	0	0	0	0	0	0	0		-1380	-1360	0	0	0	0	0	2	2	1	7	6	9	9	9	14			8	-3.94457	-44.0877	Ne3p5	9513.19
-1360	-1340	0	0	0	0	0	0	0	0	0	0	0	0	0	0		-1360	-1340	0	0	0	0	0	1	3	3	6	13	9	17	19	16			9	-4.22682	-48.3246	Ne3p5	9506.83
-1340	-1320	0	0	0	0	0	0	0	0	0	0	0	0	0	0		-1340	-1320	0	0	0	0	0	0	2	2	12	10	15	13	20	15			10	-6.22257	-54.5472	Ne3p5	9500.61
-1320	-1300	0	0	0	0	0	0	0	0	0	0	0	0	0	0		-1320	-1300	0	0	0	0	2	2	3	6	8	14	15	17	15	14			11	-1.47401	-56.0212	Ne3p5	9499.14
-1300	-1280	0	0	0	0	0	0	0	0	0	0	0	0	0	0		-1300	-1280	0	0	0	0	1	1	4	6	5	11	16	12	17	19			12	-5.68451	-61.7057	Ne3p5	9493.45
-1280	-1260	0	0	0	0	0	0	0	0	0	0	0	0	0	0		-1280	-1260	0	0	0	0	0	1	3	9	7	8	15	8	13	23			13	-2.40113	-64.1068	Ne3p5	9491.05
-1260	-1240	0	0	0	0	0	0	0	0	0	0	0	0	0	0		-1260	-1240	0	0	0	0	1	2	1	13	18	13	17	22	20	24			14	-2.16986	-66.2767	Ne3p5	9488.88
-1240	-1220	0	0	0	0	0	0	0	0	0	0	0	0	0	0		-1240	-1220	0	0	0	1	2	4	7	7	7	17	11	14	19	18			15	-5.80512	-72.0818	Ne3p5	9483.08
-1220	-1200	0	0	0	0	0	0	0	0	0	0	0	0	0	0		-1220	-1200	0	0	0	0	1	1	5	12	15	18	18	24	11	31			1		0	Ne4	13180.6
-1200	-1180	0	0	0	0	0	0	0	0	0	0	0	0	0	0		-1200	-1180	0	0	0	0	3	2	4	17	7	8	8	20	28	30			2	-18.075	-18.075	Ne4	13162.5
-1180	-1160	0	0	0	0	0	0	0	0	0	0	0	0	0	0		-1180	-1160	0	0	0	1	2	8	5	8	11	11	18	22	28	22			3	-14.9339	-33.0089	Ne4	13147.6
-1160	-1140	0	0	0	0	0	0	0	0	0	0	0	0	0	0		-1160	-1140	0	0	1	1	1	4	10	12	19	21	26	24	28	27			4	-14.7844	-47.7932	Ne4	13132.8
-1140	-1120	0	0	0	0	0	0	0	0	0	0	0	0	0	0		-1140	-1120	0	0	0	1	3	4	5	12	13	21	15	29	30	38			5	-13.4945	-61.2877	Ne4	13119.3
-1120	-1100	0	0	0	1	0	0	0	0	1	0	0	0	0	0		-1120	-1100	0	0	1	1	2	7	9	17	28	15	31	26	24	22			6	-9.66771	-70.9554	Ne4	13109.7
-1100	-1080	0	0	0	0	0	0	0	0	0	0	0	0	0	0		-1100	-1080	0	0	0	1	2	6	15	10	25	17	20	37	37	27			7	-11.3253	-82.2807	Ne4	13098.3
-1080	-1060	0	0	0	0	0	0	0	0	0	0	0	0	0	0		-1080	-1060	0	0	0	1	3	8	7	15	17	19	31	27	38	32			8	-8.55882	-90.8395	Ne4	13089.8
-1060	-1040	0	0	0	0	0	0	0	0	0	0	0	1	0	0		-1060	-1040	0	0	0	3	3	6	24	22	17	30	34	28	35	44			9	-8.70934	-99.5488	Ne4	13081.1
-1040	-1020	0	0	0	0	0	0	0	0	0	0	0	0	0	0		-1040	-1020	0	0	2	2	8	9	22	22	13	26	34	29	32	31			10	-7.21247	-106.761	Ne4	13073.9
-1020	-1000	0	0	0	0	0	0	0	0	0	0	0	0	0	0		-1020	-1000	0	0	0	2	2	20	19	23	21	22	28	35	35	35			11	-8.77387	-115.535	Ne4	13065.1
-1000	-980	0	0	0	0	0	0	0	0	0	0	0	0	0	0		-1000	-980	0	0	0	5	3	15	12	17	23	24	39	38	22	48			12	-7.37206	-122.907	Ne4	13057.7
-980	-960	0	0	0	0	0	0	0	0	0	0	0	0	0	0		-980	-960	0	0	0	3	13	17	29	25	35	39	31	38	43	40			13	-5.69255	-128.6	Ne4	13052
-960	-940	0	0	0	0	0	0	1	1	0	0	1	0	0	0		-960	-940	0	1	2	6	7	13	20	18	29	40	31	37	34	57			14	-7.00341	-135.603	Ne4	13045
-940	-920	0	0	0	0	0	0	0	0	0	0	0	0	0	0		-940	-920	0	0	0	7	12	25	24	22	40	42	32	47	50	43			15	-6.81293	-142.416	Ne4	13038.2
-920	-900	0	0	0	0	0	0	0	0	0	0	0	0	0	0		-920	-900	0	0	1	5	18	19	26	23	37	38	51	53	52	41			1		0	Ne4p5	14986.6
-900	-880	0	1	0	0	0	0	0	0	0	0	0	0	0	1		-900	-880	0	1	5	6	16	20	18	26	35	39	51	39	47	36			2	-39.6281	-39.6281	Ne4p5	14947
-880	-860	0	0	0	0	0	0	0	0	0	0	0	0	0	0		-880	-860	0	0	5	8	20	22	31	41	42	38	43	42	43	50			3	-32.2209	-71.8491	Ne4p5	14914.8
-860	-840	0	0	0	0	0	0	0	0	0	0	0	0	0	0		-860	-840	0	0	4	5	19	24	33	42	36	44	40	50	45	50			4	-28.4229	-100.272	Ne4p5	14886.3
-840	-820	0	0	0	0	0	0	0	0	0	0	0	0	1	0		-840	-820	0	0	4	14	23	22	27	42	37	42	38	40	45	33			5	-24.2367	-124.509	Ne4p5	14862.1
-820	-800	0	0	0	0	0	0	0	0	0	0	0	0	0	0		-820	-800	0	0	0	14	17	36	44	43	43	52	44	58	42	45			6	-21.3773	-145.825	Ne4p5	14840
-800	-780	0	0	0	0	0	0	0	0	0	0	0	0	0	0		-800	-780	0	1	5	7	21	20	42	44	44	56	52	47	67	66			7	-22.4608	-168.338	Ne4p5	14818.3
-780	-760	0	0	0	0	1	0	0	0	0	0	0	1	0	1		-780	-760	0	1	6	22	31	48	39	36	50	46	42	35	57	56			8	-18.0221	-186.36	Ne4p5	14800.2
-760	-740	0	0	1	0	0	0	0	0	0	0	0	0	0	0		-760	-740	0	3	20	16	33	35	38	44	65	56	67	60	43	59			9	-17.6353	-203.995	Ne4p5	14782.6
-740	-720	0	0	0	0	0	0	0	0	0	1	0	1	0	0		-740	-720	0	2	5	20	36	38	47	46	59	53	54	58	41	55			10	-15.6356	-219.631	Ne4p5	14767
-720	-700	1	1	0	0	0	0	0	0	0	0	0	0	1	0		-720	-700	0	2	10	32	33	38	51	55	47	48	49	51	60	63			11	-14.2331	-233.864	Ne4p5	14752.7
-700	-680	0	0	0	0	0	0	0	0	0	0	1	0	0	0		-700	-680	0	3	12	20	37	47	64	60	54	70	55	71	59	60			12	-15.2638	-249.128	Ne4p5	14737.5
-680	-660	1	0	0	0	0	0	0	0	0	0	0	1	1	0		-680	-660	0	8	14	29	46	55	61	58	54	53	78	49	67	66			13	-13.914	-263.042	Ne4p5	14723.6
-660	-640	0	0	0	0	0	0	0	0	1	0	0	1	1	0		-660	-640	0	5	26	35	41	48	49	65	58	71	69	59	70	63			14	-11.8074	-274.849	Ne4p5	14711.8
-640	-620	0	0	0	0	0	0	0	0	0	0	0	0	0	1		-640	-620	0	7	23	43	58	56	50	72	62	65	66	70	86	56			15	-13.7811	-288.63	Ne4p5	14698
-620	-600	0	0	0	0	0	0	0	0	0	0	1	0	1	0		-620	-600	1	5	24	53	40	57	62	71	58	63	83	93	67	79			1		0	Ne5	15104.9
-600	-580	0	0	0	0	0	0	0	0	0	1	0	0	0	0		-600	-580	1	7	26	49	67	63	69	63	90	83	60	66	69	64			2	-51.5072	-51.5072	Ne5	15053.4
-580	-560	0	0	0	0	1	0	0	0	1	0	1	0	0	0		-580	-560	0	10	25	42	62	68	68	90	86	76	86	77	65	71			3	-44.3501	-95.8573	Ne5	15009.1
-560	-540	0	0	0	0	0	0	1	1	0	1	0	0	0	0		-560	-540	2	19	38	58	55	70	84	65	73	70	86	80	77	70			4	-35.654	-131.511	Ne5	14973.4
-540	-520	0	0	0	0	0	0	0	1	0	2	0	0	0	0		-540	-520	2	12	38	52	63	73	84	79	90	80	73	82	74	66			5	-32.841	-164.352	Ne5	14940.6
-520	-500	0	0	0	0	0	0	0	1	0	0	0	0	0	1		-520	-500	2	16	51	61	69	90	73	77	78	72	56	68	63	75			6	-29.1697	-193.522	Ne5	14911.4
-500	-480	0	0	0	0	1	2	0	1	0	0	0	0	1	0		-500	-480	5	26	51	63	70	101	79	62	75	85	71	67	74	61			7	-23.8322	-217.354	Ne5	14887.6
-480	-460	0	0	0	0	0	0	1	0	0	0	0	0	0	0		-480	-460	1	33	54	65	69	58	85	103	73	67	83	61	67	77			8	-24.7069	-242.061	Ne5	14862.9
-460	-440	1	0	0	0	0	0	0	0	0	2	0	0	1	1		-460	-440	3	41	62	86	90	74	86	86	86	75	75	76	71	59			9	-23.2149	-265.276	Ne5	14839.7
-440	-420	0	0	0	0	0	0	2	0	0	0	0	0	0	1		-440	-420	13	40	62	71	89	105	101	86	82	77	83	69	76	72			10	-20.7616	-286.038	Ne5	14818.9
-420	-400	0	0	0	0	1	2	0	1	1	1	1	1	0	2		-420	-400	3	47	80	75	112	104	91	97	89	97	77	91	95	81			11	-18.1365	-304.174	Ne5	14800.8
-400	-380	0	0	0	0	1	1	0	0	0	1	0	0	1	1		-400	-380	12	54	91	96	93	94	107	91	90	92	73	76	53	72			12	-20.7629	-324.937	Ne5	14780
-380	-360	1	0	0	0	0	1	0	1	0	0	2	1	3	3		-380	-360	9	65	93	106	111	92	111	93	96	72	76	65	69	59			13	-14.4276	-339.365	Ne5	14765.6
-360	-340	0	0	2	0	0	0	1	2	2	1	1	1	4	3		-360	-340	15	85	99	123	103	110	80	102	83	96	78	83	66	50			14	-16.4708	-355.835	Ne5	14749.1
-340	-320	0	1	0	1	0	1	0	2	5	6	2	4	2	4		-340	-320	34	82	109	119	116	102	86	98	73	70	70	57	48	58			15	-14.7436	-370.579	Ne5	14734.4
-320	-300	0	2	2	2	1	2	5	1	1	2	4	5	9	8		-320	-300	41	112	116	129	133	92	88	71	76	84	65	62	62	49			1		0	Ne5p5	15858.9
-300	-280	0	1	0	0	2	3	5	6	4	3	9	12	8	12		-300	-280	51	101	131	128	116	106	97	91	87	70	72	79	63	65			2	-74.805	-74.805	Ne5p5	15784.1
-280	-260	1	1	0	3	3	5	2	8	11	12	21	13	18	20		-280	-260	74	123	132	139	117	110	85	78	97	71	67	58	73	69			3	-63.2787	-138.084	Ne5p5	15720.8
-260	-240	0	0	4	3	7	8	8	10	15	14	9	10	26	19		-260	-240	79	141	130	133	115	115	103	88	61	74	77	56	54	49			4	-56.366	-194.45	Ne5p5	15664.4
-240	-220	4	1	3	11	8	12	9	11	11	13	16	18	19	21		-240	-220	100	151	161	117	112	89	99	78	79	69	74	52	60	61			5	-49.6269	-244.077	Ne5p5	15614.8
-220	-200	1	5	10	8	9	10	17	16	23	26	29	30	36	29		-220	-200	100	158	158	134	113	87	91	72	77	62	53	53	40	45			6	-38.0268	-282.103	Ne5p5	15576.8
-200	-180	2	3	2	18	14	10	17	28	30	41	32	53	35	39		-200	-180	147	171	152	131	99	108	78	83	55	54	37	57	59	35			7	-36.5163	-318.62	Ne5p5	15540.2
-180	-160	5	9	13	14	20	29	30	39	38	38	55	45	57	68		-180	-160	174	200	164	123	100	94	69	56	58	46	52	43	36	34			8	-32.5918	-351.212	Ne5p5	15507.7
-160	-140	17	10	20	24	45	40	59	46	66	58	53	71	64	82		-160	-140	205	176	172	138	99	94	72	80	62	46	53	43	39	39			9	-32.2902	-383.502	Ne5p5	15475.4
-140	-120	18	27	40	45	60	50	55	74	65	69	92	75	83	84		-140	-120	216	195	154	119	103	75	71	56	50	52	40	41	41	29			10	-29.5532	-413.055	Ne5p5	15445.8
-120	-100	37	37	54	60	62	88	74	79	97	103	103	87	86	99		-120	-100	254	203	134	128	102	76	69	52	44	35	35	32	30	35			11	-24.1017	-437.157	Ne5p5	15421.7
-100	-80	78	86	88	85	83	115	116	108	118	108	119	122	104	111		-100	-80	297	177	151	94	77	68	54	38	39	37	37	27	26	24			12	-24.9829	-462.14	Ne5p5	15396.7
-80	-60	120	114	116	139	141	143	162	151	143	154	132	138	154	156		-80	-60	291	194	106	96	65	60	36	35	42	41	25	20	13	19			13	-23.1637	-485.303	Ne5p5	15373.6
-60	-40	141	161	175	171	176	176	176	169	170	175	178	207	162	158		-60	-40	304	173	103	64	65	42	39	43	23	25	19	24	16	12			14	-20.8804	-506.184	Ne5p5	15352.7
-40	-20	215	256	216	239	217	196	194	197	199	174	194	163	173	168		-40	-20	240	136	95	52	35	30	29	29	17	15	13	17	15	9			15	-19.7569	-525.941	Ne5p5	15332.9
-20	0	235	256	281	227	251	246	192	190	171	177	177	168	179	169		-20	0	205	100	66	45	38	34	28	20	19	16	15	14	11	18			1		0	Ne6	16235.1
0	20	243	229	221	203	180	182	180	168	172	158	140	140	136	145		0	20	164	87	44	25	25	28	15	10	17	8	11	9	10	12			2	-108.161	-108.161	Ne6	16127
20	40	203	189	165	147	158	107	133	135	127	123	95	107	99	77		20	40	98	49	26	30	16	5	9	7	5	5	6	5	4	4			3	-82.9243	-191.085	Ne6	16044.1
40	60	120	112	91	101	77	73	74	74	58	54	57	58	50	51		40	60	62	23	17	7	4	5	5	7	2	6	3	1	5	1			4	-69.4543	-260.54	Ne6	15974.6
60	80	63	43	35	46	35	38	32	28	29	31	28	21	42	25		60	80	31	14	5	2	4	2	3	0	2	2	2	1	2	3			5	-59.7221	-320.262	Ne6	15914.9
80	100	40	12	24	15	12	12	19	10	9	14	15	11	12	7		80	100	22	7	1	2	3	0	1	1	0	2	0	1	0	0			6	-53.2879	-373.55	Ne6	15861.6
100	120	16	8	10	5	4	14	5	11	5	9	4	5	3	8		100	120	6	1	1	2	0	0	0	0	0	0	0	0	0	1			7	-46.0856	-419.635	Ne6	15815.5
120	140	6	8	1	3	5	5	1	2	0	1	3	3	2	1		120	140	1	0	1	1	0	0	0	0	0	0	0	1	0	0			8	-43.7377	-463.373	Ne6	15771.8
140	160	3	2	1	2	1	2	1	3	3	2	0	0	0	1		140	160	1	1	0	0	0	0	0	1	0	0	0	0	0	0			9	-35.481	-498.854	Ne6	15736.3
160	180	2	0	0	0	0	0	0	0	2	0	1	1	0	0		160	180	1	1	0	0	0	0	0	0	0	0	0	0	0	0			10	-36.5507	-535.405	Ne6	15699.7
																																			11	-32.6654	-568.07	Ne6	15667.1
																																			12	-30.7614	-598.831	Ne6	15636.3
																																			13	-27.6519	-626.483	Ne6	15608.7
																																			14	-26.264	-652.747	Ne6	15582.4
																																			15	-25.4702	-678.218	Ne6	15556.9
