# Supplementary material for: Frequency chasing of individual megadalton ions in an Orbitrap analyser improves precision of analysis in single-molecule mass spectrometry
Source: Nat Chem. 2022 Mar 10;14(5):515–22. doi: 10.1038/s41557-022-00897-1 (PMC9068510; doi:10.1038/s41557-022-00897-1)
Supplement: Source Data Fig. 5 — Statistical source data. [file 41557_2022_897_MOESM7_ESM.xlsx]

## Sheet: Sheet1
split peaks						Reduced pressure					Increased activation					shorter transient						Frequency chasing						Mass	128ms	256ms	512ms	1024ms	2048ms	4096ms			transient_length	Noise_band	HBV t=3	HBV t=4
m/z	z	m				m/z	z	m			m/z	z	m			m/z	z	m				m/z	z	m				2505	0.617953	0.000638489	6.38822e-08	9.00821e-15	5.56133e-27	1.53312e-42
23738.8	144.444	3863.54				23171.4	114.112	3961.8			24069.8	164.743	3969.57			22695.3	175.124	3974.31				27635.9	145.689	4026.11				2515	0.73373	0.00101651	1.48719e-07	3.9995e-14	7.76703e-26	9.43673e-41			128	4.96112	7.18474	7.94865
23745.3	112.962	3916.96				23899.4	165.777	4011.95			24548.7	148.302	4109.23			23245.3	154.013	4060.16				27635	149.755	4138.34				2525	0.868149	0.00160308	3.40315e-07	1.72248e-13	1.02767e-24	5.33412e-39			256	3.52892	4.40389	4.92469
23960.8	120.504	3976.06				24339	164.843	4026.56			24614.5	156.533	3989			23579.2	172.2	3994.8				27634.3	146.627	4051.78				2535	1.0236	0.00250427	7.65468e-07	7.19584e-13	1.28818e-23	2.76885e-37			512	2.48658	3.22269	3.52015
24024.2	125.139	4330.76				24381.3	165.156	4151.23			24817.5	160.893	4153.04			23630.2	154.333	4067.12				27633	144.347	3988.59				2545	1.20265	0.00387515	1.6924e-06	2.91602e-12	1.52976e-22	1.31988e-35			1024	1.75055	2.42711	2.64751
24157.5	134.013	4056.86				24957.6	165.606	3965.75			24973.4	158.959	3994.32			23688	167.39	3740.68				27633.7	132.301	3655.84				2555	1.40808	0.00593988	3.67797e-06	1.14625e-11	1.72104e-21	5.7778e-34			2048	1.28149	1.76791	2.2266
24173.8	105.656	3855.75				24971.4	166.246	4029.25			25151.5	146.54	4090.39			23914.2	159.524	4965.85				27633.5	145.952	4033.01				2565	1.64282	0.00901882	7.85678e-06	4.3707e-11	1.83436e-20	2.32267e-32			4096	1.08993	1.37379	1.87114
24332.1	134.556	4676.14				25002.4	158.621	4158.97			25489.1	146.151	4135.05			23962.3	164.161	3828.9				27632	149.595	4133.47				2575	1.90998	0.0135645	1.64972e-05	1.6166e-10	1.85225e-19	8.57453e-31
24385.2	102.907	3997.89				25208.9	107.073	4077.71			25491.6	148.139	3961.29			24094.3	159.904	3726.74				27631.9	146.871	4058.19				2585	2.21281	0.0202088	3.40492e-05	5.80009e-10	1.7719e-18	2.90689e-29
24524.7	108.808	4109.06				25210	101.088	4178.92			25541.9	155.857	3909.19			24131.9	138.508	4086.27				27632.1	162.519	4490.58				2595	2.55468	0.0298236	6.90769e-05	2.01859e-09	1.60584e-17	9.04988e-28
24551.6	126.536	4144.77				25232.9	159.533	3933.67			25545.5	160.865	3685.81			24181.7	143.043	4155.05				27632.1	142.841	3946.86				2605	2.93904	0.0435975	0.000137749	6.8146e-09	1.37876e-16	2.58734e-26
24563.6	179.889	4060.38				25414.2	158.549	3981.41			25680.5	156.682	4047.52			24207.3	165.031	3915.94				27630.9	149.037	4117.86				2615	3.36938	0.0631314	0.000270007	2.23159e-08	1.12149e-15	6.79297e-25
24647.3	141.539	4100.75				25505.8	163.066	3985.79			25910.4	119.046	4100.73			24330.6	165.178	3955.71				27631.3	147.878	4085.92				2625	3.84921	0.0905548	0.000520226	7.08874e-08	8.6423e-15	1.63781e-23
24650	145.687	3802.56				25559.2	146.726	3944.98			26032.4	153.238	3992.67			24350.6	158.939	4298.2				27631.6	144.016	3979.26				2635	4.38197	0.128665	0.000985232	2.18426e-07	6.30936e-14	3.62629e-22
24656.4	133.74	3853.95				25601.8	123.561	3992.38			26091.4	127.165	3836.03			24587.8	156.267	4007.43				27631	142.505	3937.43				2645	4.971	0.181088	0.00183407	6.5286e-07	4.36379e-13	7.37322e-21
24660.4	142.083	3978.86				25840.4	157.81	3954.92			26099.5	107.591	4002.34			24642	163.477	3967.6				27631.3	139.467	3853.5				2655	5.61946	0.252467	0.003356	1.89285e-06	2.85934e-12	1.37673e-19
24851	110.5	3820.33				25848	158.776	3939.78			26108.9	123.568	4010.36			24664.8	124.575	3918.58				26366.7	159.481	4204.83				2665	6.33025	0.348658	0.00603613	5.32347e-06	1.77497e-11	2.36068e-18
24961.2	105.448	3843.25				25936.3	161.468	4123.32			26174.4	152.308	4209.99			24692.6	163.756	4050.61				26365.6	165.733	4369.47				2675	7.10599	0.476955	0.0106715	1.45229e-05	1.04386e-10	3.71724e-17
25209	112.18	3951.29				26082.9	160.223	4128.55			26361.9	143.651	3931.11			24745.1	158.891	4132.79				26364.1	176.578	4655.15				2685	7.94884	0.646305	0.0185448	3.84319e-05	5.81585e-10	5.37528e-16
25282.4	138.774	3600.72				26088.2	150.79	4099.53			26391.5	104.818	3832.57			24748.9	157.382	4202.42				26363.5	156.415	4123.5				2695	8.86053	0.867522	0.0316774	9.86531e-05	3.06979e-09	7.13801e-15
25315.3	120.825	4659.09				26109.7	152.493	4017.61			26706.5	137.114	4072.2			24801.4	157.68	4018.4				26363.4	158.497	4178.37				2705	9.8422	1.15347	0.0531872	0.000245647	1.53507e-08	8.70462e-14
25502.5	123.454	3598.12				26166.2	152.331	3916.66			26802.9	114.603	3819.42			24820.5	159.931	3803.33				26360.7	175.657	4630.27				2715	10.8943	1.51919	0.0877798	0.000593324	7.27226e-08	9.74807e-13
25529.8	107.094	4064.22				26200.3	150.576	4028.88			26862.2	134.324	4055.66			24830.7	160.299	3835.81				26361.3	138.329	3646.4				2725	12.0167	1.982	0.142401	0.00139012	3.26389e-07	1.0025e-11
25594	120.355	4043.04				26221.3	151.5	4045.73			27260.7	140.691	4321.2			24844.6	155.677	3818.78				26361	159.492	4204.23				2735	13.2083	2.56138	0.22707	0.00315933	1.38779e-06	9.46771e-11
25630.3	122.053	4000.46				26400.1	137.562	3723.47			27615.9	151.3	3870.14			24857.3	155.084	4516.87				26360.7	168.252	4435.06				2745	14.4672	3.27891	0.355907	0.00696496	5.59031e-06	8.21112e-10
25893.9	116.322	3909.17				26401.8	133.245	4196.1			27761.9	144.097	4085.06			24870.4	140.512	4051.88				26358.6	169.453	4466.36				2755	15.7906	4.15782	0.548334	0.0148944	2.13339e-05	6.53967e-09
26361.7	106.981	4101.32				26557.6	154.156	4018.6			27867.8	149.032	3823.29			25026.7	150.206	3676.95				26361.1	156.822	4133.83				2765	17.1747	5.22258	0.830391	0.0308963	7.71312e-05	4.78306e-08
24408.4	117.226	3967.24				26745.9	151.299	4013.51			28169	138.638	3935.4			25050.4	123.339	4163.1				26359.9	145.683	3840.06				2775	18.6147	6.49811	1.23609	0.0621686	0.000264187	3.21256e-07
23200.9	107.427	4742.69				26748.9	151.377	4207.46			28344.8	139.047	3966.18			25181.2	145.67	3753.33				26357.8	163.737	4315.57				2785	20.1048	8.00886	1.80862	0.121344	0.000857269	1.9815e-06
23959.2	161.262	3715.9				26825.9	148.831	3938.83			28459.9	139.862	4006.77			25187.9	161.478	3970.78				26358.6	154.327	4067.7				2795	21.6381	9.77771	2.60122	0.229743	0.00263539	1.12236e-05
24292.5	104.84	4210.97				27029.7	146.323	4866.13			28490.3	141.958	4160.36			25235.9	170.207	4015.56				26358.4	148.999	3927.22				2805	23.2068	11.8246	3.67735	0.421939	0.00767534	5.83804e-05
25266.7	140.88	4109.16				27120	130.72	4101.64			28790.6	147.873	3693.72			25247.1	197.425	4048.93				25899	153.055	3963.82				2815	24.802	14.165	5.11002	0.751688	0.0211774	0.000278867
25322.3	115.658	4047.06				27131.1	145.218	4070.03			28858.3	123.003	4136.44			25268	119.648	4200.53				25896	167.478	4336.86				2825	26.4141	16.8085	6.97977	1.29899	0.0553568	0.00122328
25823.6	113.894	3827.56				27172	151.755	4054.98			29097.7	137.278	4077.43			25278	153.786	4129.42				25896.2	158.873	4114.04				2835	28.0324	19.7572	9.37108	2.17748	0.137086	0.00492774
25832.8	111.679	3815.91				27176.4	151.922	4047.26			24367.2	150.014	3872.06			25294	158.104	4010.63				25895.5	140.255	3631.83				2845	29.6457	23.004	12.3671	3.54067	0.321616	0.0182292
26000.1	121.836	4062.7				27195.9	150.746	4144.53			25315.1	162.817	3697.41			25306.8	116.503	4001.37				25894.9	141.35	3660.11				2855	31.2421	26.5316	16.0427	5.58464	0.714836	0.0619274
26085.5	153.731	4017.91				27289.8	152.111	4023.45			25603.1	159.768	3947.42			25311.5	153.197	3687.72				25894.8	150.351	3893.16				2865	32.8091	30.3115	20.4558	8.5445	1.50521	0.193194
23402.6	139.197	3844.4				27298.2	147.181	3997.77			25779.5	157.58	4252.2			25334.3	139.36	4291.27				25893.7	153.273	3968.65				2875	34.334	34.303	25.638	12.6811	3.00271	0.553481
23629.6	100.444	3291.61				27470.7	147.569	4004.63			25800.3	146.677	3643.12			25341.2	147.618	3864.07				25893.9	157.071	4067.04				2885	35.804	38.4538	31.5852	18.2562	5.67481	1.45615
23648	130.437	4057.58				27576.8	148.634	3906.18			25914.9	151.339	3984.46			25368.3	102.323	4060.41				25893.2	152.106	3938.38				2895	37.2061	42.7002	38.2483	25.4943	10.1604	3.51809
23753.1	143.971	4041.59				27621.5	141.05	3992.78			26119	148.132	4022.84			25409.9	149.746	3942.52				25893.5	139.401	3609.45				2905	38.5278	46.968	45.5273	34.5349	17.2345	7.80556
23776.5	109.043	3649.98				27703.4	142.798	3979.13			26525	142.576	3946.57			25499.6	108.74	3923.52				25893.1	148.986	3857.57				2915	39.7567	51.1748	53.2673	45.3787	27.6953	15.9037
23798	121.163	3944.43				27899.8	141.611	3989.91			26952.3	100.454	3842.52			25609.7	193.913	4162.25				25892.9	163.184	4225.15				2925	40.8811	55.2323	61.2604	57.8399	42.1636	29.7568
23932.4	117.09	3662.1				27905.2	140.361	4388.41			27130.8	149.148	3954.26			25656.8	103.721	3853.01				25892.5	152.776	3955.61				2935	41.89	59.049	69.2516	71.5127	60.8124	51.1295
24149.1	115.738	3754.37				28083.1	135.438	4828.88			27311.3	144.168	3987.01			25708.8	140.484	3448.09				25893.7	146.967	3805.36				2945	42.7736	62.5337	76.9501	85.767	83.0941	80.6775
24194.1	115.121	3620.16				28512.7	141.306	3894.1			27617.5	145.083	4055.72			25730.8	107.283	4055.24				25891.1	189.602	4908.81				2955	43.5228	65.5991	84.0463	99.7786	107.565	116.904
24293.7	148.411	3959.13				28581.4	157.281	4075.09			27954.2	147.928	4004.85			25848.1	113.787	4090.73				25631.5	155.627	3988.8				2965	44.1301	68.1655	90.2315	112.599	131.916	155.562
24343.7	115.135	4027.76				28825.5	140.358	4141.3			28166.8	145.982	3900.92			25852.9	148.109	4048.67				25630.8	139.418	3573.25				2975	44.5891	70.1638	95.22	123.258	153.265	190.097
24365.6	102.826	3203.26				29018.4	144.467	3986.56			28229.6	140.329	3980.54			25922.5	104.804	3816.59				25630.2	150.233	3850.36				2985	44.8951	71.5393	98.7706	130.88	168.7	213.324
24529.4	115.596	4380.26				29767.1	125.091	4059.74			24185.6	127.645	4176.65			26075.8	155.402	3889.39				25630.4	157.072	4025.66				2995	45.045	72.2533	100.707	134.807	175.918	219.838
24574.9	101.188	3749.19				25100.7	160.106	4178.24			24804.1	157.609	4241.17			26316.5	165.113	3951.63				25629.8	151.779	3889.91				3005	45.037	72.2859	100.929	134.69	173.791	208.047
24657.8	102.994	4027.8				25148.6	163.044	4511.29			24842.3	135.442	4103.11			26398.3	144.06	4107.04				25630.2	161.647	4142.88				3015	44.8713	71.6361	99.4278	130.538	162.656	180.807
24695.1	101.516	3726.66				25199.6	114.313	4216.62			25450.2	118.318	4120.7			26713.8	141.851	3777.43				25629.6	157.754	4043.02				3025	44.5497	70.3222	96.2783	122.721	144.223	144.3
24714.5	114.602	4151.1				25308.3	159.761	3812.98			25532.7	153.972	4290.23			26889.9	145.517	4382.86				25628.9	146.564	3756.11				3035	44.0755	68.381	91.6386	111.913	121.149	105.758
24788.5	129.46	3965.97				25395.3	158.047	4011.81			25623.7	154.835	4014.11			27515.5	135.446	3874.09				25629.6	147.365	3776.76				3045	43.4536	65.8659	85.7352	98.9974	96.4124	71.18
24835.8	147.318	4045.35				25825.8	149.845	4088.8			25714.7	147.049	4172.56			27718	141.009	4028.3				25629.2	155.57	3986.98				3055	42.6904	62.8446	78.8442	84.9469	72.6887	43.9944
24844.3	112.078	3567.94				25855.7	162.735	3902.43			25820.5	146.16	4096.48			27819.1	123.373	4019.85				25629.7	162.079	4153.86				3065	41.7938	59.3961	71.2705	70.7054	51.9188	24.9709
25025.6	102.894	4047.98				25902.2	140.915	3971.51			25892	150.749	3853.2			28259.8	144.903	3905.83				25628.9	162.32	4159.92				3075	40.7727	55.6071	63.3258	57.0871	35.1322	13.0156
25119.8	112.828	3539.49				26377.6	151.025	4185.45			25978	145.738	3963.16			23347.8	171.412	4116.68				25628.2	170.373	4366.19				3085	39.6373	51.5686	55.3072	44.71	22.5222	6.23009
25133.9	146.319	3987.19				26384.6	152.213	4040.03			26192.8	163.71	3984.44			23436.9	164.835	4158.36				25629.6	164.743	4222.13				3095	38.3985	47.3721	47.4802	33.9665	13.6785	2.73854
25151.2	131.51	3999.98				26474	149.199	4051.4			26206.6	146.296	3957.14			23621.7	165.088	3964.64				25628.5	142.125	3642.32				3105	37.0681	43.1064	40.0658	25.031	7.87026	1.10545
25182	111.663	4214.47				26603.5	115.244	4153.69			26229.7	152.313	3970.5			23686.9	181.012	3876.55				25598.4	142.47	3646.87				3115	35.6586	38.8547	33.2326	17.8932	4.29006	0.409785
25203.2	117.038	3559.52				26778.4	154.304	4114.06			26323.1	148.662	4026.41			23791.7	171.759	3950.34				25596.8	146.531	3750.59				3125	34.1825	34.6919	27.0948	12.4073	2.21544	0.139498
25264.4	137.066	4234.8				27290.8	150.702	3984.86			26438.5	149.808	3921.5			23924.5	162.976	4309.92				25595.4	159.429	4080.48				3135	32.6527	30.6827	21.7139	8.34537	1.08388	0.0436092
25311.7	160.915	3962.86				27292.7	170.965	4009.16			26674.6	147.89	4110.17			24038.8	170.396	4071.76				25595.5	158.914	4067.33				3145	31.0822	26.8809	17.1048	5.44497	0.502372	0.0125194
25473.9	106.192	3515.51				27484.1	146.114	4140.16			26713.8	140.392	4222.86			24133.5	114.525	4115.8				25594.4	140.159	3587.14				3155	29.4836	23.3278	13.2443	3.44609	0.220594	0.00330055
25554.2	123.794	3942.19				27976.2	140.449	4458.12			26773.5	110.079	4025.31			24217.8	171.578	3830.13				25594.8	171.429	4387.52				3165	27.8692	20.0534	10.0802	2.11562	0.0917664	0.000799068
25565.2	144.96	4054.27				28145.1	139.952	4028.65			26777	140.818	3735.49			24279.5	161.292	3945.65				25594.2	155.533	3980.57				3175	26.251	17.0759	7.54124	1.25988	0.0361658	0.000177655
25570.4	163.002	3887.49				28365.5	142.613	3989.8			26798.6	127.222	3923.58			24360.1	165.491	4183.67				25594.2	161.301	4128.2				3185	24.6402	14.4033	5.54555	0.727786	0.0135032	3.62717e-05
25700.9	164.856	4010.91				28774.5	141.783	3949.26			26888.3	155.201	4119.47			24381.8	162.247	3800.82				25594.7	172.886	4424.78				3195	23.0472	12.0344	4.00845	0.40781	0.00477635	6.80072e-06
25959.3	130.053	3752.59				28939.4	168.155	4067.69			26903.8	120.491	4072.73			24452.5	123.106	3990.55				25593.9	160.213	4100.31				3205	21.4817	9.96015	2.84799	0.221662	0.00160059	1.17095e-06
25968.9	125.964	4012.73				29012	141.382	3806.98			26949.5	141.639	4056.1			24460	148.05	4072.02				25593.4	158.114	4046.53				3215	19.9524	8.16566	1.98898	0.116871	0.000508145	1.85147e-07
26127.8	108.049	3899.73				29031.2	126.848	4202.6			27313.1	158.517	4013.41			24499.8	171.118	3877.61				25593.7	149.83	3834.54				3225	18.4671	6.6313	1.36538	0.0597727	0.000152833	2.68838e-08
26229.5	132.803	3965.23				29369.2	132.907	4182.01			27331.4	140.727	4985.39			24503.4	152.52	3866.13				25593.4	154.381	3950.98				3235	17.0325	5.33444	0.921308	0.0296537	4.35484e-05	3.58478e-09
26348.2	102.387	3328.44				23207.9	175.38	4109.29			27686.2	129.354	3975.81			24651.4	152.841	4106.76				25592.8	160.876	4117.11				3245	15.6543	4.25071	0.611064	0.0142704	1.17557e-05	4.38965e-10
26510.7	115.305	4037.48				23322	173.157	4297.67			27806.5	149.306	3941.47			24831.8	150.556	3889.2				25593.1	161.765	4139.92				3255	14.3373	3.35518	0.398382	0.00666153	3.00642e-06	4.93621e-11
27649.4	101.323	3885.52				23799.1	167.919	3951.9			27854.5	148.815	3952.22			24843.9	160.302	4123.19				25503.7	161.826	4127				3265	13.085	2.62333	0.255295	0.00301643	7.28406e-07	5.09746e-12
23768.6	108.54	4364.12				24091.5	166.463	4091.57			28089.6	137.625	4128.85			24877.3	172.783	4109.84				25503.5	168.024	4285.02				3275	11.9003	2.03176	0.160811	0.00132493	1.67194e-07	4.83404e-13
24126.2	154.265	3826.24				24374.2	161.305	4087.41			28140.2	130.985	3966.99			24919	155.01	4457.53				25502	152.98	3901.15				3285	10.785	1.55874	0.0995674	0.00056451	3.63572e-08	4.20981e-14
24257.3	130.589	4094.19				24726.5	164.996	4070.94			28352.4	103.074	3935.01			24992.1	168.838	3924.92				25502	155.313	3960.63				3295	9.73999	1.18457	0.0605968	0.00023331	7.49005e-09	3.36675e-15
24281.6	143.126	3673.31				24877.8	161.93	3979.02			28764.8	140.716	4469.09			25018.9	158.429	4131.36				25501.8	158.091	4031.46				3305	8.76541	0.891714	0.0362504	9.35349e-05	1.46185e-09	2.47261e-16
24452.2	160.572	4302.21				24884.9	154.704	3980.02			28970	139.383	4070.42			25080.6	125.004	4008.9				25501.6	146.527	3736.52				3315	7.86073	0.664928	0.021316	3.63744e-05	2.70297e-10	1.66762e-17
24689.3	112.872	3908.41				24919.9	168.449	3943.75			29178.7	161.744	4090.16			25162.4	112.603	3865.04				25501.9	145.106	3700.33				3325	7.02473	0.491141	0.0123205	1.37214e-05	4.73484e-11	1.03284e-18
24692.4	119.944	3798.71				25160.4	143.187	4085.07			29377.9	137.171	4107.19			25250	182.618	4009.36				25501.8	180.801	4610.56				3335	6.25565	0.359352	0.00699974	5.0209e-06	7.85764e-12	5.87445e-20
25083	148.303	4053				25169.7	110.655	4011.24			23678.8	156.94	3957.31			25463.4	162.926	3937.42				25501.6	157.216	4009.1				3345	5.55127	0.260445	0.00390899	1.78216e-06	1.23539e-12	3.06829e-21
25181.6	107.233	3854.13				25223.7	160.767	3843.01			24854.3	164.997	4074.68			25496.2	154.463	4099.99				25502.8	174.621	4453.14				3355	4.90894	0.18698	0.00214575	6.13607e-07	1.84008e-13	1.47171e-22
25221.9	115.33	3973.12				25272.1	160.153	4032.53			25510.6	155.371	4001.72			25647.8	100.946	4064.42				25501.2	174.627	4453.03				3365	4.32574	0.13297	0.00115777	2.04935e-07	2.59653e-14	6.48253e-24
25760.8	149.48	4102.93				25294.2	164.309	4097.33			25810.5	141.619	3974.97			25709.5	117.936	4082.27				25501.2	144.37	3681.46				3375	3.79847	0.0936695	0.000614038	6.63929e-08	3.47115e-15	2.62218e-25
26148.8	124.574	3769.1				25350.7	163.494	4094.35			26028.4	143.246	4022.61			25783.8	155.431	3775.4				25501.5	162.91	4154.28				3385	3.32379	0.0653617	0.00032011	2.08645e-08	4.39619e-16	9.74041e-27
27324.6	128.576	3885.65				25393.4	158.451	3978.66			26206.7	152.359	4002.69			25907.6	118.271	3867.77				25501.5	170.46	4346.82				3395	2.89824	0.0451785	0.000164033	6.36028e-09	5.27477e-17	3.32267e-28
27589.9	104.972	4375.2				25464.1	157.002	4026.02			26324.6	149.978	3965.59			26242.3	148.745	4029.62				25501.4	167.116	4261.51				3405	2.51833	0.030933	8.26221e-05	1.88072e-09	5.99588e-18	1.04087e-29
27956.9	147.054	3795.68				25484.8	157.144	4094.68			26494	111.023	4051.49			26447.8	141.669	4045.47				25320.4	143.025	3621.31				3415	2.18055	0.0209795	4.09063e-05	5.39452e-10	6.45694e-19	2.99431e-31
28175.4	132.758	3861.07				25528.2	153.02	4247.71			26658.3	143.902	3922.9			26473.8	146.184	3962.78				25319.6	138.833	3515.07				3425	1.88147	0.0140945	1.99074e-05	1.50094e-10	6.58754e-20	7.91037e-33
28242.7	113.038	3694.88				25625.8	152.262	4114.53			26818.5	147.564	3850.86			26516.6	147.761	4027.7				25317.3	183.877	4655.07				3435	1.61772	0.00937964	9.52288e-06	4.05091e-11	6.36712e-21	1.91908e-34
23761.4	133.611	3594.83				25631.4	155.783	4030.98			27055.9	147.556	3742.34			26636.7	158.823	3964.56				25316.1	155.067	3925.53				3445	1.38608	0.0061831	4.47767e-06	1.06053e-11	5.83024e-22	4.27547e-36
23996.9	148.776	3553.83				25649.8	164.23	4062.83			27447.7	145.04	4124.86			26988.8	147.015	4132.28				25316.2	160.618	4066.08				3455	1.18344	0.00403746	2.06951e-06	2.69324e-12	5.0577e-23	8.74725e-38
24221.1	129.24	4312.79				25675.5	160.724	4229.04			27548	141.191	4417.55			27055.3	162.444	4142.54				25314.9	157.431	3985.2				3465	1.00689	0.00261151	9.4018e-07	6.63448e-13	4.15664e-24	1.64345e-39
24371.4	105.82	3987.43				25686.3	163.32	3982.54			27708.9	144.448	3979.09			27283.8	134.705	3820.91				25315	144.131	3648.53				3475	0.853678	0.00167324	4.19842e-07	1.58533e-13	3.23635e-25	2.83554e-41
24377	181.922	4005.74				25800.1	154.235	4075.9			28500.9	114.295	4046.86			27402.2	143.008	3966.64				25314.8	163.96	4150.45				3485	0.721245	0.00106196	1.84285e-07	3.67463e-14	2.38722e-26	4.49275e-43
24427.2	134.221	3712.25				25818.8	154.541	4054.69			28643	138.982	3941.29			27534.1	135.947	4067.89				25313.7	149.954	3795.75				3495	0.607222	0.000667636	7.95105e-08	8.26205e-15	1.66822e-27	6.53709e-45
24567.5	107.522	3526.53				25970.1	109.071	3810.67			28727.8	145.194	3855.36			27992.1	145.024	4127.98				25313.2	157.632	3990.02				3505	0.930132	0.00366398	3.84567e-07	7.21591e-13	1.57393e-18	2.38169e-25
24679.6	118.896	4041.46				25983.5	168.899	3961.13			29298.4	134.713	4068.97			28197.3	145.211	3948.34				25314.5	149.723	3790.01				3515	1.0678	0.00523437	7.77592e-07	2.41123e-12	8.65704e-18	2.44607e-24
24726	141.617	3943.35				26001.9	144.924	3765.95			24349.6	158.826	4082.21			28417.8	113.482	4096.11				25314.7	150.462	3808.74				3525	1.22268	0.00742799	1.55172e-06	7.87625e-12	4.61031e-17	2.40212e-23
24743.3	146.5	3691.55				26022.8	185.571	4295.53			24503.5	134.974	3633.9			23276.8	155.67	3951.64				25313.4	156.938	3972.47				3535	1.39642	0.0104707	3.05605e-06	2.51498e-11	2.37722e-16	2.2556e-22
24785.8	144.565	3708.75				26148.6	156.015	3936.15			24536	158.227	3887.2			23505.2	172.335	4034.65				25314.1	144.431	3656.01				3545	1.59074	0.0146613	5.94002e-06	7.85028e-11	1.18683e-15	2.02522e-21
25078.7	103.641	4114.43				26395	153.008	4100.67			24696.3	162.237	4109.26			23804.1	173.624	4023.82				25313.8	165.064	4178.23				3555	1.80744	0.0203923	1.13946e-05	2.39535e-10	5.73698e-15	1.73869e-20
25176.9	103.211	3969.16				26408.8	147.46	4112.76			24795.1	142.718	4691.76			24145	163.108	4024.51				25282.9	171.931	4346.74				3565	2.04836	0.0281745	2.15721e-05	7.14478e-10	2.68508e-14	1.42731e-19
25222.3	118.603	3643.04				26417.2	169.162	4058.92			24882.7	156.054	3966.3			24212.9	173.568	3941.68				25283.3	146.917	3714.39				3575	2.31542	0.038667	4.0306e-05	2.08326e-09	1.21678e-13	1.12035e-18
25285.2	131.1	4013.73				26421.2	157.713	4043.39			25406.8	159.224	4072.17			24234	130.293	3845.3				25281.5	144.84	3661.62				3585	2.61056	0.0527135	7.43241e-05	5.93787e-09	5.33878e-13	8.40873e-18
25455.8	140.235	3865.96				26433.1	155.228	4147.3			25424.5	126.027	4586.31			24310.4	165.302	3918.49				25282	167.108	4224.64				3595	2.93573	0.0713835	0.000135261	1.65445e-08	2.26804e-12	6.03463e-17
25930.7	112.951	4108.1				26749.3	142.552	3927.68			25438.4	152.34	3880.34			24366.9	151.787	4049.61				25282.6	153.16	3872.12				3605	3.29291	0.0960219	0.000242939	4.5062e-08	9.32909e-12	4.14107e-16
26074.4	140.721	3900.17				26765.2	144.047	4489.4			25463.4	154.578	3989.28			24374	156.047	3936.97				25282.4	158.856	4016.09				3615	3.68402	0.128303	0.000430631	1.19978e-07	3.7154e-11	2.71717e-15
26269.1	118.947	3871.92				26776.8	143.93	3793.33			25497.5	125.821	4048.56			24407.2	143.129	3915.92				25281.7	154.849	3914.69				3625	4.11098	0.170295	0.00075335	3.12268e-07	1.43268e-10	1.70476e-14
26859.1	117.141	3931.85				26897.3	151.511	3791.76			25509.5	154.833	3264			24463.3	156.805	3981.02				25282	160.327	4053.23				3635	4.57559	0.224523	0.00130068	7.94489e-07	5.34901e-10	1.02271e-13
22949.2	134.037	3982.36				26913.6	148.02	4038.67			25520.5	156.209	4319.53			24508.7	141.66	4078.03				25281.3	154.489	3905.52				3645	5.07961	0.294046	0.00221629	1.97598e-06	1.93364e-09	5.86652e-13
23617	148.807	3341.14				26980.1	146.27	4195.64			25610.7	164.39	3590.94			24639.7	159.034	4015.38				25282	149.561	3781.03				3655	5.62461	0.382529	0.00372707	4.8041e-06	6.76791e-09	3.21776e-12
23798.8	133.531	3941.6				26999.6	161.033	3970.87			25632.5	107.49	4022.57			24677.1	157.658	4070.65				25282	123.269	3116.36				3665	6.21204	0.494323	0.00618571	1.14176e-05	2.29357e-08	1.68759e-11
24055.6	144.333	3823.09				27054.5	159.854	3973.02			25747.5	160.857	3957.75			24702.7	144.649	3910.35				25280.9	170.859	4319.29				3675	6.84316	0.63453	0.010132	2.65262e-05	7.52574e-08	8.46299e-11
24205.8	112.168	3026.25				27081.8	142.104	4088.92			25758.5	140.433	4021.91			24722.6	154.471	4128.04				25281.1	162.677	4112.49				3685	7.51897	0.809076	0.0163788	6.02431e-05	2.39091e-07	4.0581e-10
24228.2	158.907	3928.62				27415.6	151.062	4094.63			25775.5	109.827	4017.2			24783.9	156.713	3952.25				25281.8	160.001	4044.94				3695	8.24024	1.02476	0.0261309	0.000133744	7.35457e-07	1.86064e-09
24252.2	116.039	4105.18				27465.7	141.467	3881.22			25794.7	148.238	3941.33			24810.2	150.167	3576.67				25281.8	153.089	3870.21				3705	9.00745	1.28929	0.0411442	0.000290253	2.19043e-06	8.15728e-09
24367.6	155.352	4060.15				27615.1	144.331	4044.61			25824.4	152.23	3899.38			24905.4	151.9	4942.73				25213.7	191.113	4818.46				3715	9.82072	1.61129	0.0639359	0.000615762	6.31653e-06	3.41956e-08
24371.7	114.092	3927.23				27617.4	145.148	3966.47			25963.3	130.555	3909.43			24916.1	157.603	4463.95				25211.9	182.017	4588.81				3725	10.6798	2.00029	0.0980539	0.00127698	1.76363e-05	1.37068e-07
24417.8	108.493	3728.29				27677.9	151.435	4079.24			25989	147.475	3989.03			24934.8	123.101	4430.01				25209	183.097	4615.52				3735	11.5842	2.46666	0.148411	0.00258874	4.76775e-05	5.25346e-07
24507.5	109.864	4057.16				27807.8	140.432	4092.54			26007.8	158.141	3993.01			25070.4	160.664	3838.44				25210.5	159.602	4023.48				3745	12.5328	3.02148	0.221693	0.00513013	0.000124796	1.92529e-06
24528.5	103.844	3828.69				27836.9	148.329	4010.07			26152	146.632	3880.83			25149.4	132.619	3892.49				25209.6	148.763	3750.11				3755	13.5241	3.67643	0.326829	0.00993808	0.000316273	6.74667e-06
24533.3	146.118	3950.49				27901.1	140.73	4076.42			26241.4	140.17	3743			25212	162.25	3919.86				25209.5	132.923	3350.79				3765	14.5562	4.44353	0.475524	0.0188196	0.000776076	2.2606e-05
24611.7	145.083	3906.79				27949.1	137.369	4039.22			26300.2	150.257	4170			25228.9	146.794	3944.51				25209.5	160.434	4044.3				3775	15.6268	5.33489	0.68282	0.0348381	0.00184385	7.24272e-05
24674.7	122.629	4153.96				28030.6	146.521	3994.47			26342.5	134.224	4350.89			25290	125.052	3995.99				25208.8	150.881	3803.39				3785	16.7329	6.36237	0.96766	0.0630423	0.00424153	0.000221881
24707.8	150.437	3993.96				28098.8	147.298	4046.55			26435.2	154.048	4104.36			25472.3	151.483	3933.3				25209.2	151.547	3820.23				3795	17.8711	7.53716	1.35339	0.111518	0.00944713	0.000649953
24713.1	151.865	4235.7				28109.2	139.712	4120.56			26441.2	154.016	4213.3			25481.5	166.521	3786.82				25208.8	165.79	4179.18				3805	19.0375	8.86936	1.86812	0.192837	0.020373	0.00182048
24796.8	149.993	4028.33				28134.9	141.7	4070.05			26491.5	144.181	3950.32			25484.7	148.239	3511.55				25207.8	156.351	3941.12				3815	20.2279	10.3675	2.5449	0.325966	0.0425392	0.00487562
24816.3	101.137	3784.6				28143.4	143.507	4000.72			26553	136.274	3844.04			25531.4	154.778	4303.58				25208.3	143.199	3609.65				3825	21.4373	12.0378	3.42152	0.538626	0.0860005	0.0124858
24849.1	114.594	3949.53				28225.1	143.839	3940.82			26643	137.534	4239.77			25805.6	134.855	4123.87				25206.4	139.746	3522.34				3835	22.6606	13.8842	4.53994	0.870036	0.168342	0.0305736
24877.9	108.589	3988.01				28363.9	126.872	4209.96			26650.9	116.575	3800.71			25814.6	174.98	4094.97				25207	142.205	3584.42				3845	23.8919	15.9069	5.94517	1.37379	0.319051	0.0715844
24968.3	120.308	3886.84				28469.2	144.33	3986.95			26664.7	151.32	4144.18			26150.7	142.171	4098.91				24966.7	175.172	4373.3				3855	25.1253	18.103	7.68353	2.12051	0.585473	0.160263
24984.6	102.632	4397.48				28583.8	141.162	4011.52			26710.6	148.474	3897.74			26361.6	134.03	3793.8				24964.9	167.497	4181.38				3865	26.3542	20.4648	9.80033	3.19959	1.04024	0.343074
24986.5	126.011	3576.89				28713.8	145.518	4113.81			26749.7	142.102	3987.4			26379	159.066	4179.99				24963.6	163.831	4089.65				3875	27.5721	22.9806	12.3368	4.71935	1.78952	0.70224
24988.1	106.839	4071.75				28725	157.056	4028.45			26835.2	138.827	4113.51			27293.5	151.787	4066.95				24962.9	165.819	4139.16				3885	28.7719	25.6337	15.3267	6.80463	2.9807	1.37444
25025.3	108.788	3623.43				28925.7	145.779	4060.9			26893.9	135.578	3896.94			23274.7	129.941	3929.61				24961.9	178.887	4465.19				3895	29.9466	28.4025	18.7922	9.59094	4.80706	2.57221
25026.7	157.274	4157.05				29041.9	137.374	3995.13			26905.7	150.117	3899.49			23586.3	157.208	4270.04				24961.2	184.164	4596.78				3905	31.089	31.2606	22.7399	13.2146	7.50617	4.60289
25044.1	121.756	4033.61				29064.3	131.196	3670.09			27080.1	148.794	3924.28			23598.5	169.544	4014.12				24961	167.61	4183.54				3915	32.1919	34.177	27.157	17.7983	11.3484	7.87584
25047.6	156.387	3300.38				29071.4	138.003	4404.75			27098.5	133.297	3849.79			23760.9	151.32	4027.69				24959.9	165.221	4123.72				3925	33.2479	37.1164	32.008	23.4336	16.6124	12.8856
25190.2	119.036	4013.47				29136.8	139.773	4062.92			27195.2	152.409	3922.54			23791.9	164.154	3741.55				24959.4	177.46	4429.12				3935	34.2502	40.0399	37.2322	30.1601	23.5454	20.1583
25253.6	102.44	3841.38				29438.7	138.897	3905.88			27276	148.695	4121.84			23810.8	161.3	4010.86				24959.4	174.765	4361.84				3945	35.1918	42.9058	42.7426	37.9457	32.3116	30.1541
25324.6	106.327	3064.3				29760.6	131.132	4084.55			27493	151.616	3949.18			23926.4	164.966	3143.99				24959.6	166.929	4166.31				3955	36.0662	45.6705	48.4269	46.6688	42.9328	43.1302
25344.3	139.788	4148				29928.2	132.706	4147.23			27648.9	148.385	3949.56			24029.6	126.777	3752.28				24959.1	178.477	4454.45				3965	36.8671	48.2892	54.1496	56.108	55.2329	58.9871
25364.2	117.712	4108.65				29996	132.835	3991.37			27748.8	114.266	4203.33			24094.3	168.175	3970.38				24957.5	176.82	4412.81				3975	37.5887	50.7178	59.7567	65.9413	68.7995	77.1393
25394.7	112.029	3683.74				23626.7	154.519	4080.32			27848.9	132.76	3893.15			24204.7	151.383	3871.33				24958.5	170.519	4255.74				3985	38.2256	52.9134	65.0819	75.7573	82.9758	96.4575
25460.8	103.817	3580.45				24086.7	167.735	4049.15			28833.5	136.465	3970.52			24271.2	142.807	3754.87				24957.3	173.709	4335.14				3995	38.7733	54.8362	69.9548	85.0797	96.8938	115.329
25478.8	104.316	4030.16				24645.9	164.391	4148.13			28955.1	149.243	4128.31			24282.2	157.953	4122.04				24852.5	155.001	3852.02				4005	39.2275	56.45	74.2091	93.4033	109.552	131.851
25523.4	118.445	3801.85				24784	159.842	3954.27			29210.4	132.192	3918.69			24331.7	163.921	4290.78				24851.5	160.078	3978.03				4015	39.5848	57.7241	77.6926	100.238	119.928	144.135
25716	151.531	3834.42				25063.6	158.321	4057.29			29520.8	115.179	4158.61			24381.8	112.192	4065.5				24850.4	172.934	4297.31				4025	39.8424	58.6334	80.2759	105.157	127.116	150.66
25774.3	109.197	4073.13				25181.7	143.764	4048.21			29693.1	130.343	3778.89			24419.8	141.007	3849.27				24850.5	159.451	3962.29				4035	39.9984	59.1601	81.8603	107.839	130.454	150.58
25814.8	146.347	3901.25				25352.2	156.535	4253.72			23199.1	168.594	4007.62			24497.1	157.626	4229.91				24850.3	158.472	3937.91				4045	40.0516	59.2937	82.3844	108.106	129.626	143.907
25904.9	105.393	4213.71				25392.8	162.561	4187.25			24208.8	162.632	3918.04			24508.9	157.804	4107.57				24850.2	168.745	4193.19				4055	40.0016	59.0315	81.8274	105.94	124.712	131.503
25993.5	113.423	3882.5				25590.8	158.978	4048.72			24411.9	131.987	3880.53			24519.9	160.044	3983.58				24850.3	158.243	3932.22				4065	39.8487	58.3787	80.2113	101.485	116.172	114.903
26245.1	123.993	4611.12				25874	146.484	3950.1			24547.3	165.58	3829.09			24540.1	164.84	4087.31				24850.2	163.266	4057.03				4075	39.5942	57.3483	77.5989	95.0343	104.778	96.0002
26308	105.153	3966.04				25906.1	163.254	4082.68			24625.1	154.588	4074.94			24582.3	110.845	4501.19				24850	155.687	3868.66				4085	39.2399	55.9607	74.0898	86.9946	91.5	76.6925
26455.2	119.276	3920.65				25944.2	151.246	4145.94			24666.3	122.985	4027.05			24697.8	157.282	4167.3				24850.1	149.074	3704.36				4095	38.7886	54.2426	69.8142	77.8464	77.3658	58.5836
26525.7	102.029	3855.23				25991.1	159.818	3965.43			24691.5	152.514	3974.54			24736.3	161.942	3851				24849.9	148.398	3687.54				4105	38.2438	52.2268	64.925	68.0957	63.3367	42.7899
26527.5	137.451	3967.09				26081.1	153.401	3934.62			24764.6	154.391	3521.41			24831.8	161.108	4340.67				24849.9	158.913	3948.82				4115	37.6095	49.9508	59.5886	58.2284	50.2042	29.8847
26760.1	119.212	3946.83				26248.9	153.78	4080.58			24865.1	155.933	4115.77			24840.8	115.34	3349.95				24849.6	154.583	3841.18				4125	36.8904	47.4556	53.9756	48.6726	38.5304	19.9571
26764	103.618	3799.75				26378.9	155.966	4846.6			24963	152.216	3903.74			25008.9	102.905	4235				24849.9	158.781	3945.53				4135	36.0919	44.7845	48.2519	39.7712	28.6315	12.7435
26966	124.33	3982.63				26501.5	150.369	3993.14			25238.7	161.603	3795.17			25011	101.254	4061				24849.6	147.443	3663.75				4145	35.2197	41.982	42.571	31.7678	20.5999	7.78077
22691	171.378	3856.32				26593.5	148.873	3976.4			25252.9	141.507	3844.6			25154	121.458	3900.99				24692.8	158.333	3909.53				4155	34.2801	39.0926	37.0678	24.8051	14.3504	4.54253
22969.4	166.313	3956.05				26596.3	148.192	4193.72			25548.9	156.11	4033.78			25199	120.04	4376.15				24691.7	145.825	3600.52				4165	33.2795	36.1594	31.8539	18.9334	9.67919	2.5358
23394.5	157.082	3755.83				26631.2	150.549	4004.39			25628.9	151.901	4680.96			25392.3	170.194	4083.53				24691.2	173.183	4275.91				4175	32.225	33.2234	27.0154	14.127	6.32112	1.35355
23769.1	118.418	4016.41				26925.9	153.767	4033.91			25669.2	154.368	3892.51			25528.3	130.113	3772.45				24690.4	157.46	3887.59				4185	31.1235	30.3223	22.6122	10.304	3.99694	0.690839
23840.9	100.166	3974.07				27036.7	164.897	4157.44			25801.7	152.531	4043.57			25593.7	104.809	3991.09				24690.9	159.533	3938.86				4195	29.9822	27.4901	18.6791	7.34681	2.44703	0.337148
24588.1	129.668	4108.9				27108	148.62	4060.04			26058	144.588	3914.22			25611.6	149.055	4018.34				24690.4	172.985	4270.88				4205	28.8084	24.7563	15.2284	5.12064	1.45054	0.157328
24755	113.795	4004.38				27289.6	146.207	4035.73			26233.9	154.909	3855.23			25624.7	143.625	3836.27				24690.3	153.771	3796.49				4215	27.6092	22.1458	12.2527	3.48887	0.832525	0.0701995
24855.7	140.597	4971.97				27321.6	144.553	3917.4			26271.9	140.078	4302.89			25650.9	162.317	3870.18				24689.9	149.862	3699.93				4225	26.3918	19.6785	9.72961	2.3237	0.462641	0.0299505
25309	136.639	4030.93				27567.7	147.76	3701.03			26276.5	127.767	3940.78			25733.3	142.892	3944.16				24690.5	168.498	4160.12				4235	25.1631	17.3695	7.62502	1.51289	0.248925	0.0122184
25339.8	104.265	4043.33				27735.6	146.665	4266.99			26296.8	150.83	4186.06			25876.2	108.678	3975.66				24689.6	165.29	4080.77				4245	23.9298	15.2293	5.89752	0.962879	0.12968	0.00476617
25455.2	106.791	3728.69				28184.9	141.721	4097.51			26310.6	148.169	4057.23			25914.3	147.305	3959.03				24689.4	161.489	3986.91				4255	22.6983	13.2638	4.50174	0.599059	0.0654116	0.00177773
25591.2	113.48	3935.88				28230	139.785	3960.83			26351.7	141.828	3980.21			26049.1	110.745	3746.5				24689.1	173.783	4290.37				4265	21.4747	11.475	3.39137	0.364336	0.0319459	0.000634021
25754.2	125.149	4088.01				28798	132.201	3971.54			26622.1	147.333	3381.73			26164.1	101.307	3971.19				24689.4	160.203	3955.15				4275	20.2648	9.8612	2.52146	0.216605	0.0151061	0.000216214
26541.8	138.864	3840.51				28880.4	145.523	4066.91			26661.5	153.843	3994.77			26208	158.854	4029.71				24688.5	173.532	4284.08				4285	19.0737	8.41791	1.85017	0.125884	0.00691625	7.05028e-05
26790.9	132.801	4031.13				29334.8	129.993	3970.71			26682.1	146.613	4041.31			26306.2	115.112	3892.09				24688.8	153.841	3798				4295	17.9065	7.13796	1.33985	0.0715166	0.00306596	2.19822e-05
26957.1	104.349	3323.07				23834.6	175.467	3984.02			26891.9	144.804	4114.96			26367.5	158.322	3951.53				24690.4	157.46	3887.59				4305	16.7673	6.01229	0.957591	0.0397171	0.00131595	6.55356e-06
23398.1	163.351	4215.74				24316.1	169.002	4025.03			26928	123.668	3661.24			26372.8	142.324	3961.65				24690.5	168.498	4160.12				4315	15.6602	5.03039	0.675443	0.0215617	0.000546879	1.86821e-06
23500.7	102.358	3959.79				24394.8	163.217	3975.9			26939.4	144.243	3699.39			26888.4	145.287	3861.67				24689.1	173.783	4290.37				4325	14.5885	4.18079	0.470197	0.0114425	0.00022005	5.09232e-07
23553.4	154.607	3976.08				24562.2	174.978	3939.83			27128	137.651	3185.45			27029	103.083	4078.3				24688.8	153.841	3798				4335	13.5552	3.45153	0.323038	0.00593602	8.57296e-05	1.32724e-07
23694	144.226	3984.69				24604.4	108.503	3969.31			27204.6	107.46	4202.85			28049	121.013	4086.28				24527.8	158.327	3883.26				4345	12.5626	2.83047	0.219034	0.00301026	3.23384e-05	3.30768e-08
23716.6	102.773	3754.45				25049.2	164.16	4050.34			27283.3	149.826	3873.4			22947.9	167.731	4017.91				24527.3	172.989	4242.78				4355	11.6126	2.3057	0.146572	0.00149227	1.18109e-05	7.88207e-09
23750.2	106.002	4015.53				25055.2	160.729	3921.67			27330.6	141.771	3974.47			23508.5	161.708	4094.43				24527.3	164.174	4026.58				4365	10.7069	1.8657	0.0967996	0.000723142	4.17664e-06	1.79597e-09
23763.7	143.699	4070.09				25099	142.527	4034.63			27368.1	130.553	3871.12			23560.3	168.544	3790.22				24525.9	160.038	3924.92				4375	9.84639	1.49961	0.0630927	0.000342559	1.43005e-06	3.91291e-10
23773.2	157.132	3916.08				25251.2	159.782	3963.66			27383	147.956	3947.34			23658.4	161.011	4048.37				24526.4	160.821	3944.2				4385	9.03171	1.19732	0.0405852	0.000158629	4.74079e-07	8.15159e-11
23788.6	127.861	4007.06				25317.5	156.1	4063.78			27487.8	145.771	4109.6			23752.6	169.065	3728.72				24525.8	165.764	4065.33				4395	8.2631	0.949587	0.0257655	7.18063e-05	1.5217e-07	1.62378e-11
23875.5	112.965	4137.2				25354.6	161.38	4065.9			27552.1	126.567	3924.36			23796.7	159.055	4212.79				24525.3	175.327	4299.78				4405	7.54042	0.748095	0.0161433	3.17744e-05	4.72919e-08	3.09282e-12
23926.9	145.953	3956.29				25391	160.985	4217.84			27704.2	137.464	3936.19			23921.1	169.269	3954.11				24525.1	164.547	4035.35				4415	6.86322	0.585429	0.00998229	1.37444e-05	1.42306e-08	5.63279e-13
24012.7	104.282	3188.89				25470.7	159.835	4082.55			27808.9	138.457	3807.14			23976.8	105.025	4050.58				24524	159.485	3911.05				4425	6.23075	0.45508	0.00609186	5.81181e-06	4.14607e-09	9.80923e-14
24063.5	101.982	3952.45				25543.7	155.779	3878.72			27855.4	164.379	3942.6			23981.6	158.028	3993.32				24524	174.491	4279.04				4435	5.64199	0.351396	0.00366904	2.40232e-06	1.16958e-09	1.63338e-14
24068.8	116.819	4108.75				25602.7	155.459	3925.06			28022.1	141.749	3824.44			24002.3	148.092	3764.74				24524.2	163.65	4013.22				4445	5.09571	0.269526	0.00218091	9.70696e-07	3.19448e-10	2.60066e-15
24084.8	149.312	3848.86				25736.2	157.678	4124.25			28112.9	133.775	4011.02			24043.3	174.714	3937.69				24524.4	152.093	3729.83				4455	4.59046	0.205353	0.0012794	3.83416e-07	8.44791e-11	3.95932e-16
24111.9	100.683	3656.02				25774.8	153.014	4196.11			28138.8	147.857	4079.68			24051.5	135.491	4144.21				24524	172.808	4237.77				4465	4.12466	0.155416	0.000740727	1.48045e-07	2.1631e-11	5.76368e-17
24122.2	121.252	4001.14				25884.1	157.828	4074.58			28186.3	131.051	3887.61			24069.1	144.594	4006.64				24524.1	159.219	3904.55				4475	3.69658	0.116839	0.000423246	5.58791e-08	5.36269e-12	8.02272e-18
24176.4	100.807	3850.04				25919.3	152.236	4053.07			28912.6	128.007	3931.03			24080.2	171.493	4088.92				24523.9	166.69	4087.71				4485	3.30439	0.087252	0.000238676	2.06177e-08	1.28726e-12	1.06779e-18
24292.8	136.922	4292.91				25951.7	159.441	3959.72			29077.7	142.26	4179.15			24104.6	168.498	3852.76				24498.3	196.011	4801.75
24308.4	135.005	4217.61				25960.8	154.517	3987.4			29339.3	109.521	4017.58			24173	152.571	4047.42				24527.3	172.989	4242.78
24330.4	158.872	4161.57				25990.1	152.982	3952.31			23986.9	167.931	4000.93			24281.3	165.181	4474.23				24492.7	162.999	3992.13
24357.3	116.069	3917.65				26146.1	152.58	3982.51			25089.6	162.522	4003.25			24306.9	154.467	4017.16				24492.7	162.096	3970.01
24372.4	120.958	3977.15				26175.8	146.821	4104.23			25173.4	155.323	4180.66			24324.8	156.972	3909.12				24492	173.24	4242.82
24494.2	113.313	3911.79				26357.8	149.11	3988.66			25251.5	157.014	3867.65			24348.1	141.224	3724.96				24492.3	164.178	4020.93
24496	102.165	4065.14				26411	152.689	4032.85			25291.7	148.386	3908.8			24356.5	158.975	3983.71				24492.8	169.91	4161.4
24502.6	111.317	3955.65				26448.8	154.921	3970.27			25294.8	153.084	4073.56			24414.8	172.608	3773.65				24492.3	167.544	4103.38
24544.8	108.434	3998.22				26479.5	145.366	4051.45			25740.7	155.646	3976.56			24434.8	133.523	3898.3				24492.6	158.131	3872.87
24552.4	141.722	3988.49				26522.5	125.931	4085.47			25767.7	151.283	4112.43			24442.3	163.713	3738.75				24491.9	174.609	4276.34
24623.9	114.861	4083.98				26585	148.142	4125.39			25845.1	146.682	4002.12			24481.2	138.124	4019.92				24492.5	158.003	3869.72
24686.8	111.975	4029.08				26621.3	153.806	3922.74			25849.2	143.043	4045.04			24510.4	153.032	3971.98				24492.1	166.301	4072.91
24689.7	135.805	4116.08				26752	148.73	4026.4			25866.4	152.614	4188.17			24523.8	167.645	3923.62				24492.4	171.503	4200.36
24754.6	133.859	3891.8				26812.1	154.532	3956.33			25882.2	159.568	3975.57			24539.1	166.592	4099.11				24492	161.965	3966.69
24799.1	149.62	3914.95				26908	108.609	4097.57			25984.9	143.808	3991.76			24552.8	153.998	3722.95				24492.5	155.376	3805.39
24835.5	121.16	4025.39				26946.5	151.428	3916.67			25992.3	144.077	4044.44			24580.2	153.009	4066.46				24386.4	159.263	3883.69
24851.5	132.092	4085.21				26959.1	149.074	4841.27			26047.6	140.948	3917.17			24634.8	148.916	4041.82				24385.6	165.099	4025.88
24871.5	101.168	3767.41				26985.5	151.366	4227.78			26212.9	152.046	3884.94			24637.7	120.702	3827.66				24385.4	152.949	3729.56
24901.3	117.261	3487.59				26993.8	149.151	3382.71			26449.3	136.305	4000.61			24672.8	153.133	3987.43				24384.8	158.928	3875.28
24943.1	116.633	4313.06				27009.8	143.048	4130.8			26503.2	146.403	3871.63			24691.6	155.016	4207.88				24384.9	157.864	3849.34
24968.2	159.876	3703.37				27103.8	154.461	4222.51			26508.4	160.415	3982.57			24698.1	149.318	3994.93				24384.3	162.548	3963.47
24977	113.418	4050.77				27331.6	147.908	4732.14			26635.1	144.52	3825.28			24756.1	139.483	3900.68				24384.5	163.775	3993.41
24979.6	105.516	3940.48				27339.8	146.272	4069.89			26823.8	146.085	3902.59			24794.5	130.319	3445.54				24384.2	150.43	3667.97
24992.7	104.535	3813.44				27361	117.611	4062.38			26828.3	135.178	3919.42			24824	161.975	4014.43				24384.4	161.359	3934.47
24997.5	101.939	4075.37				27403.3	149.428	3978.36			26891.9	135.478	4122.25			24910.6	102.683	4113.22				24383.9	160.502	3913.5
25031	150.356	3893.41				27678.3	157.698	4247.85			26896.2	144.855	3939.5			24965.6	155.977	3947.26				24383.7	159.402	3886.66
25066	138.618	4151.53				28090	152.462	4089.73			26983.5	138.742	3906.11			25068.9	129.058	3915.87				24384	167.027	4072.63
25077.7	128.945	3919.56				28292.9	150.139	4198.66			27027.7	121.163	4345.99			25117.9	141.694	4008.43				24383.6	154.587	3769.22
25080	114.508	4096.17				28314.2	161.766	4065.25			27113.2	108.063	4275.27			25131	145.266	4006.69				24383.6	156.56	3817.36
25081.8	199.182	3932.76				28416.9	133.364	4034.51			27476.1	108.349	4086.34			25233.8	136.372	3951.18				24383.6	160.368	3910.18
25172.8	125.993	3847.98				28558.2	144.984	4164.58			27533.1	154.775	3957.6			25269.7	122.132	3984.13				24332.5	167.903	4085.35
25198.3	146.544	4147.05				29450.5	127.655	4086.28			27760.9	143.533	3678.75			25458.6	145.827	3898.87				24332.3	160.812	3912.78
25214.9	110.26	4011.09				29523.8	130.223	3973.11			27877.4	140.661	4141.55			25562.8	130.631	3852.25				24332.3	173.61	4224.15
25289.8	147.15	3518.06				23949.5	171.807	4085.03			27988.9	135.82	3850.47			25595.4	156.311	4196.21				24332.5	172.69	4201.81
25308.9	126.405	3884.04				24352.7	166.252	4113.43			28088	138.947	4383.44			25636.4	120.49	3915.61				24331.3	168.692	4104.31
25324.5	102.028	3959.88				24376.6	165.369	3992.33			28127.1	135.958	3875.38			25688.6	113.396	3950.78				24332	167.915	4085.55
25423.6	104.784	3961.51				24577.7	167.748	4087.36			28198.3	142.667	3940.07			25923	159.148	3630.01				24331.3	150.598	3664.1
25497.6	102.298	3811.34				24588.9	165.237	4136.38			28494.1	142.306	3979.71			25939.5	165.44	3762.05				24332	141.812	3450.42
25505.6	114.856	4130.7				24655.9	157.773	4062.46			29138	120.321	4029.37			25967.3	103.195	4115.82				24331.2	152.205	3703.17
25516.1	101.502	4099.96				24950.9	169.502	4017.65			29678.8	127.277	3906.55			26227.4	149.363	4282.62				24331.2	160.23	3898.42
25524.3	112.248	3913.09				25052	158.978	3987.92			24016.7	132.992	4093.1			26254.9	158.315	4621.44				24331.2	166.717	4056.27
25656.3	130.94	3877.13				25197.9	157.769	4040.22			24185.8	166.465	3988.73			26306.6	146.891	4045.17				24331.6	169.416	4122
25734.9	130.86	3749.71				25237.5	153.138	4097.71			24403.7	166.049	3953.28			26452.6	149.27	3746.97				24291.5	176.017	4275.53
25762.5	127.234	4056.6				25418	153.765	4044.13			24689.2	151.926	3903.34			26483.6	156.977	3959.57				24291.7	162.33	3943.13
25789.8	113.896	3344.22				25502.8	149.52	3901.3			24754.6	137.969	3991.97			26487.1	148.743	3932.95				24291.1	163.047	3960.42
25798.3	131.267	3965.22				25536.6	158.934	4075.66			24807.9	137.127	4038.44			26572.8	139.939	3917.19				24294.7	165.718	4025.9
25829.5	104.648	4139.3				25563.7	115.104	4053.9			24855.8	130.314	4103.29			26619.7	114.487	4000.99				24294	163.121	3962.71
26005.4	140.891	3239.77				25646.4	111.103	4295.65			24944.1	158.531	4231.33			26731.1	132.331	4104.77				24293.6	163.379	3968.89
26366.7	113.61	4305				25647.6	109.547	4209.48			24978	153.469	4039.36			26785.9	129.677	3911.28				24293.2	157.895	3835.62
26401.6	106.576	4100.95				25667.9	158.694	3944.05			25237.7	155.729	4904.57			27010.9	119.467	4164.74				24292.7	169.77	4124.02
26545.6	135.009	3870.16				25774.2	158.145	3910.49			25412.6	163.042	4106.75			27138.7	140.222	4009.55				24293	158.656	3854.06
26611.4	133.217	3691.58				25788.6	157.234	4086.24			25490.9	131.401	3988.07			27216.5	100.483	4042.69				24292.7	152.527	3705.14
26622.2	102.105	4163.8				25803.4	104.067	3956.38			25712.1	151.115	4034.01			27397.1	100.125	4022.2				24291.9	154.942	3763.68
26665.6	102.631	4044.42				25845.4	155.122	3947.8			25734.6	150.077	3719.81			28168.2	144.154	3949.92				24291.5	159.291	3869.24
27094.9	111.856	3944.25				25919.5	151.423	4308.53			25801.7	126.189	3837.77			23192.5	166.548	3767.89				24291.4	159.574	3876.11
27918.2	105.673	3825.22				25954.5	146.827	3893.89			25812.8	151.99	3628.44			23667.8	166.585	4282.71				24291.4	170.828	4149.49
27935.7	104.821	3560.35				25974.7	123.884	4119.93			25851.5	133.656	3835.2			23820.7	164.718	4125.76				24291.5	184.075	4471.28
27938.1	102.109	4304.89				25996.4	152.378	3816.64			25924.5	153.799	4307.39			23873.2	129.86	3971.28				24291.5	176.017	4275.53
22710.3	170.754	4009.73				26093.7	147.154	3943.81			25946.2	158.325	3952.96			23963.2	173.7	3928.28				24291.7	162.33	3943.13
23361.6	118.643	3902.98				26141.1	148.255	3939.12			25972.5	153.166	3975.67			24016.8	175.385	4056.18				24291.1	163.047	3960.42
23767.2	145.363	3564.42				26180.4	156.384	3886.4			26039.2	174.805	4100.07			24030.8	149.913	3894.18				23964.2	168.494	4037.67
23792.3	165.884	3437.95				26210.8	143.685	4235.33			26107.3	155.354	4022.16			24070.1	160.081	3920.41				23963.6	165.323	3961.57
23825.8	157.962	4629.5				26214.6	163.866	3900.76			26300.3	154.381	3922.27			24074.8	143.23	4124.41				23962.4	169.383	4058.64
23976.9	133.641	3308.41				26229.3	144.454	4048.15			26442.8	153.659	3929.14			24082.8	140.642	4071.58				23962.4	156.496	3749.86
23994	119.941	4121.65				26300.6	149.666	4010.38			26617.5	148.472	4040.12			24092.5	168.326	3930.4				23961.7	163.252	3911.63
24155.8	133.917	3642.94				26377.3	155.468	4006.92			26747.8	148.765	3915.58			24201.3	156.731	3994.86				23961.9	167.844	4021.68
24401.7	144.951	4002.69				26394.4	148.474	3694.47			26857.2	148.128	3907.76			24246.1	136.115	3973.52				23961.1	174.276	4175.68
24471.3	152.196	4046.3				26412.3	144.239	3686.76			26898.2	109.284	4072.17			24359.8	112.958	3999.33				23960.9	151.571	3631.61
24556.4	121.646	4060.76				26431.8	155.172	3820.96			26956.2	140.711	3938.53			24386.1	158.981	3950.25				23961	157.457	3772.66
24679.2	153.732	3594.97				26487	155.281	3935.36			27001.1	106.023	4008.91			24439.8	167.386	3776.37				23959.9	165.084	3955.23
25092.1	153.229	4062.99				26600.6	152.593	3857.27			27260.3	153.486	3971.01			24588.3	163.848	4013.68				23960.5	165.164	3957.25
25171.7	104.921	3971.29				26609.6	159.203	3989.54			27470.2	140.524	4014.45			24658.9	155.105	3941.44				23960.6	164.365	3938.12
25182.5	130.641	3798.76				26663.8	149.676	4057.49			27536.6	144.189	4001.26			24701.5	163.91	3926.61				23960.2	168.701	4041.95
25230.5	119.162	3721.65				26763	151.087	4840.94			27705.2	144.557	4069.79			24732.9	147.634	4482.62				23959.8	160.333	3841.39
25497.6	154.658	3920.72				26767.2	140.271	3988.84			27708.8	140.788	4178.86			24789.3	136.514	3904.4				23960.3	152.479	3653.29
25544.8	146.067	3950.69				26896.6	154.2	3981.96			27769.4	144.244	4079.41			24853.9	167.88	3777.19				23143.5	175.716	4066.5
25622	127.246	3929.88				26904.4	145.992	4040.88			27983.6	111.589	4164.63			24862.9	138.43	3449.01				23143.5	177.161	4099.94
25997.9	131.209	3371.79				26907.7	166.851	4013.42			28034.5	122.375	4000.79			24951.9	141.606	3879.23				23142.6	172.822	3999.37
26055.3	103.1	4041.13				26951.2	140.753	4132.63			28091.4	146.363	4091.77			24959.5	125.826	3998.65				23142.9	170.735	3951.13
26128.5	147.499	3479.12				26992.2	140.482	4163.36			28395.5	140.187	3939.37			24991.1	159.7	4063.81				23142.3	183.201	4239.52
26725.5	121.466	3647.02				27050.5	143.707	3903.66			29057.6	139.586	3972.14			25011.6	135.588	3992.93				23141.6	169.434	3920.81
26792.1	121.091	3923.9				27089.4	149.092	3962.94			29273.5	135.36	3998.21			25032.7	162.63	3899.9				23141.5	165.251	3823.99
27132.8	145.324	4376.17				27121.4	154.704	4055.04			29862.3	125.465	3815.61			25036.9	153.089	4062.65				23141.3	166.338	3849.11
24350.7	118.139	4027.24				27137	146.332	4884.89			24231.6	117.782	4010.68			25048.5	154.558	4205.89				23141.7	182.535	4223.98
24357	158.15	3740.83				27199.8	138.122	4747.31			24874	151.318	3983.93			25128.4	129.469	3889.85				23141.6	181.814	4207.29
24812.3	107.694	4258.37				27268.1	144.063	4021.83			24969.8	111.337	4171.84			25132.6	133.433	3838.79				23141.5	182.89	4232.15
24965.8	117.318	4123.23				27270.9	144.387	4038.83			24975.2	153.28	3821.85			25183.6	151.557	4176.61				23141.3	176.121	4075.5
25167.5	174.85	4009.06				27559.7	147.474	3984.18			25327.7	144.202	4056.04			25260.5	169.016	4142.68				23141.6	160.207	3707.29
25221.5	152.261	3769.4				27607	142.98	4170.76			25329.5	105.122	4106.84			25298.8	130.572	3854.21				23140.6	170.85	3953.42
25631	106.78	4017.76				27621.3	149.169	4059.31			25451.2	153.02	3764.11			25430.9	152.945	4096.2				23141.3	179.577	4155.46
25752.9	112.835	3838.13				27626	148.282	4025.28			25673.7	137.211	3726.38			25462.8	157.797	3875.09				25264.7	159.115	4019.82
26200.6	129.964	3197.69				27654.7	142.41	4051.62			25819.1	154.681	3973.44			25537.5	132.641	3893.72				25263.8	162.072	4094.38
26322.3	147.981	3717.65				27657.6	132.765	4105.7			25824.2	145.417	4096.39			25585.8	107.893	4051.64				25263.5	156.842	3962.22
29681.3	107.861	3941.46				27981.7	143.444	4004.28			25964.2	105.53	3990.65			25684.9	148.509	3787.67				25263.4	169.159	4273.35
22751.1	145.058	3677.37				27999.5	145.98	4130.06			26013.9	154.574	4117.33			25703	163.477	3914.22				25263.2	159.297	4024.21
23212.4	172.663	4040.78				28131.8	151.819	3965.53			26039	160.406	3893.71			25737.6	153.541	4204.87				25262.6	157.631	3982
23359.6	145.841	3909.53				28207	139.718	4001.27			26325	151.254	4202.18			25768.9	164.007	4091.59				25262.4	153.479	3877.08
23502.5	142.173	4001.5				28211.4	140.274	4224.04			26350.2	139.457	4081.93			26030.2	199.217	3969.29				25262.4	157.54	3979.69
23551.2	100.22	3627.67				28240.4	140.691	3946.22			26425.2	146.105	3934.76			26046.7	157.686	4042.27				25261.8	166.377	4202.81
23616.5	125.734	3707.09				28508.6	143.433	4120.33			26432.7	147.363	3988.57			26150	110.85	4122.94				25262.7	146.134	3691.59
23788.5	105.263	4304.93				28516.2	140.112	4033.77			26639.1	149.144	3837.09			26182.2	151.02	3396.69				25262.2	148.604	3753.91
23852.3	104.361	3933.23				28725.4	121.354	4227.44			27081	156.616	3915.15			26325.2	124.151	3761.64				25261.8	160.896	4064.36
24003.2	130.47	3899.6				28894.2	141.716	4087.72			27315.1	142.017	4041.82			26426.5	140.863	4084.56				25261.6	157.038	3966.88
24016.9	146.523	3334.78				29093	134.942	4021.52			27483.7	147.429	3969.98			26447.3	142.834	3946.43				25261.8	130.494	3296.37
24116	154.811	4083.65				29199.5	136.472	4149.32			27604	145.676	3861.48			26828.3	163.373	4053.47				25261.8	130.494	3296.37
24124.8	136.518	3766.06				29239	133.604	3906.75			27635.7	132.122	4059.01			27325.5	101.425	4064.94				24774.6	152.069	3767.29
24155.4	136.527	3737.68				29307.4	111.198	3875.67			27784.6	146.694	4329.27			27338.8	141.646	4102.22				24773.7	156.786	3884.01
24276.2	160.453	3690.42				29849	130.298	4071.58			27973.1	136.777	3962.25			24275.3	162.105	4019.11				24773.8	159.913	3961.51
24281.3	161.257	4065.9				23806.4	166.62	4190.98			27978.4	130.648	3900.86			22505.1	140.009	3749.25				24772.9	164.076	4064.46
24529.6	164.23	4064.07				23934.8	170.439	4007.06			28320.2	134.121	4187.92			23004.2	174.523	3913.59				24773	160.318	3971.41
24602.9	131.484	4147.38				24213.3	161.961	3939.61			28435.1	121.724	3888.71			23130.3	168.514	3962.26				24772.3	167.171	4141.05
24663.1	157.111	3290.28				24382.2	167.856	3991.58			24001.2	148.485	3750.52			23234.7	166.744	3868.53				24772.5	156.65	3880.45
24717.7	136.95	4033.78				24788.9	184.706	4081.85			24622	160.342	3793.98			23267.5	173.138	3964.72				24772.5	156.279	3871.26
24812.6	138.511	3193.58				24845.1	159.094	4119.09			24628.3	163.905	3723.74			23373.6	171.99	3942.71				24772.2	161.269	3994.82
24822.4	109.83	3991.45				24919.2	160.93	4201.96			24984.9	150.045	3826.7			23618.9	161.821	3842.21				24772	150.137	3719.05
24827.1	152.713	3868.68				25022.8	161.998	4114.44			25063.3	124.375	3659.19			23722.9	164.651	3804.4				24772.1	159.126	3941.71
24848.8	140.053	3990.7				25097.8	131.466	4209.09			25570.5	141.186	3787.69			23845.6	124.981	4131.37				24771	167.339	4144.98
24881.7	147.614	3988.84				25098.2	133.48	3967.23			25612.4	160.207	3657.69			23887	154.867	3688.38				24770.9	165.845	4107.98
25163.8	108.316	3980.47				25133.8	160.044	4078.8			25686.9	132.072	3892.34			24163	160.023	4141.08				24770.9	163.006	4037.64
25249.8	108.95	3923.15				25148.3	162.101	4103.34			25801.9	120.257	3945.8			24230.1	169.906	4055.07				24771	171.033	4236.47
25275.3	157.316	4639.08				25190.4	157.193	3976.4			25844.6	127.233	3755.5			24240.3	171.555	3926.06				24412	157.062	3834.04
25313	144.257	3689.14				25215.8	160.193	3912.36			25991.6	145.999	3952.2			24281.6	162.876	4042.8				24410.8	161.798	3949.46
25335.9	119.653	3984.22				25262.3	157.564	4062.65			26058.7	153.998	4506.81			24300.6	164.647	4525.2				24410.6	162.283	3961.28
25347.8	132.577	4117.18				25277.1	164.227	3878.01			26321.5	134.345	4008.16			24364	162.732	3750.13				24410.3	175.288	4278.65
25576.4	133.974	3908.86				25322.9	157.748	4230.87			26404.6	156.066	4129.99			24416	159.118	4104.48				24409.8	158.38	3865.86
25594.1	149.951	3924.17				25359.5	162.104	4121.11			26666.9	172.209	4081.82			24453.4	170.339	3790.27				24408.9	165.001	4027.33
25644.2	103.846	3882.17				25373.1	155.841	4149.86			26723.3	151.109	3881.95			24459.1	158.497	4027.82				24408.8	156.639	3823.21
25689.7	149.726	4138.06				25406.2	164.835	3938.26			26807.8	142.869	3886.65			24555.3	158.671	4232.14				24408.1	155.127	3786.19
25720	115.651	4102.99				25507.6	148.529	3905.15			26885	144.043	4071.74			24620.3	160.729	3984.25				24408.5	159.424	3891.14
25800.7	108.13	4094.13				25519.8	158.571	4004.94			27107.5	149.369	3947.4			24641.7	160.318	4149.66				24407.9	160.15	3908.75
25991.6	107.526	3866.45				25547.7	161.295	4162.56			27196.3	139.811	3901.21			24654.6	152.797	3999.84				24408.4	156.24	3813.41
25994.4	145.977	3676.23				25617.3	158.885	4012.4			27223.5	157.599	4692.5			24667.7	146.926	3696.37				24408.1	157.421	3842.19
26193.2	143.873	3981.42				25653.6	156.675	4021.83			27295	145.234	4305.89			24695.9	123.608	3958.95				24407.1	160.638	3920.54
26210.6	117.471	3803.02				25655.8	156.589	4408.41			27505.3	150.012	3834.35			24718.6	129.409	4069.23				24407.5	165.058	4028.49
26247.4	118.247	4103.79				25758.2	155.324	4098.12			27544.2	145.775	3936.28			24742.9	122.875	3860.53				24406.7	160.984	3928.93
26257.1	143.145	3756.53				25864.5	141.134	4061.78			27738.5	142.548	3926.69			24840.9	159.47	3736.3				27431.7	125.939	3454.6
26412.8	156.392	3050.52				25965	152.116	4106.42			28132.8	142.689	4004.2			24852.6	173.427	3750.4				27415.1	138.581	3799.07
26438.6	105.911	4106.68				26051.9	151.274	3989.14			28267.9	139.577	3731.7			24877.4	163.68	3881.38				27409	147.718	4048.65
26475.6	147.491	4047.04				26151.6	148.165	3973.68			28522.3	135.3	3925.08			24896.8	167.913	3951.39				27404.9	152.559	4180.71
27740.6	111.536	3737.72				26157.8	134.441	3945.27			29346.3	128.044	4052.78			24915.4	165.198	3954.94				27399.6	163.797	4487.79
28231.8	110.652	3814.42				26187.1	142.588	3997.84			29412.1	141.87	3930.79			24952.9	163.909	3902.03				27396.7	155.657	4264.31
22851.6	149.485	3818.9				26188.6	139.788	4094.57			29458.1	122.943	4035.61			24990.9	138.492	3982.06				27392.4	146.298	4007.32
23369	125.45	4120.28				26210.5	160.627	4023.87			29512.5	147.413	4121.01			24999.3	138.131	3851.59				27390	147.555	4041.39
23377.5	149.433	3470.12				26219.8	154.216	4026.15			29844.9	137.264	3851.47			25027.4	161.468	3695.29				27388	142.606	3905.55
23640.8	113.567	4049.53				26326.9	151.446	4031.87			24361	155.294	4481.25			25031.8	109.794	3772.64				27385.3	137.222	3757.72
23764.7	122.567	3437.25				26370.8	148.075	4305.34			24397.8	118.306	3906.3			25140.3	150.312	3962.34				27384.3	148.122	4056.07
23919.2	100.087	3982.85				26378.8	160.179	3934.51			24417.7	107.1	4013.3			25189.5	195.698	3976.39				27382.6	144.653	3960.83
24115.9	138.744	3378.75				26480.1	141.592	3989.67			24562.9	158.961	3934.39			25198.9	111.84	3974.84				27381.8	136.184	3728.84
24142	110.872	4041.57				26527.7	150.291	3911.99			24793	141.051	4150.37			25202.5	115.67	3689.04				27381.6	153.27	4196.61
24191.9	114.485	3972.82				26552	153.31	4034.84			24927.6	136.484	3988.23			25265.8	151.399	4078.46				27381.2	179.689	4919.92
24270.9	115.578	4257.27				26589.2	150.876	3966.49			25006.2	158.222	3897.89			25324.7	142.106	3584.85				27415.1	138.581	3799.07
24364.9	102.432	3847.7				26636.3	144.92	4016.99			25041	159.793	3824.22			25388.9	147.4	3870.25				27409	147.718	4048.65
24497.2	116.71	4394.18				26685.8	155.071	3734.98			25122	168.044	4044.17			25437.1	149.886	4155.11				27404.9	152.559	4180.71
24500.9	135.731	3930.87				26701	155.268	3981.17			25198.6	162.548	3906.82			25462.9	149.698	4222.24				27399.6	163.797	4487.79
24511.3	101.952	3848.31				26741.5	151.619	4028.2			25541.1	160.931	3682.13			25512.9	143.539	4015.84				27396.7	155.657	4264.31
24606.3	104.806	3874.82				26772.7	153.663	4149.56			25662.8	154.438	3660.99			25595.9	106.821	3557.35				27392.4	146.298	4007.32
24720.8	157.203	3878.6				26790.2	150.376	4038.87			25715.9	129.849	4078.72			25647.9	149.341	4060.55				27390	147.555	4041.39
24722.6	107.643	3611.04				26812.6	152.54	3972.65			25919.6	125.057	3778.13			25659.1	157.565	4118.42				27388	142.606	3905.55
24723.4	146.522	4199.35				26873.8	146.98	4038.93			26031.4	153.069	4028.18			25704.7	142.925	4104.44				27385.3	137.222	3757.72
24773	151.144	4083.6				26903.6	146.457	3992.58			26056	151.876	4046.17			25755.4	153.203	3906.92				27384.3	148.122	4056.07
24808.7	128.417	3910.91				26955.5	149.301	3909.47			26199.3	140.533	4117.78			25823.9	150.778	4106.86				27382.6	144.653	3960.83
24816.8	116.415	4061.15				27066.2	150.042	4291.49			26229.4	137.259	3812.47			25855.2	161.818	4014.79				27381.8	136.184	3728.84
24901.4	103.973	4083.78				27248.3	142.81	4100.5			26277.8	138.319	3906.74			25997.2	151.431	4307.4				27381.6	153.27	4196.61
24994.3	108.558	4031.45				27481.5	145.381	3890.15			26363	159.234	3972.2			26193.6	161.975	3967.43				27381.2	179.689	4919.92
25109.5	151.794	3898.51				27520.3	140.464	3993.27			26682.5	147.622	3928.31			26354.6	139.313	3896.41				27029.4	150.694	4073.02
25206.3	101.319	4023.16				27553.1	145.414	4174.24			26698.2	148.723	4117.23			26386.7	137.588	4149.59				27026.4	151.101	4083.57
25350	122.698	3729.91				27673.4	141.633	4086.34			26754.9	143.165	4104.11			26630.9	147.182	4087.95				27024	146.67	3963.46
25353.2	170.824	3628.35				27707.6	146.044	4004.57			26918.1	139.37	3884.92			26727.6	146.774	4096.32				27021.8	151.411	4091.25
25401.7	114.448	3859.84				27719.8	132.404	4013.68			26991.4	149.179	3976.63			26889.2	157.563	4209.43				27019.9	143.952	3889.43
25403.4	135.441	3885.7				27765.4	136.394	4017.73			27075.1	107.253	4052.58			26938.9	141.034	4035.85				27017.7	151.119	4082.73
25477.9	130.296	3889.52				27836.5	168.701	4020.18			27124.9	151.016	3827.43			27042.4	117.934	4025.1				27016.3	149.28	4032.83
25509.8	132.766	4372.02				27838.4	136.066	3999.31			27233.5	144	3755.68			27056.5	141.98	3995.87				27016.4	150.141	4056.1
25551.6	109.928	4089.39				27858.1	152.677	4020.08			27334.4	146.971	3818.4			27233.5	111.158	4131.4				27015.5	142.511	3849.86
25830.7	146.089	3376.66				27944.3	133.118	4052.36			27392.6	150.052	4081.79			27290.2	139.279	4016.76				27015	152.53	4120.43
25846.4	129.333	4035.41				27947	143.055	3976.47			27417.5	150.489	4121.64			27993.9	142.758	4255.15				27014.3	142.112	3838.91
25857.9	134.99	3596.77				27991.3	157.367	3908.38			27644.6	132.276	3961.5			28019.4	142.426	4052.51				27014.3	133.494	3606.12
26099.5	152.535	4034.17				28156.9	151.148	4121.23			27657.1	121.312	3930.38			28049.7	145.177	3830.77				27013.8	136.673	3691.93
26174.3	147.751	3809.73				28833.4	138.499	4087.32			27714.1	138.336	4081.17			24044.8	161.273	4090.28				27013.5	135.613	3663.25
22164.5	114.548	3690.5				28839.7	113.024	4002.12			27790.5	131.932	4103.23			24059.1	159.316	3947.99				27011.6	141.968	3834.66
22957.5	142.041	3995.91				28842.1	136.524	4187.8			27899.1	151.367	4039.81			24121.3	160.285	3938.03				26394.8	161.837	4271.48
23249.5	123.485	3902.47				28862.5	138.155	3978.07			27978.9	141.926	4008.36			24127.2	170.039	4276.8				26389	183.017	4829.45
23335.7	155.903	3920.99				28876.9	130.567	4014.73			28043.5	136.198	3903.22			24272.9	169.198	4126.42				26386.2	173.255	4571.38
23365.2	159.535	4153.24				29117	158.309	4205.33			28229.6	142.597	3844.33			24287.5	136.626	4630.52				26383.9	166.336	4388.43
23677.3	103.27	3899.54				29212	139.089	4018.08			28515.6	136.348	3992.61			24377.5	167.203	4096.81				26383.1	171.972	4536.98
23928.3	113.24	4064.97				29401.6	147.585	4070.63			28881.1	135.085	4043.92			24390.4	123.969	4147.82				26382	163.486	4312.93
24260.8	141.907	3939.21				29422.1	139.55	4025.9			28908.5	146.67	4002.65			24553.9	165.028	4090.34				26380.2	166.787	4399.69
24391.2	104.604	3758.3				29474.1	132.524	4144.73			29164.8	128.087	4073.8			24678	157.604	4285.38				26378.4	164.613	4342.06
24528.8	116.749	4065.77				23426.4	174.364	4130.1			29331.4	135.182	4070.13			24740.8	172.828	4018.42				26377.8	169.21	4463.23
24940	120.601	3975.59				23603.9	175.709	3952.65			29334.7	135.221	3952.32			24761.6	166.523	3960.11				26376.7	161.972	4272.14
25604.5	102.936	3941.46				23638.2	168.86	4128.95			29341.2	142.859	3520.52			24818.8	148.946	3934.84				26376.3	172.749	4556.31
25759.8	151.04	4019.56				23826.4	171.259	3986.53			24570.4	167.667	3864.57			24833	160.151	4149.11				26376.6	167.744	4424.35
25784	142.524	4058.12				23964.8	168.97	4132.68			25217.3	123.995	3905.46			24862.3	101.642	3905.65				26375.7	166.579	4393.47
25925.2	118.427	3840.5				24109.2	112.649	3912.06			25314.6	160.891	4113.89			24893.2	140.781	4328.93				26375.6	161.151	4250.28
26001.3	117.33	4213.45				24340.2	170.43	3992.8			25624.8	156.431	3999.09			24931.5	140.329	4028.87				26374.5	171.482	4522.56
26231	148.626	4003.13				24438.9	148.4	4062.07			26092.1	146.597	4097.91			24992.5	148.97	3946.57				26086.2	157.405	4105.94
26691.2	152.756	3888.34				24510.6	161.335	4007.49			26353.2	132.804	4013.45			25112.1	148.131	3753.06				26086	156.47	4081.52
27208.3	139.032	3997.66				24593.5	164.981	3986.19			26741.2	149.663	3686.57			25152.1	152.677	4001.03				26085.7	152.409	3975.53
25820.2	154.26	4289.55				24660.9	164.161	3957.61			26948	128.63	3984.19			25548.7	157.969	3964.85				26085.1	153.246	3997.28
23104.9	161.892	4174.35				24979.1	168.484	4190.01			28174	143.971	3983.03			25575.9	167.109	4157.68				26085.1	153.774	4011.05
23195.4	137.798	3878.67				25014.1	170.06	3894.76			28185.9	142.396	4048.01			25634.1	132.195	4097.44				26085.3	168.531	4396.01
23323.6	138.633	4054				25057.6	171.025	4188.95			29385.1	169.663	3991.64			25642.2	160.283	3577.77				26085.6	154.738	4036.27
23503.4	127.969	3575.29				25075.2	153.764	4024.18			24264.8	163.52	4095.56			25672.9	152.278	4262.46				26085.5	151.883	3961.78
23632.3	133.156	3836.81				25436.8	164.62	4133.44			24588.1	142.805	3946.56			25758.6	154.057	3974.52				26085.6	158.346	4130.4
23660.6	103.124	4041.22				25448.6	134.85	4097.49			24767.7	122.299	4144.74			26018	152.313	4126.67				26084.9	158.303	4129.16
23668.5	107.287	3777.68				25499.8	152.135	4024.02			24953.7	130.519	3998.92			26048.8	156.407	4006.42				26085.5	162.473	4238.02
23682.3	136.971	3331.73				25545.8	158.495	4195.85			25059.7	152.911	4078.4			26067.1	157.108	3954.6				26085.1	163.909	4275.41
23812.5	170.374	3769.14				25586	154.391	3962.87			25109.4	158.346	4024.36			26141.6	160.535	3921.54				26085.1	157.24	4101.46
23866.9	133.502	3919.68				25656.7	159.133	4145.31			25192.9	150.165	4011.58			26146.3	116.563	4027.66				26084.9	171.944	4484.96
23891.9	100.684	3919.7				25678.4	161.463	4118.35			25199.9	154.887	4207.66			26189.7	146.261	3934.69				26084.8	157.538	4109.2
23946.7	179.198	3952.24				25697	154.321	4290.37			25216.2	166.495	3540.92			26213.2	129.999	4013.24				26004.1	145.578	3785.47
23948.4	140.872	4215.25				25817	152.41	4161.53			25247.8	156.117	3896.86			26369	169.051	3973.52				26003.7	170.775	4440.61
23959.9	121.187	3802.32				25854.3	161.148	3750.91			25446.5	134.891	3725.47			26502.3	148.103	3882.55				26002.4	159.104	4136.92
23986.9	116.984	4280.3				25860.3	154.431	4518.35			25553.3	150.944	3924.2			26574.8	166.233	4019.22				26001.7	148.019	3848.58
24157.2	132.663	3926.84				25901.2	160.323	4143.5			25618.6	149.522	4814.26			26713.8	157.586	4100.98				26000.8	160.032	4160.79
24165.9	107.1	3923.18				25905.6	141.336	4042.24			25634.6	152.394	4043.2			27256.2	109.88	4029.02				26001	164.839	4285.79
24175.2	102.009	3985.24				25916.6	148.69	3917.61			25678.4	145.227	4317.96			27289.6	144.611	3904.92				26001.1	167.852	4364.16
24188.9	131.911	3924.46				25946	159.458	4873.24			25692.4	148.674	3910.22			27524.1	135.752	3942.49				25999.8	159.266	4140.73
24208.8	124.471	3932.8				25980.9	152.471	4049.62			25726.9	131.317	4137.14			27748	136.611	3976.15				26000.2	147.354	3831.07
24211.4	124.713	3537.17				26087.5	156.425	3904.93			25790.8	159.414	4152.32			23073.9	158.663	3653.97				25999.5	153.42	3988.69
24222.2	151.6	4190.88				26098.3	152.678	4009.41			25822	148.491	4140.6			23387.6	176.655	3956.89				25999.2	151.143	3929.45
24232.7	135.14	3795.76				26110.4	168.128	4330.18			25924.9	146.563	4716.19			23818.1	152.413	3877.44				25999.2	152.892	3974.91
24236	139.882	3936.48				26156.6	155.74	3953.93			26155.5	145.172	3922.57			23908.5	123.752	3999.55				25999.6	155.394	4040.04
24283.6	147.625	3395.2				26332.1	184.064	4023.43			26212.6	126.345	3837.93			23967.6	167.27	3610.03				25999.7	139.389	3623.93
24362.7	124.005	3580.42				26394.8	148.762	4053.95			26223.6	153.127	4043.15			23972.9	161.232	3978.92				25999.2	144.605	3759.47
24378.8	150.634	4198.02				26402.2	153.664	4045.53			26326.4	142.193	4028.6			24070.3	155.927	3910.93				25267.5	160.632	4058.61
24495.4	109.193	3787.43				26559.3	150.353	3998.02			26554.5	149.426	4068.08			24294.6	153.202	4252.47				25266.6	151.229	3820.9
24501.3	114.952	3947.06				26588.9	120.732	3960.39			26601.2	146.421	3991.88			24303.7	168.668	4051.37				25266.6	143.946	3636.87
24532.6	129.644	3938.16				26590.2	100.985	4047.62			26625.6	148.443	4510.92			24324.5	142.346	4235.27				25266.8	144.687	3655.63
24679.6	136.788	4159.91				26600	149.494	4241.59			26701.9	146.075	4087.34			24382.4	153.381	3940.17				25266.2	153.09	3867.86
24736.3	122.102	4005.95				26607.6	147.548	4353.41			26710.9	143.061	4116.25			24399.9	120.708	4028.56				25266.4	152.872	3862.38
24830.2	159.586	4200.16				26708	146.132	4078.61			26712.5	158.333	4258.38			24413.9	155.523	4162.86				25265.9	155.033	3916.88
24870.2	129.589	4156.96				26715.9	163.455	4141.75			26714.4	111.291	4731.89			24453.3	160.853	3995.43				25266.4	167.608	4234.69
24967	125.675	3992.06				26731.4	149.675	3820.73			26737.3	130.204	3963.14			24480.5	171.657	4099.38				25266.1	142.018	3588.1
24991.7	129.355	3862.94				26755.9	147.843	4179.84			26895.6	153.519	3913.1			24483.6	111.515	3989.58				25266.5	161.568	4082.09
24998.7	121.397	4062.07				26757.5	133.268	4092.91			26937.8	150.827	3903.42			24496.8	163.675	3924.66				25265.8	149.1	3766.98
25042.2	148.381	3933.25				26791.9	156.535	4151.23			26967.4	147.718	3877.66			24504.2	160.69	3957.13				25266.2	149.995	3789.67
25048.2	116.019	3645.01				26821.7	159.897	3903.79			26979.9	147.04	4107.71			24511.8	157.759	3934.59				25265.7	142.946	3611.5
25050.7	110.385	4052.82				26908.9	148.818	3964.16			27007.1	137.605	3987.37			24518.1	152.021	4121.92				25321.6	166.28	4210.29
25062.8	126.044	3887				26919.8	149.855	3977.1			27034.2	144.813	4017.11			24542.1	169.011	3887.8				25264.1	186.821	4719.69
25151.8	149.822	3995.56				26923.2	149.825	3934.78			27175	144.808	4128.57			24566.9	179.583	4224.42				25032.8	169.256	4236.77
25162.7	114.843	4153.31				26926.1	150.254	4044.5			27193.8	154.671	3903.57			24571	131.149	3761.05				25032.8	152.106	3807.47
25189.2	126.036	4042.48				26960.1	146.639	4036.82			27354.6	143.233	3893.39			24619	117.709	4117.98				25032.6	149.671	3746.51
25198.3	112.396	3857.5				27009.1	149.798	4555.03			27378.8	133.108	3924.61			24666.4	146.54	4076.07				25031.7	148.047	3705.73
25209.4	162.234	3900.69				27066.2	153.608	3970.68			27382.2	149.966	3888.74			24682.4	142.87	4349.65				25031.4	157.597	3944.71
25278	112.093	4186.5				27096.4	146.196	4132.53			27584.9	140.151	3991.65			24730.3	158.603	4236.1				25030.8	164.148	4108.6
25290.1	169.941	3792.11				27268.7	150.557	3859.61			27607	149.799	3927.16			24807.6	156.212	3944.18				25030.9	154.565	3868.75
25291.7	100.342	3827.49				27346.1	148.474	4139.39			27653.7	161.615	3983.95			24813	165.242	4151.68				25030.8	164.336	4113.3
25321	151.44	3954.03				27414.9	147.215	3989.58			27915.8	149.016	3937.42			24817.9	197.21	3996.81				25030.8	161.256	4036.21
25332.1	117.699	3547.71				27511.4	151.212	3978.72			27938.7	132.826	3990.43			24913.6	145.01	4164.61				25030.3	159.424	3990.28
25335.1	109.497	3885.5				27583.5	145.455	4165.8			28276.4	143.956	3793.39			24970	136.818	4133.52				25029	168.839	4225.71
25472.2	149.312	4065.18				27684.8	143.544	3945.91			28284.9	140.964	4031.48			24972.9	150.042	4317.28				25029	167.01	4179.94
25512.3	115.711	4180.49				27740.9	131.158	3784.2			28451.9	143.762	4109.66			25049.2	109.768	4114.85				25028.3	141.034	3529.7
25566.8	150.817	4045.15				27742.5	125.338	3901.15			28592.1	144.612	4186.37			25157.5	122.408	3929.69				25028.4	155.763	3898.35
25718.4	118.325	3967.68				27746.4	141.191	4881.19			28742	101.906	3877.55			25220.2	144.685	3886.89				25027.7	165.618	4144.86
25758.3	132.154	4024.06				28124.7	133.85	4097.1			28846.5	145.483	4608.38			25263.1	160.89	3952.82				24866.5	180.769	4494.91
25979.4	103.402	4135.64				28167.3	136.957	3976.52			29371.7	128.425	4029.64			25302.9	157.47	3929.61				24865.1	167.266	4158.94
26094.9	104.418	4038.43				28741.4	144.687	4033.44			23839.1	161.962	4026.94			25327.2	158.888	4089.1				24865.6	160.52	3991.27
26129.4	125.41	3895.69				28864.5	128.225	4042.52			24444.7	149.072	3968.73			25345.6	166.67	3967.41				24864.8	158.419	3938.9
26302.4	141.294	3786.41				29402.6	145.128	3973.62			24503.7	160.675	4047.07			25363.5	144.643	3980.31				24864.5	161.694	4020.3
26350.6	150.786	4078.99				29406.2	139.346	4119.78			24588.1	164.502	3783.97			25512	153.843	4057.24				24864.3	154.494	3841.22
26575.7	119.823	3901.84				29584.4	133.887	4030.89			25098.1	140.639	3941.28			25534.9	159.877	3991.52				24864.5	173.362	4310.39
26662.8	125.851	3784.61				23466.4	169.251	4038.08			25158.7	156.509	3939.01			25593	155.094	4009.54				24863.5	153.717	3821.79
26892.9	114.578	3994.14				24196.6	168.985	4115.71			25305.1	162.313	3972.6			25598.8	143.607	4035.8				24863.4	156.71	3896.18
27283.4	100.113	3808.97				24751.6	163.341	4002.95			25380.5	161.883	3991.07			25604.7	118.996	4019.85				24863.2	163.628	4068.14
27285.2	128.448	4073.72				24878.1	163.48	4106.67			25661	154.159	4048.43			25608.1	107.373	3860.36				24863.6	160.794	3997.75
27311.1	108.997	4060.62				25136.5	157.972	3997.9			25665.7	138.899	4363.09			25676.2	150.895	3714.1				24863.1	158.381	3937.69
23190.5	141.431	4198.7				25179.3	183.594	4098.29			25676.5	152.21	4109.32			25809.2	149.058	4024.65				24863.3	171.48	4263.39
23199.5	159.354	3801.93				25199.3	158.107	4092.41			25960.5	146.975	4192.87			25973.9	145.359	4079.76				24863.4	163.478	4064.46
23388.3	120.51	3947.53				25389	158.541	4396.17			26228.9	132.495	3972.07			25985.9	107.704	3910.98				24293.3	147.947	3593.96
23650.5	152.852	3670.98				25516.3	155.824	3983.17			26246	143.921	4165.26			26021.9	174.524	3830.47				24293.5	163.084	3961.71
23815	164.269	3572.6				25546.6	157.14	4034.38			26255.1	137.798	4051.57			26094	136.771	4010.3				24293.1	155.328	3773.24
23833.8	145.143	3581.77				25626.3	115.774	4017.98			26319	138.794	4038.45			26154.2	102.605	3955.04				24292.2	158.903	3859.94
23866.5	109.174	4497.69				25639.3	148.942	4193.07			26365.3	150.101	3575.68			26236	164.425	3924.51				24291.9	175.181	4255.32
23869.7	129.867	3803.75				25677.9	154.007	4021.7			26454	144.129	4077.14			26296.3	101.803	4040.07				24291.3	165.977	4031.62
23902.8	122.739	3781.87				25722.6	151.868	4032.39			26485	149.885	3918.82			26529.4	131.779	4082.06				24292	159.545	3875.51
23907.6	130.244	4078.34				25739.3	154.689	4020.25			26530	148.073	3740.06			26731.4	144.695	3825.17				24290.9	170.111	4131.98
23944.5	132.337	3983.8				25784.3	152.806	3936.88			26644.6	153.323	3919.79			26840.9	107.143	4322.64				24291.8	175.984	4274.8
23959.9	106.699	4037.53				25791.7	153.905	3985.79			26730.7	156.079	3901.26			26899.4	109.704	4040.86				24291.6	161.759	3929.21
24050.6	156.606	3772.88				25865	156.184	3868.33			26982.5	148.293	3778.7			27418.7	136.52	3965.01				24291.3	171.171	4157.81
24076.6	156.096	3792.37				26018	154.765	3924.11			27228.2	147.466	4445.61			28083.5	129.573	4115.86				24290.8	165.704	4024.92
24249.8	150.702	3901.89				26028.2	151.607	3843.25			27492.1	147.116	3751.96			28264.7	111.712	4064.71				24290.9	178.386	4332.97
24292.4	155.656	4041.81				26166	151.051	3978.49			27680.7	139.753	3874.22			23382.3	172.344	4078.24				24291	157.099	3815.94
24373.2	114.986	3971.89				26170.6	154.773	4006.47			27892.7	141.664	4105.88			23454.1	171.048	4021.72				24291	159.829	3882.23
24489.1	112.853	4252.9				26216.3	137.73	4100.25			28633.6	130.781	3731.75			23465.9	165.56	4147.66				23959.4	179.495	4300.42
24500.7	105.739	3888.17				26352.8	148.82	4135.84			28835	130.08	4085.94			23569.6	171.646	4147.03				23959.3	168.523	4037.52
24558.6	123.131	3627.46				26388.5	131.628	3926.66			29326.7	138.946	3994.82			23633	167.687	4381.91				23959.1	157.87	3782.28
24572.3	115.701	3992.75				26481.9	152.36	4095.58			24848.2	136.995	4037.07			23648.5	172.317	4054.11				23959.3	153.751	3683.63
24658.5	125.534	3715.12				26496.2	148.099	4114.48			25147.8	154.208	4230.72			23673	166.724	3977.34				23958.9	168.103	4027.41
24663	116.992	3983.23				26560.6	149.236	4350.71			25276.8	147.355	4041.38			23807.1	165.281	3883.92				23959.1	154.052	3690.81
24710.6	109.047	4218.75				26624.1	151.835	4073.39			25463.9	139.249	3912.06			23847.5	162.351	4111.23				23959.4	165.13	3956.24
24739.3	109.474	3686.53				26744.2	151.956	4004.22			25500.1	146.267	3835.15			23912.3	167.996	4091.38				23959.3	150.36	3602.36
24767.2	119.908	3962.98				26846.9	166.643	4727.8			25532.7	154.887	4167.18			23964.3	168.078	4249.17				23958.8	165.818	3972.64
24775.3	154.478	4121.38				26960.4	150.816	4119.87			25586.3	126.912	4087.3			24197.3	163.85	3920.64				23959.4	168.123	4027.96
24825	197.33	4235.47				26985.1	149.395	3936.33			26076.6	153.466	3993.9			24226.1	170.578	3952.38				23959.1	160.899	3854.82
24828.2	101.697	4101.75				27022.9	140.524	4037.24			26103.2	147.503	3971.22			24336.3	142.367	4115.16				23958.9	160.341	3841.43
24863.7	101.938	4026.75				27083.9	149.55	3791.69			26124.7	155.825	4116.25			24429.6	136.24	4091.9				23959	167.453	4011.85
24869.3	132.463	4089.97				27123.7	155.51	4057.18			26303.5	142.474	3892.52			24497.1	150.498	4239.28				23959.1	156.956	3760.36
24930.8	125.79	3076.17				27230.6	149.931	4044.45			26674.3	153.856	3931.94			24540.5	149.718	3913.87				23958.6	177.262	4246.77
24967.2	107.528	3622.08				27448.4	137.834	3991.62			26745.1	143.751	4053.72			24557.1	109.536	3883.77				23201.7	174.662	4052.27
24969.2	173.112	3920.82				27456.9	150.46	4130			26950.6	147.858	3983.13			24608.6	156.556	3949.45				23201.4	171.94	3989.09
25130	114.795	3677.04				27475.5	142.501	3840.79			26981.6	108.564	4108.36			24648.2	148.1	3969.43				23201.4	161.497	3746.79
25149.1	149.976	4351.52				27682.5	140.12	4067.99			27033	153.667	3780.46			24657.1	118.609	3920.95				23201.1	175.346	4068.05
25159.1	106.944	3932.65				27699.7	145.866	4020.91			27101.4	146.676	4035.07			24681.5	168.65	3809.55				23200.1	168.004	3897.56
25178.5	138.333	3959.2				27716.2	145.701	4590.96			27185.7	135.599	3572.67			24698.4	166.334	4014.41				23199.8	174.363	4045.03
25197.2	147.874	4043.5				27878.5	140.797	4133.69			27560	145.703	3986.4			24705.5	127.055	3946.28				23200.3	171.712	3983.59
25302.6	126.076	4069.72				27891.1	141.071	4020.03			27627.9	133.791	3940.17			24796.7	144.949	4135.94				23199.9	177.188	4110.57
25310.2	102.9	4839.52				27901	161.186	4045.35			27827.8	143.999	4221.34			24880.9	143.915	4022.51				23200	184.411	4278.16
25350.9	108.758	3896.04				27952.3	149.703	4006.69			27987.6	141.499	3857.78			24968.8	165.915	3926.75				23199.8	176.428	4092.91
25361.1	136.294	3600.51				27994.1	147.331	4106.91			27991.8	140.399	3367.77			25091.8	152.284	3895.09				23200.1	178.558	4142.38
25370.4	122.404	3613.58				28137.9	137.159	3987.08			28225.7	129.727	3713.96			25163.6	164.359	4004.33				23199.3	172.194	3994.61
25382.9	120.353	3733.95				28333.2	148.104	3894.13			28869.5	135.473	4304.88			25242.7	147.248	3916.81				23199.1	166.084	3852.84
25544.6	119.563	3817.48				28365.2	143.652	4040.07			29888.3	139.641	4057.12			25314.2	158.638	3861.3				23199.1	166.028	3851.54
25550	112.56	3953.02				28387	142.784	4021.19			24347.6	145.368	4208.34			25343.5	158.84	4201.77				23199.1	171.266	3973.06
25575.7	112.663	3986.41				28425.8	139.305	4079.74			24488.3	152.353	3628.19			25379	107.363	3965.39				28282.6	162.466	4594.8
25665.3	114.735	3878.37				28842.6	138.252	3919.19			24894	144.372	3970.65			25523.1	144.235	3903.66				28278.3	163.642	4627.36
25670.1	137.686	3973.28				29101.2	142.594	4088.05			24991.8	109.342	4094.51			25540.9	114.627	4426.81				28275.8	158.322	4476.53
25676.6	122.255	4002.6				29222.6	134.821	4127.88			25006.5	133.42	3950.38			25546.1	164.04	4254.85				28276	147.021	4157.02
25687.4	104.41	3834.52				29354.8	128.224	4093.69			25141.4	158.437	4173.71			25550.2	118.749	4101.62				28274	148.227	4190.83
25703	117.652	4103.62				29370.8	134.571	4042.14			25154.6	159.922	3992.77			25599.1	137.703	3989.87				28273.7	139.823	3953.18
25756.5	135.483	3925.48				29376.9	135.571	4130.96			25163.9	137.154	4591.99			25720.6	115.134	4274.42				28272.7	148.212	4190.2
25849.4	110.259	4672.26				29447.7	135.343	4062.82			25270.7	166.999	4135.3			25733.6	154.148	4061.94				28272.4	163.94	4634.82
25880.6	180.689	3871.21				29462.4	134.591	4033.31			25371.9	151.524	4222.67			25738.4	158.054	3916.08				28271.7	139.951	3956.52
25889.2	130.811	3948.19				29517.9	138.74	4015.46			25408.7	158.526	3954.45			25941.4	123.206	4026.7				28271.8	139.161	3934.18
25892.1	103.549	3980.27				29694.2	139.6	3958.09			25449.4	148.589	3825.79			25980.3	158.895	4051.62				28271.4	150.713	4260.73
25932	101.359	3938.95				24094	170.35	4124.19			25603.7	156.338	3800.56			26006.8	167.87	4040.09				28271.3	148.349	4193.89
25964.3	137.518	4276.57				24265.8	164.381	3997			25624.4	154.438	3927.72			26052	139.501	4089.36				28270.7	127.385	3601.15
25989.4	113.365	3979.85				24289.3	162.032	4005.21			25667.1	151.146	4074.86			26105.9	164.087	4067.1				28270.5	153.785	4347.43
26125.5	127.704	4064.13				24485.1	164.713	4096.41			25755.4	153.63	3921.7			26612.4	145.999	4331.67				28270.6	145.231	4105.63
26272.8	155.116	3971.7				24560.2	155.474	4216.25			25824	109.183	4033.08			26896.5	156.683	4062.24				27658.5	142.708	3946.95
26321.6	122.235	4145.1				24615.3	147.662	3996.75			25844.4	155.942	4231.19			26917.4	118.227	3838.28				27656.7	149.567	4136.37
26338.8	113.187	3844.9				24718.4	100.012	4190.96			25849.3	154.21	4190.11			27250.9	132.214	3966.86				27655.4	133.777	3699.52
26365.6	107.573	3353.49				24762.8	165.081	3708.01			25855.2	136.165	4131.34			27285.5	142.081	4201.19				27652.8	132.892	3674.71
26482.9	112.494	3837.84				24984.8	158.914	4008.39			25953.2	162.297	3851.47			27366.6	103.332	3787.35				27649.2	137.504	3801.74
26581.1	114.266	3755.95				24995.2	158.681	4078.37			25991.5	140.297	3986.65			27373.8	125.483	3851.92				27651.4	157.622	4358.32
26667.2	108.803	3792.22				25015.7	159.929	3989.81			26063.6	145.168	4008.26			27532.4	143.413	4001				27650.1	141.661	3916.81
26815.8	107.735	3942.95				25046	161.767	3985.81			26142.3	126.827	3957.37			27905.5	125.07	4007.57				27648.9	153.527	4244.71
27060.2	139.531	3962.42				25121.3	162.999	4032.1			26156.4	153.009	3973.2			29423.1	139.219	4087.15				27650.2	155.885	4310.09
27325	107.777	3916.97				25128.9	158.585	4059.43			26177.5	149.566	3965.76			23781	156.609	4104.05				27648.5	160.55	4438.79
29916.3	133.64	3946.98				25179.1	163.378	4483.29			26331.8	150.606	4112.34			23846.3	165.72	4068.1				27649.3	127.687	3530.32
23140.9	119.496	3963.92				25208.6	135.619	3992.29			26378.5	153.596	4109.99			23979.3	120.537	4183.57				27647.4	131.168	3626.32
23617.7	126.182	3631.54				25227.4	159.31	3989.74			26545.8	142.733	3923.74			24272.3	169.533	4214.3				27649.3	120.516	3332.06
23622.9	103.537	3924.18				25288.6	156.064	3983.46			26639.1	147.266	4019.07			24533.6	164.461	3943.42				27648.8	144.393	3992.16
23759.2	138.83	3842.59				25314.7	161.394	4061.09			26712	147.049	3677.85			24676.3	152.422	4035.78				27349.1	156.696	4285.34
23823.3	103.207	4039.68				25320.2	162.935	3962.77			26735.9	124.644	3862.41			24691.8	141.783	3808.29				27348.6	169.996	4648.97
23889.7	160.028	3738.57				25558.9	148.798	4044.82			26825.3	150.531	4012.08			24774.4	154.018	4033.9				27345	181.62	4966.22
23915.6	133.89	4040.78				25583.7	162.085	3889.58			26948.6	161.682	3379.57			24944.2	154.037	3930.75				27343.2	168.318	4602.18
24083.7	170.623	4011.47				25873.2	159.903	4128.21			27000.1	139.325	4065.39			25008.2	154.306	4001.97				27341.7	150.397	4111.97
24111.5	171.908	3963.09				25888.3	151.531	3988.03			27006.8	144.501	3828.97			25114.5	160.225	4068.02				27342	170.319	4656.7
24300.8	108.859	4145.77				25951.2	155.159	3917.42			27053.7	146.313	3887.19			25394.4	158.486	3923.33				27339.4	144.104	3939.56
24391.1	107.467	4044.15				25979.1	152.295	3952.1			27073.1	153.058	3968.81			25563.1	139.637	3740.47				27163.1	141.797	3851.5
24419.6	114.744	3979.27				26017.9	157.496	3977.92			27075.1	143.791	3928.99			25593.2	165.208	4056.82				27163.7	175.312	4761.95
24445	138.257	4273.13				26032.9	152.45	4008.43			27186.2	129.196	3904.89			26062.8	163.723	4087.51				27163.2	160.805	4367.81
24504.2	137.698	4086.47				26046.1	150.38	4019.64			27220.3	150.545	3898.11			26107.3	150.986	4153.89				27162.8	130.646	3548.58
24507.8	155.939	4006.65				26073.3	143.797	4096.78			27242.2	145.616	3934.9			26197.1	145.725	4008.35				27161.3	147.479	4005.57
24511	149.819	3600.52				26084	185.61	3908.15			27287.3	141.128	3952.73			26649.5	146.394	4034.21				27160.1	167.799	4557.27
24514.5	129.336	4887.48				26112.1	150.31	3801.82			27310.5	143.973	4081.02			27130.7	153.986	3934.19				27161.5	136.609	3710.38
24549.4	134.967	3940.76				26168.6	154.755	4117.39			27479.2	140.065	3968.18			23350.9	164.682	3488.98				27159.9	144.539	3925.51
24594.3	159.233	4124.63				26235.1	161.156	3910.86			27665.7	140.326	3886.05			23431.7	173.68	4060.3				27159.9	146.972	3991.59
24629	114.826	3866.94				26319.5	151.295	4078.63			27687.1	145.838	3916.19			23715.9	155.992	3789.37				27159.2	148.792	4040.93
24638.2	128.631	3377.29				26476.7	127.767	4038.24			27695.4	110.954	3910.82			23949.9	169.375	4365.82				27158.4	144.147	3914.67
24677.3	132.867	3987.97				26503.2	137.938	3982.84			27780.8	134.715	4268.73			24156.4	166.917	4513.97				27158.6	159.767	4338.89
24737.5	130.088	3993.97				26530.6	152.929	4010.64			27789.7	139.723	3798.8			24432.8	161.443	4110.75				27159.3	136.908	3718.18
24809.1	148.667	3929.93				26727.6	154.558	4078.56			27802.4	142.685	3884.98			24439.7	160.339	4073.98				27158.6	127.344	3458.37
24863.6	147.236	3736.13				26749.6	157.859	4058.33			27878.6	139.344	3804.5			24701.7	147.133	3945.48				27158.7	141.458	3841.68
24894.6	110.127	4064.61				26929.6	145.27	4337.53			27933.2	146.474	4610.64			24718.6	154.802	3360.88				26852.2	155.319	4170.5
24940.2	102.913	4020.63				26993.2	148.801	4215.67			28028.5	135.189	3938.26			24730.6	144.552	4284.92				26849.3	146.022	3920.44
24949.3	121.728	3993.1				27172.9	174.155	4062.98			28100.7	140.385	4046.39			24783.6	163.406	4087.6				26848.1	145.005	3892.96
24961.1	155.569	3440.08				27211.1	149.573	3813.34			28360.1	145.451	4072.18			24819	146.277	3984.59				26845.6	170.942	4588.87
24965.4	149.811	3902.58				27273.7	131.792	3960.42			28405.6	130.676	3609.74			25036.2	155.925	3945.69				26844.5	146.144	3923.01
25021.5	119.391	3532.77				27275.2	117.566	4046.23			28677.6	180.021	4015.24			25221	168.392	3812.34				26843.3	139.672	3749.11
25024.6	149.441	4036.75				27309.8	148.86	4382.38			28909.1	152.183	3933.58			25224.2	138.907	3674.12				26845.1	127.808	3430.89
25095.1	163.188	4110.19				27329	148.653	4666.83			29226.2	143.742	3966.88			25347.5	138.269	4038.68				26841.8	126.043	3383.09
25098.4	116.251	3816.17				27340.8	145.515	4016.29			29238.8	164.896	4029.15			25416.8	155.983	4006.29				26841.5	143.187	3843.22
25170	155.762	4051.59				27381.4	146.173	3965.92			29257.2	131.383	4014.76			25465.2	161.229	4158.18				26841.3	144.067	3866.81
25212.6	126.644	3910.72				27389.3	144.231	3919.41			29879.7	131.089	3973.6			25502	147.692	4104.68				26840.2	158.741	4260.5
25221.7	121.748	4075.91				27399.2	144.537	3916.93			24314	146.165	3993.7			25657.4	160.623	4131.16				26841.4	139.785	3751.87
25382.2	114.987	3950.47				27448.8	140.353	3982.07			24357	141.711	3992.01			25911.5	141.37	3922.65				26839.9	168.663	4526.74
25475.8	114.173	4084.72				27529.5	142.366	4054.97			24386.1	132.712	4035.79			25982.2	103.116	4581.61				26841.5	137.766	3697.71
25580.2	143.653	3829.81				27564.6	147.866	4724.1			24494.3	162.456	3867.78			26012.5	163.258	3696.28				26840.3	144.769	3885.49
25636.5	101.205	4032.15				27631.9	141.63	3847.3			24928.3	159.459	4095.5			26317.6	149.181	4017.57				26512	171.492	4546.42
25672.5	109.922	4103.41				27647.2	147.987	4007.59			24956.6	140.758	3810.83			26781.8	146.456	4073.93				26512	166.051	4402.17
25739.2	112.411	3364.71				27651.8	145.355	3849.26			25202.7	155.022	3814.34			26899.5	139.391	4045.94				26509.3	143.643	3807.74
25803.1	103.24	4065.33				27663.1	175.984	4194			25430	150.159	3998.01			27083.9	145.368	3648.85				26511.6	152.511	4043.16
25828.7	115.732	3406.99				27743.4	141.138	4178.92			25478.3	144.564	4062.25			22424.3	120.899	4086.29				26510.2	134.641	3569.23
25871.4	156.16	4008.83				27762	146.371	4071.9			25662	106.283	3744.23			22482.5	174.184	3819.78				26509.1	148.965	3948.77
25912.7	125.826	4083.27				27789.4	152.864	3846.95			25663.3	151.758	4338.11			22757.4	167.522	4047.25				26511.1	153.638	4072.96
26072.2	137.176	4011.67				27816.2	148.746	4085.44			25683.9	152.783	3814.51			23086.4	177.151	3963.86				26509.4	129.975	3445.44
26086	117.411	3973.79				27883.4	146.678	4157.45			25738.9	157.233	3847.37			23099.8	164.515	3809.82				26510	152.73	4048.72
26146.4	140.928	3112.52				27887.6	140.294	4064.47			25930.3	137.772	4171.07			23109.4	183.122	4019.04				26509.5	153.729	4075.12
26173.3	113.429	4044.28				28159.5	172.175	3994.6			26008.2	141.414	3899.81			23117.7	158.265	3956.85				26510.7	135.933	3603.55
26221.4	116.027	4018.83				28237.3	138.772	4246.25			26056.2	152.959	4142.21			23155.8	165.031	4098.93				26509.4	155.34	4117.81
26256.9	115.48	3893.61				28266.1	143.724	4067.22			26065.9	144.906	3959.58			23214.4	171.496	4112.96				26509.8	143.992	3817.05
26317.2	136.535	3602.97				28400.9	147.841	3915.73			26151.1	150.718	4095.94			23324	174.85	3892.58				26510.5	146.452	3882.36
26353.1	126.554	4058.38				28435.8	139.354	4026.95			26161.1	146.335	4118.42			23344.1	150.587	3667.92				26509.6	169.696	4498.41
26371.2	147.45	3707.53				28454.1	141.821	4081.08			26427.6	145.753	4067.37			23359.1	171.905	4082.19				26354.3	159.311	4198.38
26486.1	142.411	4057.83				28681.8	137.082	4052.64			26494.3	133.742	3902.81			23397.4	173.986	4200.75				26351.1	148.725	3918.92
26504.8	141.53	3833.31				28790.2	128.748	4147.42			26510.3	144.241	3979.68			23502.2	164.374	4153.45				26351.4	145.006	3820.96
26574.1	152.128	3253.41				29133.5	139.171	4078.96			26589.3	148.127	4068.76			23509.8	166.336	4081.56				26348.6	163.797	4315.65
26589	111.12	3538.84				29159.8	133.693	4138.77			26791.9	142.038	4046.67			23604.2	161.68	4105.97				26348.2	153.991	4057.22
26838.2	109.457	4077.17				29204.3	129.519	4038.32			26839.6	146.74	4093.75			23650.2	164.674	3910.31				26349.6	162.459	4280.57
27868	145.004	3268.6				29349.6	120.566	4138.61			26882.6	148.428	4118.79			23682.4	173.511	3991.12				26346.8	142.012	3741.43
23074.1	101.16	3900.8				23306.3	168.96	4001.46			26961.3	141.154	4060.8			23781	148.495	4048.72				26348.3	135.667	3574.46
23271.4	175.929	4019.49				23351.7	172.779	4016.12			27064.2	158.219	3806.69			23835.1	115.97	3829.86				26345.6	163.56	4308.92
23397.8	119.222	4155.5				23389.6	168.166	4099.22			27153.7	146.495	4119.66			23851.5	175.965	3811.95				26346	146.251	3852.99
23416.6	173.405	3949.38				23485.6	170.877	4031.7			27266.8	148.134	3978.93			23900.2	136.73	3879.9				26344.8	152.351	4013.51
23656.4	103.777	3457.33				23564.5	176.738	3915.48			27483.4	143.28	3676.64			23926.1	172.54	3987.11				26344.3	171.474	4517.2
24019.4	130.321	3769.39				23738	175.565	4216.92			27555.4	144.923	3988.46			23967.6	150.375	3826.31				26344.5	162.276	4274.91
24038.3	140.326	4096.53				23779.9	171.845	4089.69			27565.6	155.358	3863.4			24074.1	157.915	4143.48				26343.8	168.006	4425.73
24120	156.818	3963.18				24376.1	169.251	4020.27			27734.1	129.255	4081.04			24092.8	105.236	3769.18				26344.1	151.859	4000.44
24201.3	164.819	3484.15				24426	166.082	3968			27885.1	138.264	3688			24095.1	130.766	3969.57				26230.6	140.989	3698.09
24239.4	131.46	4746.76				24633.3	161.297	3815.5			27903.8	140.497	4094.82			24111.9	163.92	3878.23				26229.2	131.553	3450.41
24263.5	154.85	3878.05				24677.4	168.817	4059.95			27994.9	148.613	3927.38			24123.9	165.721	4027.75				26230.6	160.669	4214.28
24391	145.159	4011.79				24801.1	164.718	4045.37			28038.1	145.128	3962.7			24140.7	166.667	3679				26228.6	158.394	4154.29
24513.8	143.704	3744.83				25097.2	102.78	3942.21			28082.1	152.06	4005.28			24159.3	150.448	4258.27				26229.3	148.046	3882.99
24521.5	132.734	4066.39				25150.2	159.085	4068.25			28092.2	140.498	4135.07			24170	152.827	4004.52				26228.2	171.344	4493.86
24547.4	145.91	4032.91				25203.2	158.411	4034.4			28122.6	135.03	3946.73			24215.9	191.38	4071.68				26229.7	170.417	4469.82
24559	116.276	4088.83				25241.9	158.354	3937.66			28296.2	126.615	3991.33			24219.5	162.239	3864.59				26228.7	148.982	3907.46
24560.6	144.254	3755.36				25299	113.825	4043.37			28410	135.585	3720.93			24239.7	147.56	4013.88				26229.4	140.383	3682.02
24622.5	132.697	4280.92				25377.2	157.511	3684.98			28713.2	136.366	3797.39			24321.4	163.015	3985.47				26228.1	128.396	3367.47
24647.5	106.849	3361.29				25410.8	151.752	4013.98			28785.8	154.784	4165.51			24361.1	169.139	3918.03				26229.8	143.098	3753.29
24649.3	104.724	3998.17				25412.3	143.542	3982.55			29400.1	129.212	3632.48			24376.8	163.468	3730.09				26227.4	158.836	4165.7
24675.1	137.947	4074.65				25426.9	163.544	3967.25			29620.8	131.463	4130.29			24384.6	183.072	3972.07				26229.6	148.122	3885.04
24773.7	123.241	3804.62				25508.2	154.262	4071.09			23364.5	171.406	3949.75			24407.6	165.706	3905.11				26228.4	144.846	3798.94
24796.1	115.528	4161.2				25583.3	155.568	4082.86			23585.7	133.265	3852.84			24422	166.132	3700.1				26228.8	174.209	4569.14
24827.4	119.483	4002.29				25664.6	155.976	4099.76			23795.1	151.062	3813.42			24426.4	181.369	3917.05				26132.3	165.694	4329.8
24834.7	102.057	4239.53				25730	141.93	4189.05			23903.6	115.818	3511.49			24446.9	174.321	3965.86				26131.3	157.657	4119.63
24910.8	108.183	4132.67				25734	137.903	4062.44			24089.5	154.233	4234.03			24455.5	151.347	4085.17				26129.9	156.184	4080.91
24944	106.437	4000.87				25812.5	154.875	3812.78			24159.3	129.298	3607.67			24463.2	100.701	4033.23				26129	154.323	4032.16
24950	103.108	3959.49				25816.1	159.342	3959.39			24451.7	111.862	4117.71			24529.5	118.654	3963.59				26128.5	149.651	3910.01
25079.9	147.644	4061.1				25843.7	154.485	4009.5			24492.7	151.994	3878.29			24571.1	156.224	3804.64				26129.3	134.398	3511.58
25097	114.025	4163.5				25875.7	157.968	4365.6			24542.5	173.759	4755.47			24579.7	158.369	4124.2				26127.1	153.643	4014.08
25184.4	108.593	3873.75				25910.6	159.647	4196.03			24545.5	146.654	3885.17			24618	149.219	3887.85				26128	165.391	4321.17
25192.6	137.016	4152.04				25923.3	156.717	4040.54			24549.7	159.615	3668.27			24628.1	132.507	3899.96				26126.9	146.588	3829.75
25248.4	165.55	4253.13				26001.7	146.162	4060.68			24749.1	149.719	4110.6			24659.7	150.627	4005.01				26127	134.227	3506.8
25290.9	139.38	4082.27				26022.7	154.396	3904.36			24806.7	164.568	3955.06			24680	149.172	4188.44				26125.7	156.259	4082.23
25384	124.113	4084.62				26064.5	153.008	4215.67			24884.8	128.924	3989.17			24702.9	138.187	3818.29				26125.6	159.935	4178.24
25400.8	140.673	3932.93				26117.3	154.701	4065.32			24930.8	149.962	3948.15			24707.5	158.657	4071.29				26126.2	149.595	3908.21
25616.5	100.796	3933.84				26132.7	156.81	4113.99			24973.5	160.237	3206.38			24725.9	142.008	4145.94				26125.9	163.939	4282.89
25643.9	111.259	4012.57				26139.5	154.719	3931.89			24978.1	155.128	4071.58			24754.9	159.349	4203.94				26124.3	154.294	4030.67
25696.5	103.484	4004.26				26154.9	141.295	3916.38			24997.8	143.698	4004.68			24773.1	144.126	4281.1				25923.6	144.571	3747.65
25718.2	112.594	3893.74				26186.8	150.826	4052.37			25003.6	138.517	4154.14			24838.4	157.539	4159.47				25921.4	134.427	3484.39
25787.5	121.389	4118.61				26201.6	148.901	3955.83			25033.8	144.874	3985.42			24855.7	103.136	3970.36				25921.2	146.744	3803.64
25850.3	108.904	3547.05				26205	155.536	3260.67			25046.3	144.976	3992.22			24876.2	158.266	3978.34				25919.8	144.236	3738.42
26121.5	140.912	4432.92				26218.2	154.628	4175.72			25047.8	130.837	3782.28			24889.1	165.458	3541.13				25918.1	168.248	4360.51
26189.1	133.644	4053.86				26366.6	162.926	4208.37			25134.3	116.053	4019.62			24942.5	141.114	4301.33				25918.6	158.979	4120.35
26368.3	136.83	3962.78				26373.7	156.4	3942.17			25157.5	145.953	3965.64			24959.2	110.369	4237.11				25917.7	159.853	4142.86
26425.4	139.104	4026.5				26410.2	156.457	4071.13			25200.6	153.402	3909.4			24972.8	158.697	3972.95				25917	155.569	4031.74
26476.4	109.319	4117.76				26481.2	174.254	4213.04			25287.2	170.699	4031.76			24983.1	157.93	4107.98				25915.2	164.628	4266.21
26536.3	112.505	3917.22				26487.7	119.538	4107.9			25339	122.088	3944.17			24991.5	152.916	3676.77				25916.2	149.751	3880.83
26542.6	113.703	3946.87				26514.9	155.022	3982.03			25375.6	158.066	3972.91			24995.3	149.64	3931.86				25915.8	147.124	3812.7
26630.5	130.145	3875.69				26568.2	147.38	4137.73			25392	153.249	4052.89			25006.4	131.395	3840.02				25915	144.455	3743.42
26679.4	102.522	3857.61				26667.9	156.863	4089.74			25415.8	127.42	4005.85			25054.3	112.334	4050.8				25915.3	140.895	3651.2
27075.1	159.948	4027.28				26703.9	157.641	4207.32			25444.6	154.223	3955.11			25090.7	145.499	3778.44				25915.3	157.696	4086.59
27421	113.824	3756.45				26746.5	147.466	4589.07			25523	158.363	4005.18			25145.7	115.236	3575.58				25914.2	163.128	4227.17
24114.2	158.563	3915.57				26842.7	145.687	3727.52			25569.6	101.359	3480.79			25193	131.103	3881.65				25312.1	153.931	3896.15
24192.5	140.303	3860.15				26847.5	152.208	3846.58			25588.5	156.296	4691.09			25210.9	160.009	4112.46				25311.1	153.746	3891.33
24210.6	133.118	3679.33				26862.7	147.287	4539.96			25594.9	153.513	4350.48			25213.9	132.594	4083.25				25311.3	146.482	3707.5
24224.8	113.483	3891.94				26951.4	147.652	4207.39			25615.6	152.313	4097.9			25235.6	172.213	4036.02				25312.1	152.074	3849.17
24384.5	153.476	3884.44				27046.7	145.968	3946.07			25721.2	147.089	3925.42			25270.8	168.641	4092.56				25311.3	148.981	3770.76
24564.5	108.024	3724.16				27080.6	151.56	4041.49			25727.2	155.576	3883.44			25275.1	145.604	3499.22				25312.1	172.829	4374.48
24583.8	104.148	3858.41				27104.3	115.297	4072.56			25810.8	121.986	4182.02			25332.3	161.425	4184.87				25311.1	185.132	4685.72
24652.4	126.126	3905.01				27131.8	119.297	4137.55			25828.4	152.923	4255.44			25375.1	123.802	3878.06				25312.3	155.524	3936.53
24665.4	105.749	4078.68				27163.7	144.937	4064.05			25855.2	145.707	4059.19			25468.6	183.665	3981.66				25311.7	167.086	4229.07
25410.4	139.113	3854.46				27178.3	144.314	4100.4			25857.2	152.633	3995.79			25489.8	149.828	4188.12				25311.8	156.678	3965.64
25679.4	132.254	3826.74				27264.5	144.257	4037.99			25873	134.821	4030.41			25503	156.694	3925.16				25310.9	150.82	3817.24
25862	142.708	3903.11				27307.4	157.785	3947.15			25910.4	156.622	4095.96			25526.7	143.56	3957.68				25312.6	139.142	3521.89
25996.4	136.658	4176.36				27322.1	146.877	3931.11			26001.1	148.585	3990.02			25601.9	168.589	4146.99				25311.2	159.582	4039.05
26028.9	104.378	3902.55				27365	147.977	4038.85			26008.9	156.741	4009.36			25664	165.739	4025.48				25310.7	184.411	4667.38
26139	124.39	3776.98				27369.6	147.622	3913.29			26051.9	136.582	4170.76			25671.2	166.253	4186.26				25311.6	155.817	3943.83
26331.3	114.613	4834.67				27439.1	141.915	4000.9			26087.8	143.033	3969.17			25697.3	162.845	4057.38				24575.9	165.386	4064.35
26536	117.83	3872.95				27445.1	150.121	4107.3			26112.7	157.557	4063.23			25827.6	152.296	3656.78				24575.3	166.099	4081.76
26906	135.169	3954.52				27453.7	140.297	4094.33			26149.7	169.526	4295.72			25844.1	126.057	3678.24				24575	165.864	4075.95
27672	147.34	4093.6				27458.7	146.387	3998.79			26155.5	154.205	3900.76			25871.5	146.376	3778.72				24575	164.788	4049.49
23116.4	119.828	4001.32				27541.7	138.582	4111.89			26163.3	155.417	3873.97			25950.9	145.535	4039.17				24574.1	167.691	4120.67
23265.2	160.926	4009.55				27546.9	154.44	4131.2			26167.1	152.591	4078.75			25957.9	160.888	4007.22				24574.1	162.537	3994.04
23379.4	132.806	4124				27651.2	137.787	4096.53			26176.4	142.139	4121.91			25972.4	121.343	4161.27				24574.2	159.896	3929.16
23515	144.975	4058.07				27803.5	141.851	3969.67			26181.5	156.945	3684.4			25983.2	135.152	3928				24573.7	156.007	3833.51
23531.2	164.888	3932.28				27840.6	144.405	4039.99			26184.6	138.785	3871.62			26053.9	136.523	3996.83				24573.6	168.264	4134.68
23624.7	156.089	3874.55				27903.2	141.176	4100.75			26190.5	150.088	3804.97			26180.7	164.386	4094.58				24574.2	165.037	4055.49
23799.2	155.778	4011.18				27929.4	141.569	3991.6			26250.4	114.474	4013.8			26288	159.305	3924.25				24573.7	146.436	3598.32
23802.3	178.187	4241.6				28219	135.201	4193.55			26343.3	156.776	3923.77			26336.8	154.804	4068.36				24573	163.95	4028.58
23805.1	158.127	3829.93				28246.3	153.171	3970.41			26382.8	144.682	3816.99			26425.4	136.863	3878.14				24572.7	167.733	4121.48
23851.8	154.24	3887.68				28352.9	137.077	3862.63			26410.7	147.188	3942.45			26740.8	140.144	3888.34				24572.5	165.314	4062.01
23895.2	133.102	3404.21				28461.6	148.813	3785.37			26423.3	108.786	4076.36			26851.5	155.89	3871.94				24572.5	170.748	4195.55
23911.1	138.539	3980.68				28507.3	136.839	4042.36			26475.7	160.599	3776.55			26895.2	103.993	3661.25				24533.7	175.422	4303.58
23922.1	117.707	3808.41				28693.3	141.089	4018.86			26502	152.555	3835.18			27089.4	135.508	3969.22				24532.4	164.218	4028.51
23968	151.28	3179.38				28724.5	139.62	4075.63			26569.6	137.521	4008.22			27164.9	150.887	4155.9				24531.7	175.022	4293.42
23977.6	124.62	3933.67				28796.6	144.734	3922.13			26594.8	146.926	3971.37			27182.1	127.443	4049.48				24531.3	171.717	4212.26
23993	165.448	4040.72				28972.6	137.431	4030.22			26602.5	129.7	3828.7			27345.2	161.981	3826				24530.6	158.785	3894.93
23997.1	101.997	4096.79				28991	138.694	3732.41			26684.6	158.395	4125.99			27518.4	192.18	3926.79				24529.8	159.874	3921.52
24054.9	114.652	3882.14				29486.4	135.895	4139.69			26691.3	140.059	4368.37			27888.4	140.74	4113.02				24529	168.438	4131.46
24084.9	119.263	4184.3				29620.7	124.73	4611.69			26696.7	125.396	3192.58			27918.5	144.391	3983.87				24528.8	167.978	4120.13
24143.7	150.103	4041.89				29626.3	124.446	4135.56			26702.5	151.154	3900.15			22837.6	168.502	4200.51				24528.3	184.397	4522.76
24173.5	154.011	4048.01				29644.2	130.647	3556.62			26739.9	144.182	4494.97			22876.3	163.778	3922.18				24528.9	170.799	4189.34
24182.2	120.143	3641.69				29794.7	128.247	3944.98			26758.5	147.889	4203.34			23102.5	178.511	3959.38				24527.8	158.892	3897.1
24198	121.544	4072.38				29865.2	125.439	4223.52			26823.3	143.959	3878.77			23201.3	176.505	3975.4				24527	170.853	4190.34
24220.5	130.856	3920.11				24371.1	160.359	4043.98			26832.2	148.252	4115.88			23347.5	168.032	3930.49				24527.3	177.709	4358.53
24221.8	126.346	4350.84				24771.2	161.062	4000.45			26862.7	160.038	3993.69			23535.6	152.239	3797.03				24527.2	161.525	3961.61
24273.4	103.469	3878.91				26069.7	155.646	3907.82			26870.3	166.155	3407.9			23681.3	173.093	4026.27				24526.9	168.812	4140.26
24340.5	120.806	3931.63				26859.9	180.236	4375.73			26930.6	148.542	4028.74			23714.6	119.319	4822.31				24368.7	165.69	4037.5
24385.4	197.473	3849.1				23715.8	167.463	4051.31			27007.5	139.055	3930.12			23877.3	140.351	4182.81				24367.7	161.858	3943.94
24387.2	116.693	3605.36				24030.5	165.998	4001.2			27056.6	152.917	4028.43			23881.7	158.865	4149.28				24368.1	159.078	3876.28
24400.6	114.814	4000.04				24096	165.261	4048.17			27086.6	140.077	4099.66			24063.6	154.44	4009.39				24367.4	154.02	3752.92
24480.8	144.089	3855.42				24100.1	167.335	4059.02			27092.5	157.514	4063.36			24142.9	173.143	3521.72				24366.7	179.783	4380.54
24505.1	141.532	3904.71				24739	163.347	4161.71			27142.5	150.457	4068.97			24217.4	169.06	3966.87				24366.8	164.346	4004.43
24512.4	130.239	3278.17				24798.5	161.847	3942.8			27246.4	134.389	3900.34			24220.6	136.355	4209.67				24365.9	150.948	3677.83
24580	121.783	4124.33				24992.5	167.371	3994.45			27320.3	144.425	4104.09			24338.8	118.654	3850.32				24365.9	154.62	3767.3
24598.8	116.245	3968.76				25060.5	163.271	4038.91			27366.8	151.568	3992.37			24430.4	101.435	4004.03				24365.3	160.751	3916.59
24622.7	105.535	3973.98				25169	154.813	4348.03			27410.2	109.128	3874.49			24444	178.725	4374.1				24365.1	160.813	3918.06
24638.7	140.424					25326.5	157.593	3944.57			27430	139.293	3997.36			24523.6	153.657	3883.22				24365.6	171.655	4182.3
24692.2	147.568					25359.4	153.904	4060.07			27529.8	109.079	4047.52			24578.8	123.192	4002.77				24364.9	157.174	3829.38
24703.1	111.249					25414.9	161.904	4207.11			27534.8	172.945	3929.49			24646.1	159.853	4036.98				24366	155.712	3793.92
24872.1	117.616					25875.3	143.076	4028.8			27574	129.304	3846.36			24661.2	160.609	3936.12				24365.1	151.722	3696.58
24997.5	139.607					26132.9	158.145	4039.87			27632.4	110.791	3994.92			24675.9	170.641	3933.93				24364.9	156.93	3823.41
25087.9	113.526					26336	158.092	3952.74			27776.9	131.426	4043.1			24686.2	162.48	3884.07				24344.2	164.798	4011.72
25116.5	131.166					26389.8	154.832	4051.73			27884.5	180.658	3986.57			24757.9	148.006	4012.5				24343.9	159.727	3888.24
25219.5	161.505					26459.1	147.541	4154.9			27939	141.098	4210.12			24818.7	163.814	4115.29				24343.6	167.434	4075.79
25307.3	119.85					26529.6	148.861	4118.21			27978.2	143.768	4117.86			24908.2	178.619	3949.23				24344	157.735	3839.75
25509.7	112.841					26817.4	147.78	4051.57			28097.9	146.175	4219.9			24942.9	153.618	4104.43				24343.5	160.826	3914.91
25545.4	151.145					27185.7	149.166	4027.82			28142	125.516	3867.55			24985.9	162.776	3869.9				24342.8	156.73	3815.1
25759	101.579					27219.2	152.479	3871.5			28230.4	134.43	3813.35			25010.1	103.382	4143.7				24343.3	156.677	3813.88
25782	142.012					27728.5	176.175	4168.57			28315.2	149.784	4408.96			25079.2	102.278	3900.77				24342.9	161.789	3938.26
25790.7	108.974					27813.5	170.69	4001.93			28369	156.81	3930.96			25219.5	150.999	3830.09				24343	155.052	3774.28
25798.8	138.987					27863.2	169.279	3975.92			28376.2	144.819	3900.03			25318.1	145.221	4209.72				24342.1	163.256	3973.84
25846.4	112.196					23791.7	169.05	3973.07			28513.8	142.118	3817.44			25545.4	107.451	4040.86				24341.9	176.387	4293.43
25883.6	145.861					24311.1	170.227	4101.13			28648.2	163.777	3902.79			25561.3	153.739	4186.48				24341.7	171.857	4183.13
25962.7	136.544					24340.9	147.697	3917.46			28711.1	136.409	4013.4			25598.5	149.52	3884.5				24341.4	169.04	4114.51
25981.6	114.108					24348	165.886	4058.39			28930.6	152.596	4037.15			25677	166.305	4194.27				24341.5	163.476	3979.08
26234.9	129.072					24517.9	154.441	3935.52			28987.3	137.552	4145.21			25709.2	111.192	3869.62				24341	160.733	3912.25
26490.2	122.844					24726.4	167.889	3844.14			29325.9	132.002	4059.21			25746.7	141.998	4000.42				24294.3	167.444	4067.77
26499	117.671					24812.3	160.579	3651.6			29643.7	129.84	3890.49			25792.1	155.64	4046.09				24293.8	163.509	3972.1
27019.6	122.287					24825	163.93	4260.91			29845.2	142.299	3674.13			25808	105.705	4004.65				24293.9	165.24	4014.15
28466.4	110.228					24961.7	167.093	4037.91			29864.6	144.087	3825.64			25872.4	158.871	4304.42				24293.4	161.926	3933.57
28529.8	124.625					24997	162.398	4214.3			23799.6	154.152	4123.08			25934.2	148.865	4078.63				24293.1	173.921	4224.91
23150.5	161.237					25179	140.527	3877.57			23823.9	142.965	3951.66			25954	155.191	3936.3				24293.9	171.622	4169.2
23370.3	139.608					25285.6	159.198	4689.93			24435.4	111.145	3588.01			26139.3	147.235	4188.74				24293.4	165.247	4014.23
23406.1	101.977					25324.4	159.995	3967.09			24446.7	161.926	3906.9			26561.5	134.946	4146.43				24293.1	170.958	4152.94
24106.2	101.446					25462.9	174.141	3894.1			24509.1	121.901	3978.21			26872.6	100.041	3937.25				24292.9	172.585	4192.42
24165.1	169.333					25494.3	155.567	4216.82			24913.6	145.301	3883.38			27208.3	137.52	3957.52				24293.1	178.573	4337.9
24192.5	169.512					25557.7	160.651	4112.68			24988.1	154.739	3796.47			27787.4	144.346	3754.91				24293.1	157.267	3820.35
24244.2	122.99					25607.5	151.735	4122.58			25152.3	108.755	3921.74			23959.8	118.156	3613.43				24292.5	163.202	3964.41
24260.1	103.979					25751.5	157.02	3988.3			25167.7	114.99	3914.96			24006	154.191	4511.53				24292.1	166.337	4040.51
24313.1	160.976					25808.7	155.158	3964.45			25194	161.249	4252.97			24222.2	135.967	4122.71				24292.3	160.61	3901.43
24469.1	111.575					25853.5	160.024	4033.41			25218.9	154.102	3825.21			24384.7	149.334	3867.28				24292.4	169.97	4128.8
24489.7	119.298					25856.1	150.174	4140.55			25238.9	115.442	4953.61			24389.6	153.854	3726.22				24150	144.912	3499.47
24509.4	143.639					25886.2	153.323	4103.33			25283.3	146.848	3795.15			24925	144.259	3848.36				24149.7	161.625	3903.04
24531.1	109.434					25890.1	159.529	4012.27			25328.7	165.64	4023.73			24969.5	156.621	4194.34				24148.7	157.025	3791.8
24695	116.532					25899.6	153.117	4035.22			25349.5	106.726	4055.97			25505.2	145.969	3698.8				24148.9	176.799	4269.31
24711.1	133.208					25925.3	160.743	4074.67			25370.8	143.784	4076.37			26128.9	132.405	3710.7				24148.5	169.722	4098.36
24783.2	110.73					26090.7	145.786	4012.53			25435.1	126.291	4138.08			23450.5	172.805	3943.67				24148.9	166.145	4012.06
24826.7	101.22					26112.9	153.235	4060.08			25440.7	125.026	4050.1			24500.3	153.898	4095.7				24148.7	146.135	3528.82
24943.1	110.966					26184.6	153.031	4037.64			25610.3	140.74	4080.86			24655.6	137.059	3578.47				24148.2	156.32	3774.69
24969.7	150.832					26196	145.734	4070.08			25675.1	128.261	3794.56			24680.2	164.108	3852.64				24147.9	172.375	4162.33
24993.1	113.06					26197.5	133.536	4055.51			25717.4	154.232	3863.37			24979.1	146.868	3989.37				24147.9	170.819	4124.75
24996.3	152.131					26218	158.02	4046.29			25872.6	156.636	3994.28			25226.2	151.387	3978.6				24148.1	166.796	4027.65
25262.8	123.572					26275	152.658	4150.01			25947.6	112.144	4171.86			25238.5	146.425	3531.69				24147.7	165.323	3992.01
25267.3	111.886					26292.6	132.039	4122.19			25948.8	107.284	4048.61			25384.9	110.703	3636.85				24147.7	155.882	3764.03
25295.4	105.611					26342.2	160.332	4012.9			25966	148.302	3917.21			25590.7	155.155	3990.58				24147.6	150.092	3624.21
25308.7	152.284					26432.1	151.973	3865.65			26030.1	155.191	3819.21			25766.4	150.253	4199.44				24147.4	169.348	4089.15
25395.9	111.832					26481.6	159.514	3851.82			26113.5	136.238	3889.7			25928.3	105.15	4164.97				23403.4	171.199	4006.46
25555.1	113.549					26495	148.203	3854.81			26201.5	149.006	3936.56			26102	143.859	3996.85				23403.1	178.31	4172.82
25799.2	101.971					26499.4	153.308	4122.93			26281.9	154.948	3831.62			26662	141.775	4258.7				23402.6	167.023	3908.61
25830.2	125.103					26569.3	148.531	3938.04			26300.6	100.497	3999.44			27455.1	132.904	3873.75				23402.5	167.981	3931
25853.9	118.53					26594.5	165.842	4045.61			26333.1	127.445	4139.02			27508.1	140.508	3839.33				23402.3	190.217	4451.32
25870.6	121.96					26628.9	143.685	3954.05			26345.7	146.041	4050.46			22830.6	176.833	4329.3				23402	174.474	4082.86
25962.5	125.727					26678.1	147.635	3813.03			26353	104.178	4172.59			23074.6	158.052	3949.25				23402.1	172.817	4044.11
25970.9	104.656					26712.6	154.252	3737.37			26354.2	152.407	4050.58			23230.2	187.123	4041.11				23402	169.209	3959.65
26060.2	145.606					26804.2	150.496	4036.24			26358.1	146.71	4123.9			23427	175.96	3939.4				23402.1	170.311	3985.47
26127.1	124.827					26841.9	161.639	4051.38			26361.4	147.291	4002.19			23444.4	170.284	3964.8				23401.6	171.067	4003.06
26877.1	115.158					26911.6	145.602	4101.58			26408.1	136.515	3910.01			23638	156.904	3940.55				23402.1	171.269	4007.89
26904.4	117.987					26932.1	138.83	4808.03			26679.2	152.269	4047.82			23648.9	181.444	3900.8				23401.3	164.516	3849.74
27001.1	114.874					27126.2	155.849	4483.72			26696	156.636	4055.58			23680.8	165.59	3967.87				23401.7	157.25	3679.77
27335.1	119.662					27211.4	149.242	4032.28			26850.5	170.815	3981.74			23781.2	174.132	3940.47				23401.5	164.465	3848.58
27601.6	109.403					27340.3	149.518	4028.39			26915.5	118.96	3810.47			23806.5	168.935	4072.21				23401.3	188.652	4414.51
23264.4	149.752					27352.2	147.851	4088.18			27041.6	146.357	3837.64			23894.8	170.148	4042.31				28254.1	162.002	4577.05
23782.1	136.023					27475.6	160.533	4072.1			27069.2	148.527	4506.55			23911.2	169.062	3914.35				28250.5	170.646	4820.65
23794.8	132.223					27509.2	149.677	3950.11			27265.7	132.974	4029.77			23981.1	177.549	4127.58				28248	162.992	4604.05
23808.9	153.129					27531.7	143.934	4265.11			27505.1	141.178	4000.57			23984.3	160.255	4263.62				28245.8	166.075	4690.75
23835	152.081					27568.9	140.596	4019.79			27527.5	132.203	3892.08			24068	156.658	4071.75				28243.8	162.502	4589.53
23904.9	125.835					27587.6	140.847	3972.09			27577.2	141.996	3999.92			24085.2	153.584	4068.55				28243.4	163.4	4614.81
23929.2	139.228					27657.1	141.238	4024.54			27616.1	140.515	3823.71			24124.8	167.832	4033.36				28242.5	172.892	4882.73
23954.7	110.482					27698.7	140.854	3900.48			27668.9	125.533	4089.85			24132.2	166.689	4054.02				28242.2	149.773	4229.76
24090.8	129.059					27734.9	145.004	4048.69			27706.1	144.121	3940.86			24136	143.175	3870.8				28241.6	161.783	4568.85
24178.7	138.924					27766	141.979	4098.62			27770	135.653	3882.03			24218.2	169.344	3342.96				28241.1	171.324	4838.19
24228.6	123.36					27771.4	149.416	3964.04			27804.2	138.613	3801.53			24232.4	158.855	4134.06				28241.5	162.541	4590.24
24339.5	115.81					27778	143.395	3964.03			27890.6	140.603	3864.19			24302.8	166.563	3996.2				28240.5	167.605	4733.09
24696.7	125.615					27824.6	149.032	4102.95			27908.5	144.521	4153.17			24324.7	127.765	4134.5				28240.6	159.508	4504.45
24714.4	137.856					27829.5	143.383	3971.21			27935.4	149.991	4179.68			24370.9	173.774	3794.19				28240	151.011	4264.41
24719.2	115.319					27832.5	139.637	3897.57			28446.3	138.78	4004.37			24376.4	128.456	3796.84				28240.3	169.295	4780.78
24822.7	109.982					27914.5	148.258	4036.04			28871.9	143.35	3885.03			24435	169.768	4155.66				28175.1	142.102	4003.6
24916.8	152.535					28151.1	143.442	4259.21			28891.9	100.605	4034.92			24509.9	156.379	4260.25				28174.9	138.998	3916.13
24926.9	104.839					28168.2	138.698	3777.24			28954.8	141.466	3899.04			24519.4	171.902	3984.46				28174.7	148.844	4193.49
24939.7	139.828					28202.7	139.521	3982.63			29553.8	134.988	3918.54			24528.4	119.779	4463.61				28175.1	149.583	4214.36
24951.6	115.834					28226.6	142.687	4011.76			29622.7	142.731	3954.48			24546.9	160.979	3884.7				28174.5	142.932	4026.88
24989.5	100.447					28240.2	137.244	3963.09			29710.6	144.838	3933.83			24565	125.079	3941.52				28175.4	133.058	3748.85
25013.7	104.146					28292.3	145.627	4054.5			23159.8	162.396	4091.3			24583	164.542	3959.49				28173.9	133.06	3748.68
25020	129.766					28366.9	143.538	3944.31			23613.7	164.326	4302.81			24586.4	159.448	3981.42				28174.5	139.61	3933.31
25054.5	121.306					28392	142.135	4014.17			23954	170.694	4013.76			24674.5	164.057	4003.63				28175.1	135.23	3809.98
25198.5	141.352					28394.6	136.032	4009.97			24056.7	159.796	4035.65			24690.4	134.803	4053.77				28175.2	129.703	3654.28
25226.7	107.681					28431.7	137.389	3815.89			24188	167.386	3965.36			24695.2	123.148	4082.42				28175.7	134.932	3801.68
25297.8	140.996					28538.8	142.055	3899.4			24243.5	132.704	4000			24698.2	126.052	3983.49				28175.2	145.174	4090.16
25327.8	101.74					28565	136.321	4081.73			24519.4	161.593	3196.2			24723.3	139.671	4128.21				28175.5	139.62	3933.72
25593.1	114.434					28790.4	129.943	4260.93			24541.9	148.536	3956.83			24734.3	158.926	4024.26				28175.1	143.712	4048.95
25793.7	149.423					28866.9	136.921	4139.71			24570.2	143.542	3776.59			24743.6	162.7	3880.82				28174.7	142.323	4009.76
25828.5	101.588					28884.3	136.758	4074.96			24581.2	149.576	4072.26			24780.1	170.705	3884.45				27957	157.695	4408.53
25939.4	166.149					29025.6	144.394	4001.66			24618	130.652	3971.15			24806.4	157.484	3971.97				27957.3	142.394	3980.82
26069.1	115.466					29111.5	142.147	3989.34			24714.1	153.852	3996.62			24826.9	154.564	3996.51				27956.9	149.349	4175.19
26283.4	104.654					29150.7	136.854	4026.29			24773.8	147.725	4095.12			24865.7	136.038	3961.23				27957.2	136.325	3811.13
26814.8	112.874					29795.1	134.492	3938.81			24867.3	156.814	3950.56			25045.2	155.953	4177.05				27957.4	147.016	4110.05
27070.9	108.723					23542.3	109.164	4016.03			24924	124.322	3777.64			25053.4	162.342	4246.9				27956.3	150.447	4205.81
27160.4	145.924					23574.8	169.323	3975.93			24952.7	157.84	4114.38			25057.1	162.559	3905.29				27956.5	139.888	3910.65
23510.6	142.631					23896.7	170.82	4165.36			25115.6	154.201	4072.68			25108.8	122.432	3976.91				27956.7	150.853	4217.2
23719.5	135.905					24557	167.742	3989.87			25171.3	160.827	4065.56			25129.5	149.582	4033.49				27957.1	142.084	3972.11
23848.1	135.416					24638.4	170.552	3607.74			25242.5	146.094	3872.84			25138.5	163.404	4220.52				27956.6	155.069	4335.03
24200.7	165.161					24882.7	165.36	4091.72			25294.1	170.793	3909.11			25156.5	165.781	3790.73				27956.5	149.848	4189.07
24381	111.069					24899.4	169.05	4049.47			25295.8	151.342	3998.32			25181.4	132.533	4037.67				27956.9	144.595	4042.28
24417.6	103.96					24920.9	161.551	3859.27			25311.5	138.265	3831.61			25236.4	174.358	4086.31				27956.4	148.42	4149.13
24504.4	123.132					24925.4	160.531	4020.32			25315.7	167.949	3912.12			25243.2	113.5	3989.07				27957	142.425	3981.62
24619.4	111.18					24991.4	158.751	4046.53			25342.2	105.007	4486.46			25293.1	167.805	3864.44				27956.7	139.302	3894.28
24628.5	136.107					25123.8	124.476	4110.7			25388.4	125.26	4197.99			25305.2	136.63	4283.46				27591.6	158.116	4362.52
24809.4	160.384					25200.6	161.859	4024.63			25421.8	144.581	4048.5			25319.2	132.632	3746.26				27590.4	145.94	4026.4
24824.5	110.458					25304.6	162.164	3961.77			25453.9	105.227	3746.74			25341.7	175.275	3120.63				27590.2	145.779	4021.92
24827.9	121.071					25686.9	154.808	4042.76			25459.6	165.87	3849.82			25354.5	157.122	4171.55				27589.9	162.24	4476.02
25386.4	146.572					26000.6	154.986	4025.02			25495.6	154.856	4126.62			25382.3	141.086	4070.43				27589.4	151.878	4190.07
25460.1	149.874					26199.5	149.336	4002.17			25517.5	146.004	4059.95			25393	160.969	4039.33				27587.7	157.593	4347.47
25728.5	115.691					26252	154.761	4014.04			25523.8	103.334	4074.15			25416.8	177.102	4091				27589.2	152.285	4201.25
26359.8	118.07					26325.7	147.315	4053.35			25668.5	158.107	4108.86			25456.6	149.852	3842.25				27588.9	129.644	3576.6
23173.3	105.078					26408.9	157.323	4022.1			25718.9	160.195	3745.87			25495.4	111.549	4099.1				27588.8	135.259	3731.5
23227.3	133.522					26609.4	131.86	3942.39			25772.1	154.826	3875.98			25503.1	147.24	3901.42				27589.1	160.783	4435.7
23291.5	156.079					26689.4	147.58	4024.11			25775.5	126.637	3878.36			25528.7	120.316	3976.06				27589	150.597	4154.67
23541	122.021					26975.7	151.378	3927.71			25833.8	119.943	4010.94			25539	152.733	4102.21				27589.1	150.477	4151.38
23674.9	129.46					27135	144.726	4034.59			25867.2	142.211	3978.49			25605.6	134.045	3879.18				27588.9	150.343	4147.64
23787.9	110.207					27226.2	155.403	3868.66			25895.8	146.169	4609.57			25660.7	162.407	3887.55				27589.1	144.301	3980.98
23886.8	143.305					27254.4	149.443	4029.01			25940.4	155.206	4045.4			25673.4	146.753	3922.27				27589.4	138.545	3822.23
23914.5	105.511					27420.1	150.301	4040.37			25987.2	148.429	4105.46			25727.1	111.132	4068.13				27329.1	165.662	4527.23
24032.7	101.845					27995.3	157.721	4085.07			25996.1	142.521	3922.47			25730.2	146.829	4152.11				27328.5	144.484	3948.37
24076.1	122.545					28076.7	147.81	4109.16			26014.3	149.415	3742.27			25740.6	151.474	4050.78				27327.6	167.039	4564.62
24156	169.55					28934.5	148.228	4503.73			26106.7	111.311	3597.32			25774.7	149.416	3941.23				27326	167.131	4566.84
24231.7	112.649					29140.9	135.15	3956.4			26138.4	148.782	4042.09			25808.5	107.09	3735.42				27325.9	158.242	4323.96
24256.7	165.163					29772.4	131.171	3994.84			26148.9	140.376	3965.19			25825.9	160.403	4130.02				27324.2	153.177	4185.28
24286.5	148.844					22842.5	176.217	4028.85			26209.1	124.612	3999.97			25863.4	169.782	3995.28				27326.1	167.753	4583.87
24339.5	152.38					24073.4	107.482	3293.38			26238.3	122.114	4016.18			25963.4	154.619	4066.29				27324.3	179.56	4906.17
24354.3	116.058					24294.3	165.359	3923.69			26262.2	149.43	4032.59			25994.1	152.513	4059.8				27324.4	153.748	4200.91
24355.5	106.046					24347.3	164.499	4031			26272.8	159.24	3719.16			26035.3	166.729	4125.15				27324.3	155.209	4240.82
24383.7	144.017					24423.1	165.445	4039.36			26280.9	152.195	3948.54			26040.9	128.647	4068.22				27323.6	165.672	4526.6
24414.7	113.723					24534.5	170.042	3905.55			26283.2	145.893	4008.88			26073.1	133.418	3746.68				27324.1	154.122	4211.09
24455.5	130.787					24619.7	161.318	4099.98			26318.2	148.039	3878.37			26126.8	162.1	4079.67				27323.8	162.351	4435.9
24541.6	117.07					24787.5	167.937	4019.93			26386.8	121.343	4042.4			26142.3	117.743	4143.74				27323.5	152.035	4153.98
24617.9	121.905					24829.3	161.606	4042.91			26404.9	174.636	4116.49			26213.2	147.478	4055.27				27323.2	170.704	4664.02
24754.1	154.337					24872.8	161.702	3923.5			26408.4	155.036	3899.46			26219.5	154.891	3914.22				26153.5	153.153	4005.35
24831.3	141.193					25510.5	172.814	3949.59			26418.3	149.909	3846.56			26294.1	148.365	4175.9				26152.1	155.164	4057.71
24833.6	111.945					25615.5	159.992	3875.24			26467.4	145.342	3982.39			26322.1	109.311	3965.74				26151.8	141.678	3704.99
24907.3	137.463					25746.6	157.766	4011.83			26480.9	130.651	4062.33			26486.9	144.185	4110.2				26149.9	156.515	4092.7
24972.9	120.245					25795.2	159.199	3953.57			26500.8	144.82	3113.93			26597.2	117.274	3717.22				26149.6	147.485	3856.52
25047.2	111.328					25813.7	154.541	4401.78			26662	116.283	3898.54			27204	147.432	3774.2				26149.1	157.018	4105.72
25070	135.364					25855.8	153.693	4271.44			26680	130.39	4123.77			27416.4	159.624	4081.32				26148.9	157.222	4111.03
25171	103.623					26110.6	157.833	3949.09			26881.4	160.694	4024.31			27456.5	150.778	3956.93				26148.8	143.208	3744.57
25219.3	158.719					26122.4	129.344	4354.31			26905.5	142.807	3947.57			27666.7	141.167	4034.76				26148.6	135.967	3555.21
25290.1	125.054					26330.5	149.842	3988.26			27037.9	153.197	4113.26			22952.1	177.923	4165.58				26148.7	142.457	3724.9
25465.9	150.818					26506.8	146.821	3988.53			27040.7	152.157	3985.7			22975.5	164.202	4075.36				26147.9	175.732	4594.85
25509.4	168.574					26536.8	158.337	3992.66			27124	140.192	4104.65			23136.5	169.423	3765.47				26147.8	172.781	4517.68
25516.1	131.487					26544.2	150.617	3898.3			27131.7	132.616	3931.96			23332.4	158.561	3073.07				26147.1	159.421	4168.23
25671.7	100.192					26595.1	148.877	4450.69			27145.5	124.91	3829.25			23451.2	178.057	4182				26147.4	136.621	3572.16
25705.6	107.706					26713.9	153.281	4029.43			27160.4	145.305	4018.48			23481.8	169.784	4332.13				26147.1	158.025	4131.75
25844.1	149.973					26764.1	148.85	4159.64			27216.8	139.003	3894.57			23602.7	155.074	4063.52				25851.4	155.666	4024.04
26062.2	122.742					26791.2	148.021	3855.23			27223.1	130.05	4250.86			23753.6	158.865	4051.13				25849.4	154.474	3992.92
26160.4	127.015					26840	152.225	3916.99			27311.2	137.297	3983.32			23776.3	154.025	4109.5				25849.1	160.402	4146.1
26212	141.232					26851	149.234	4161.94			27424	156.531	4729.72			23804.9	145.799	4053				25849.1	158.792	4104.48
26399.6	103.386					26888	148.32	3917.75			27475.2	119.278	4103.74			23946.5	156.804	4132.05				25847.8	142.666	3687.46
26682.4	100.661					26922.9	149.836	3764.63			27513.4	141.376	3844.25			23969.8	166.512	4130.78				25846.9	155.3	4013.87
27076.7	115.461					26928.9	149.431	3985.47			27686.8	129.703	4078.87			23978.4	167.589	4086.05				25846.3	151.003	3902.71
27685.9	100.465					26952.5	149.385	3970.2			27799	125.253	3960.59			24149.5	158.862	3681.39				25846	170.734	4412.63
28694.5	133.942					26968.5	149.508	3985.82			27956.9	143.89	3955.57			24188.9	164.815	4051.5				25844.7	148.955	3849.55
22686.1	161.397					27012.8	144.124	4132.22			28093	126.732	3853.16			24258.7	149.727	3985.97				25845.4	144.543	3735.62
23073.7	111.472					27014.5	146.292	4013.65			28122.9	141.432	4148.01			24281.9	165.907	4096.34				25844.2	145.594	3762.63
23668.8	126.525					27071.5	159.042	4172.1			28127.3	150.086	3821.33			24503.9	157.948	3410.68				25843.8	145.592	3762.49
23802.7	148.273					27198.3	144.666	3987.74			28213.8	102.893	4116.09			24518.5	170.574	3935.79				25843.2	150.143	3880.02
23814.3	114.495					27496.9	145.939	4006.71			28535.9	137.62	4319.84			24525.6	152.05	3894.23				25843.5	169.626	4383.56
23898.7	153.067					27768.5	144.25	4182.87			28904.4	123.198	4023.09			24549.7	160.666	3611.7				25843.1	148.583	3839.69
24129.9	115.606					27858.8	143.215	4052.32			28906.9	175.76	4106.7			24597.5	120.413	4086.63				25761.5	146.441	3772.4
24155.4	159.589					27884	125.139	3977.45			29005.3	142.409	3953.89			24684.2	130.171	3942.63				25761	143.109	3686.49
24158.5	138.561					27893	140.255	4048			29352.1	136.15	4099.45			24746.1	160.664	3613.62				25760.9	152.486	3928.03
24361.2	151.751					27973.8	110.613	3861.89			29891.3	154.897	4014.56			24805.7	159.608	4072.9				25760.7	149.529	3851.82
24432.7	108.576					28056.3	143.817	4021.83			23318.4	159.951	3912.93			24829.2	147.522	3921.11				25761.3	131.84	3396.24
24615.2	125.488					28222.9	140.546	4076.48			24237.4	165.642	4233.02			24832.2	150.459	4091.34				25760.6	166.657	4293.01
24736.3	148.874					28307.5	141.911	3999.09			24735.7	119.781	3944.51			24942.1	134.517	4097.86				25760.8	156.889	4041.43
24741.9	159.706					28470.3	136.686	4095.01			24788.6	162.949	3891.97			24960.4	150.104	4005.82				25760	158.6	4085.38
24765.5	112.772					28573.5	139.897	4037.13			24829.9	156.894	4144.32			25166.7	132.164	4098.05				25761.3	161.477	4159.71
24831	108.533					28707.6	144.974	4018.85			25030.7	150.846	3988.46			25240.2	141.337	3882				25760.8	155.967	4017.68
24868.2	121.007					28885.7	132.404	3986.88			25092	160.987	3712.98			25355.9	156.624	4033.03				25759.4	126.817	3266.62
24885	140.386					28926.4	129.124	4074.98			25095.2	157.716	3662.37			25431.8	165.21	3985.19				25761.6	144.403	3719.92
24890.5	119.665					29076.6	152.471	4048.61			25124	124.464	4020.35			25467.4	152.275	3800.9				25761	120.265	3098.03
24894.8	117.413					29202.6	136.334	3990.22			25173.9	150.613	4037.84			25481.1	152.518	3921.14				25761	141.698	3650.14
24952.3	105.167					29369.6	130.54	4053.21			25354.3	141.701	3961.98			25672.9	169.144	3707.98				25760.7	151.089	3892
25070.9	160.462					29680.8	133.307	4200.66			25395.9	154.343	4061.15			25950.4	144.086	4088.46				25184.5	162.72	4097.87
25097.5	138.46					29951.8	133.532	4076.18			25489.9	173.583	4480.75			25980.4	121.998	3396.72				25184.3	175.346	4415.78
25118	149.669					23225.9	173.443	4008.61			25586.9	116.151	4010.11			26027.3	133.996	3106.05				25184.1	173.045	4357.81
25143.3	168.817					23281.1	171.123	4050.9			25781	143.006	4047.55			26076.8	194.685	4116.76				25182.6	166.369	4189.43
25144.9	133.547					24293	170.82	4421.37			25847	155.61	4129.06			26080.4	122.495	3940.96				25185.6	168.389	4240.79
25227.7	131.054					24854.3	156.283	4072.76			25880.8	145.361	3756.12			26135.1	154.194	4045.77				25184.5	162.72	4097.87
25249.1	153.747					24932.2	168.734	3997.26			26044.6	116.401	3869.11			26190.5	167.784	3798.1				25184.3	175.346	4415.78
25266.9	149.497					25017.5	155.986	4132.68			26355.5	141.542	4097.84			26324.4	147.856	3980.42				25184.1	173.045	4357.81
25279.7	132.7					25024.3	160.198	3895.68			26432.1	148.531	3959.95			26355.3	142.742	3928.25				25182.6	166.369	4189.43
25312.2	121.07					25096.9	165.019	4192.82			26574.1	151.175	4159.68			26376.5	130.171	3169.71				25182.5	164.281	4136.85
25474.2	108.555					25225	160.12	3996.92			26908.6	124.857	3930.09			26478.3	158.533	4036.17				25181.7	167.248	4211.41
25518.4	160.778					25466.5	157.354	4032.6			27022.3	104.39	3990.5			26704.8	158.689	3895.02				25181.6	158.727	3996.83
25648.2	129.929					25844.4	153.72	3887.37			27207.9	139.765	3969.76			27144.3	145.58	3821.62				25180.4	136.938	3448.02
25901.2	111.435					26030.1	132.947	3996.61			27236.6	141.488	3943.18			27366.8	144.766	4107.8				25180.4	156.291	3935.31
26078.2	142.113					26074.6	154.905	3970.07			27269.1	144.738	4064.9			27470.2	114.017	3976.86				25180.5	156.967	3952.36
26491.7	135.066					26505.9	151.028	4072.19			27625.5	131.236	3996.05			28003.2	133.338	3834.32				25180.5	151.326	3810.3
26840.2	117.464					26739.9	149.317	4001.91			27881.7	140.391	4055.11			28204.3	136.922	4981.19				25180.8	151.206	3807.34
26858.4	117.768					26827.3	145.733	4047.89			28243.3	101.048	4247.1			29052.1	103.985	3478.61				25180.6	153.075	3854.36
27269.8	122.654					26923	124.391	4229.08			28616.1	137.736	4055.11			22863.8	169.766	4027.91				25180.1	166.603	4194.93
23396	102.064					27203.7	151.95	4089.75			28706.8	128.812	3807.68			23849.7	163.831	4057.03				25083	155.737	3906.21
23418.6	106.406					27359.3	157.565	3941.07			28747.1	137.462	3964.42			23983.2	135.424	4013.06				25083.8	165.876	4160.63
23629.8	143.673					27459.8	146.682	4123.8			29055.2	135.627	4043.54			23996.4	155.481	3960.81				25082.3	175.144	4392.85
23656.9	155.509					27611.6	148.557	4088.45			29164.3	133.836	4164.94			24221.4	162.044	4107.12				25083	166.172	4167.93
23658.5	101.424					27723.1	140.823	4001.76			29386.7	102.997	3966.27			24229.1	168.329	4006.35				25082.8	164.501	4126
23710.3	150.565					27757.4	154.613	4045.37			29838.3	122.321	4141.17			24249.6	157.308	4120.27				25082.4	168.399	4223.68
23820.1	113.558					28109.1	142.472	3896.68			29844.6	129.846	4135.42			24270.1	120.036	4198.41				25083.3	162.515	4076.25
23899.1	104.361					28191.3	145.898	3937.33			29893.3	136.395	4180.73			24328.7	141.559	4009.19				25082.1	167.432	4199.4
23968.6	145.091					28196.2	142.937	3981.15			22925.6	170.272	3957.78			24475.5	140.226	3980.15				25082.4	156.153	3916.53
23974.8	136.694					28264.5	143.737	3962.9			23829.1	160.005	4027.48			24638.2	164.742	3946.29				25082.2	165.3	4145.93
24029.4	106.185					28298.9	141.508	4038.68			23899.4	157.401	4009.63			24656.1	165.738	3988.27				25082	161.678	4055.04
24063.6	130.008					28314.9	116.274	3853.86			23911.8	170.033	3824.82			24670.3	142.986	4202.98				25081.3	158.706	3980.39
24122.8	143.175					28357.8	137.798	4121.58			24079.9	151.523	3852.49			24699.3	162.68	3917.06				25081.7	145.657	3653.17
24192.9	145.476					28408.9	144.344	4170.45			24272	163.905	3859.85			24890.5	164.504	4401.87				25081	167.528	4201.62
24194.9	152.467					28473.4	137.257	4004.19			24496.8	160.326	4036.7			24965.9	149.217	3867.32				25080.5	158.129	3965.81
24205.8	109.9					29033.9	144.497	3932.37			24531.7	140.944	3852.66			24990.8	146.552	4174.53				24281.7	163.81	3977.42
24224.1	144.922					29242.5	133.035	4081.82			24609.8	166.628	3965.44			25179.3	157.993	3814.29				24281.9	161.508	3921.56
24266.5	107.98					29284.8	136.364	4089.82			24816.5	140.42	4069.15			25218.8	149.054	4010.43				24281.4	163.438	3968.34
24274.2	141.085					29376.9	136.947	4113.06			24975.7	157.262	3968.02			25340.3	149.579	4076.35				24282.2	164.378	3991.28
24366.5	132.012					29484.9	144.628	3623.54			25018.3	136.817	3952.32			25362.3	146.882	3947.44				24280.8	167.734	4072.55
24376.6	104.743					29685.6	131.695	3955.06			25298.4	141.407	4368.26			25370.5	172.154	3930.6				24281.4	170.476	4139.22
24378.2	122.793					29786.4	137.174	4025.92			25323.1	118.94	3667.78			25422.3	139.131	3952.14				24281.6	167.136	4058.16
24397.2	144.194					24689.1	169.079	4051.26			25324.3	100.85	3998.38			25476.5	166.146	4075.97				24280.3	168.382	4088.21
24406.6	160.256					24753.7	111.471	3845.34			25443.1	113.532	3932.25			25552.1	141.886	3856.58				24280.6	164.79	4001.03
24432.1	103.664					25254.6	129.639	4014.69			25491.1	138.718	4112.82			25644.7	147.004	3957.52				24281	164.756	4000.28
24459.4	144.864					26108.9	156.517	4150.59			25508.8	151.016	4137.67			25838.2	156.688	3761.94				24280.7	167.222	4060.1
24461	197.194					26175.6	152.995	4088.56			25612.7	156.259	3915.06			25849.5	149.718	4638.61				24281	162.477	3944.94
24563.4	124.961					26719.2	152.981	4014.22			25634	106.753	3992.13			25876.8	147.109	4033.76				24280.4	166.016	4030.77
24573.4	143.396					28413.9	164.853	3975.43			25648.9	157.963	3204.75			25883.3	144.064	3671.43				24280.8	181.584	4408.81
24657.8	148.92					28546.4	137.438	4063.72			26031.5	150.663	4016.57			26003.9	151.099	3942.12				24280.5	165.289	4013.14
24746.4	132.318					23345	172.889	4031.8			26178.1	148.962	3828.1			26176.4	160.944	3976.27				24244.8	164.672	3992.29
24786.8	111.161					24086.6	166.766	3938.69			26252.8	148.92	3980.44			26468.1	137.281	3751.52				24243.7	170.769	4139.89
24795.6	130.337					24090	166.619	3875.49			26263.2	117.239	3997.71			26624.8	117.062	4073.85				24243.6	168.774	4091.52
24856	140.937					24208.6	159.493	3980.55			26305.5	149.369	4079.55			26835.6	147.208	3451.19				24243.2	166.872	4045.33
24866.1	103.45					24249.3	165.691	4071.96			26369.6	159.819	4008.31			26963.1	146.654	3651.66				24280.8	167.734	4072.55
25008.6	158.537					24252.4	165.771	4149.36			26449.8	153.583	3806.66			27205	135.61	3760.05				24281.4	170.476	4139.22
25017.8	114.532					24368.1	164.127	4150.29			26478.5	149.078	3986.76			27211.8	131.125	3601.22				24281.6	167.136	4058.16
25050.8	148.924					24461.2	164.352	3975.07			26498.2	159.179	3997.39			27904.7	141.051	4100.46				24280.3	168.382	4088.21
25165.1	134.949					24555.7	168.335	4074.33			26500.9	141.744	3869.7			27955.1	122.257	4185.54				24280.6	164.79	4001.03
25176.4	107.917					24612.7	169.741	3969.44			26635.4	152.803	4139.02			28814.7	138.391	4419.6				24281	164.756	4000.28
25178.1	129.18					24736.7	163.827	4184.93			26694.8	149.436	3876.78			23161.3	180.29	3794.75				24280.7	167.222	4060.1
25260.1	122.611					24795.2	160.379	4020.02			26718.5	140.326	3939.2			23164.1	167.811	3868.79				24281	162.477	3944.94
25343.6	122.192					24935.1	156.749	4045.17			26730	118.577	3551.53			23647.1	151.718	4204.56				24280.4	166.016	4030.77
25446.5	139.082					25045.4	164.207	4260.66			26760.8	161.304	4067.18			23657.1	171.228	4030				24280.8	181.584	4408.81
25464.4	153.67					25160.6	161.855	4671.35			26762.6	141.039	3910.38			23715	168.395	3931.84				24280.5	165.289	4013.14
25482.9	106.167					25298.6	164.562	4115.46			26788.9	128.233	4007.86			23747.2	162.555	3685.82				26860	159.989	4297.14
25521.6	135.221					25308.7	173.087	4061.25			26834.3	150.348	4088.65			23899	116.324	4054				26859.2	155.644	4180.32
25585.3	106.214					25310.5	166.815	4113			26838	148.787	4427.82			23946.8	159.535	4130.02				26859.5	140.605	3776.44
25648.3	102.111					25352.5	118.763	4094.22			26874.3	140.474	3896.99			24235.6	155.346	4018.82				26858.8	161.908	4348.48
25752	116.555					25353.1	140.103	4104.61			26907.7	141.134	3887.49			24268.7	138.939	4073.37				26859.4	166.594	4474.43
25886.2	105.583					25396.4	151.496	4016.38			26951.9	143.083	4162.83			24284.8	130.854	4273.42				26858.7	175.839	4722.63
25921.5	133.246					25468.3	161.468	3928.35			27034.6	162.332	3740.89			24400.5	158.49	3900.26				26857.8	157.92	4241.23
25973.8	122.979					25484.3	161.723	4481.98			27091.8	142.53	4223.64			24450.1	161.057	4116.27				26858.2	166.022	4458.89
25975.2	193.779					25492.7	160.339	3973.88			27122.3	143.091	4590.05			24564	168.718	3963.62				26858.3	163.281	4385.28
25977.2	139.875					25534.5	156.74	4002.28			27238.3	142.091	4164.3			24623.4	136.97	4082.09				26857.9	167.339	4494.22
25983.6	124.281					25596	163.618	4132.74			27246.8	137.379	3826.63			24671.9	162.403	4124.64				26857.6	173.649	4663.63
26068.8	129.95					25611.4	155.33	4058.64			27276.6	148.745	3903.19			24741.1	165.275	4126.71				26856.7	148.541	3989.17
26182.8	137.88					25618.2	160.832	4054.99			27325.1	141.851	3916.49			24805.8	155.323	4211.35				26855.9	148.652	3992.03
26589.6	107.021					25624.6	152.849	4010.07			27374.3	133.671	4260.3			24816	155.054	3930.87				26856.4	156.334	4198.41
27696.7	110.689					25639.1	156.592	4105.07			27384.6	149.51	3714.44			24834.2	162.984	3846.25				26692.6	156.314	4172.29
28229	100.481					25657.4	156.589	4052.08			27388.1	152.261	3954.5			24915.8	179.581	3936.22				26690.9	157.826	4212.38
22950	101.694					25707.7	148.322	4137.9			27632.3	146.009	4036.55			24940	161.08	3526.77				26690.7	157.296	4198.2
23146	126.62					25780	157.783	4005.85			27787.1	149.726	4020.8			25028	156.196	3934.03				26690.5	145.694	3888.5
23250.8	138.076					25814.6	111.799	3485.36			27789	141.764	3999.55			25121.9	140.126	4037.64				26687.8	153.837	4105.41
24256.9	101.374					25851.3	162.68	4164.16			27791.1	137.233	3903.91			25129.8	170.818	3916.82				26688.6	168.464	4495.92
24377.1	103.881					25939.3	154.909	4079.27			27804.2	129.361	4125.54			25353	159.673	4025.97				26687.2	151.387	4039.94
24384.9	142.255					25975.8	173.997	4063.78			27829.8	150.166	3970.31			25434.6	143.094	4025.37				26685.6	145.354	3878.73
24537.8	110.685					25984.2	161.48	4088.32			27886.1	121.235	3967.64			25486.9	104.803	4000.2				26686.1	174.419	4654.39
24808.8	103.991					26016.2	160.286	3970.21			28127.8	148.484	4210.3			25519.1	145.973	3873.19				26686.1	146.362	3905.7
24889.9	137.316					26135.2	155.758	4058.98			28191.1	110.279	4201.71			25534.9	148.11	4032.53				26685.3	132.35	3531.66
24893	152.813					26238.6	153.44	4087.18			28192.6	104.963	3885.33			25615.8	158.959	3783.87				26684.6	179.107	4779.22
25323.2	125.62					26334.1	157.396	3929.08			28311.9	134.495	4066.68			25637.9	155.39	4097.6				26685.7	160.03	4270.35
25369	106.349					26346.2	147.81	4072.34			28439	128.525	3851.38			25679.9	106.278	3926.72				26685	157.439	4201.12
25576.2	125.156					26355	156.716	3932.13			28621.2	152.022	3979.92			25704.8	159.836	4556.4				26684	152.93	4080.61
25581.3	142.161					26371.3	152.148	4081.14			28634	118.668	3973.27			25775.5	146.41	4081.43				26278.4	166.441	4373.63
26253.4	106.093					26430	149.557	3897.25			28892.7	142.06	3995.09			25998.5	149.949	3969.02				26275.7	184.904	4858.3
24031.5	146.293					26469.6	155.994	3922.23			29025.9	130.94	3795.28			26327.8	129.334	4015.57				26273.8	166.232	4367.39
24709.7	117.804					26521.3	153.325	4046.95			29117.6	117.771	3982.64			26394.2	126.14	4022.36				26271.8	171.915	4516.34
26336.2	106.796					26553.2	134.264	3980.46			29177.8	117.126	4181.74			26998.1	157.402	3975.08				26271	173.708	4563.33
22217.2	136.035					26593.3	149.913	4004.69			29621.2	142.244	3963.49			27653.3	125.509	3934.58				26270	163.172	4286.38
23129.6	127.597					26600.9	135.064	4097.93			29695.9	133.03	3883.68			28305.3	132.091	4008.25				26268.7	173.707	4562.88
23210.4	127.168					26602.4	121.793	3975.88			29944.5	128.377	3938.18			28791.8	135.118	4049.61				26268.5	165.156	4338.24
23215	106.059					26607.6	155.325	4411.65			24101.2	131.454	4129.18			22085.5	131.409	3962.72				26268.1	163.589	4297
23744.7	167.708					26622.6	145.718	4002.43			24462.2	154.566	4041.9			23087.6	152.248	3373.11				26268.9	166.882	4383.64
23801.4	115.663					26744.9	146.278	4023.61			24521.7	153.826	3747.79			23524.7	169.94	4002.9				26267.2	166.995	4386.33
23816.1	145.627					26776.3	153.386	4005.3			24527.3	150.44	3917.55			23611.9	169.953	4040				26267.5	170.397	4475.72
23988.8	166.294					26814.3	132.935	4050.04			24533.1	136.881	4030.14			23684.3	167.972	3839.17				26266.8	168.549	4427.07
24089.2	107.627					26822.9	152.849	3973.96			24743.3	162.212	3766.65			23806	126.747	3973.53				26074.1	144.051	3755.85
24183.4	139.735					26846.6	153.799	4109.77			24850	163.889	4052.93			24068.9	165.232	3772.23				26074.4	134.641	3510.54
24237.7	143.575					27131	147.173	4316.06			25008.1	156.816	3943.03			24096.7	157.544	3933.46				26074.8	159.837	4167.55
24255.3	167.715					27217.1	149.252	3951.89			25095.7	164.117	3973.84			24118.8	163.273	4029.61				26074.9	166.564	4342.97
24267	168.413					27358	146.489	3929.53			25209.7	101.955	3958.54			24312.9	165.348	3884.25				26074.5	153.914	4013.08
24271.6	111.947					27392	145.529	3977.44			25256	148.718	3785.28			24331.4	163.252	3686.57				26073.9	156.594	4082.87
24307.9	103.048					27469.4	144.079	4018.12			25280.1	172.46	4042.37			24376.3	143.526	3697.2				26074.4	157.029	4094.28
24366.5	132.021					27533.7	144.798	3779.72			25316.9	144.514	3914.25			24387.4	160.894	3788.15				26073.5	152.292	3970.62
24411	120.989					27619	143.81	4128.15			25457.9	138.524	3949.36			24405.9	168.146	3987.07				26073.5	146.832	3828.28
24540.8	135.086					27788.1	162.647	4429.18			25600.8	161.883	4074.17			24414.7	154.786	3964.37				26073.7	163.451	4261.62
24598.6	124.129					27826.1	150.584	3935			25621	157.798	4106.18			24488.2	158.568	3909.58				26073.1	158.237	4125.57
24636.3	115.903					27841.8	137.859	3936.11			25681.3	140.981	4193.92			24498.8	141.844	3915.41				26073.4	153.286	3996.54
24639.1	106.426					28446.2	158.464	4098.12			25688.4	130.09	3779.45			24552.1	116.957	3915.74				26073.6	157.313	4101.55
24643.4	162.488					28599.7	143.17	3966.07			25695.3	154.286	3987.97			24577	122.097	3364.13				26073.7	163.013	4250.2
24765	133.607					28774.8	144.716	4093.47			25769.2	151.262	4105.41			24626.6	166.457	4094.15				26073.1	156.183	4072.02
24772.1	126.749					28797.5	122.765	4045.5			25839	156.024	3990.14			24663	167.192	3880.99				25936.4	144.917	3758.48
24860.9	122.705					29039.8	143.758	4071.94			25848.8	148.363	3867.28			24674.4	157.363	4086.54				25934.4	150.005	3890.14
24876.7	104.309					29634.5	127.235	4018.78			25867.6	139.333	3968.14			24686.1	133.757	3708.72				25932.8	157.653	4088.22
24929	153.714					24493.9	156.245	4074.18			25874.2	163.111	4158.46			24692.8	139.732	4130.79				25932.5	152.189	3946.48
24966.7	102.488					23541.6	177.945	4004.83			25878.4	154.088	4023.92			24795.1	148.663	3643.5				25930.4	153.754	3986.74
24983.7	127.418					23728.4	169.601	3893.25			25914.5	153.454	4075.76			24805.9	116.316	3705				25931.1	138.785	3598.72
24988.3	145.593					23893.7	167.504	4278.08			25925.1	137.586	3723.87			24808.2	152.693	4071.88				25930.6	151.302	3923.2
25028.3	125.116					24120.6	172.078	3981.7			25934	152.407	4205.44			24824.1	147.002	3661.17				25930	157.921	4094.72
25049.6	157.77					24301.8	167.063	4106.07			25946	151.416	3089.88			24840.2	152.189	4008.68				25929.3	137.108	3554.98
25064.5	101.808					24336.7	162.715	3956.83			25966	146.102	3976.61			24850	157.118	3867.24				25929.3	141.499	3668.82
25090	136.563					24565.8	162.211	3953.36			25970.7	121.078	4561.42			24853.7	157.956	4219.76				25929	141.184	3660.61
25140.9	135.148					24583.9	158.975	3931.52			26162.5	157.235	4067.42			24860.8	156.201	3944.22				25930.3	126.238	3273.26
25146.7	158.741					24710.8	167.966	3954.75			26209	154.742	3764.26			24990.4	175.876	3680				25929	149.38	3873.14
25152	103.634					24823.7	166.519	4129.48			26237.2	150.528	3620.79			24998.8	125.841	3499.62				25929.1	155.382	4028.76
25195.9	129.713					24861.3	164.821	4016.26			26298.7	170.923	4162.86			25017.9	161.304	3672.31				25929.2	155.398	4029.18
25198.7	142.899					24983.6	161.073	3895.18			26343.7	147.509	4109.71			25069.3	148.512	3975.41				25834	168.497	4352.8
25269.7	149.136					25079.7	163.957	4141.77			26358.9	149.029	4040.4			25081.8	144.409	3840.54				25832.7	147.049	3798.53
25338	149.933					25199.4	133.957	4049.62			26402.6	147.602	4195.36			25108.9	104.492	3773.48				25830.3	151.948	3924.72
25346.9	142.551					25242	166.731	3737.05			26484.1	144.24	3929.54			25120	115.644	4103.93				25829.4	161.404	4168.8
25497	103.257					25396.8	165.218	3990.19			26657.3	146.288	3939.91			25129.3	161.828	3797.5				25829.3	150.312	3882.3
25513.6	122.262					25465.3	155.803	4161.93			26661.7	162.701	3970.06			25178.1	160.536	4388.03				25827.7	156.979	4054.24
25526.3	120.861					25485.4	156.068	4135.25			26664.6	140.174	4104.45			25204.5	134.33	4104.45				25827.1	142.591	3682.56
25755.9	148.188					25502	155.401	4090.22			26681.9	122.524	3980.43			25211	152.27	4099.8				25827.2	144.819	3740.13
25778.2	125.682					25579.7	160.357	4042.38			26715.5	139.372	3729.94			25298.7	140.028	3803.39				25826.9	161.87	4180.42
25858.5	140.656					25660.3	159.355	3981.3			26748.1	123.849	4013.94			25309.4	119.799	3974.86				25825.4	166.38	4296.66
25906.1	102.867					25768.8	160.872	3872.87			26772.2	155.223	4227.55			25364.2	116.493	4140.97				25825	154.209	3982.28
25923.9	127.343					25789.1	156.462	4072.47			26870	141.106	3971.02			25414.2	157.046	4001.26				25824.2	165.489	4273.46
25959.6	121.647					25883.2	159.119	4013.4			26990.6	173.953	3868.34			25460.1	113.846	3978.78				25824.5	149.147	3851.49
26110.8	111.304					25925.4	165.495	4053.93			27152	135.376	3984.68			25463.3	155.889	3961.39				25824.1	150.898	3896.65
26180.6	143.152					26056.1	159.063	3985.36			27172.6	140.605	3942.59			25561.9	134.951	4029.32				25823.7	152.936	3949.21
26378.5	130.943					26079.9	158.466	4001.71			27274.3	152.759	4288.54			25687.6	134.082	3292.75				25457	165.489	4212.69
26424.4	120.191					26107.2	159.407	4029.31			27350.6	132.674	4197.73			25718.7	153.158	4543.31				25456	176.504	4492.9
26611.8	145.877					26336.8	155.018	3905.29			27355.7	126.25	4025.37			25756.8	157.835	3925.34				25456	140.561	3577.97
26854.8	137.095					26338.7	149.829	4060.43			27357.9	139.412	3915.9			25851.3	145.458	3901.29				25455.2	153.365	3903.77
27016.8	110.891					26355.5	142.325	4471.93			27438.3	130.938	3892.12			25931.8	152.856	3480.09				25455.3	151.42	3854.29
27018.8	118.612					26548.4	152.658	4094.44			27469.6	145.22	4101.46			26010.6	139.274	3612.31				25455.9	142.505	3627.45
27589.3	115.028					26702.6	169.216	4016.82			27488.1	148.487	4095.02			26063.3	146.866	4121.07				25455.1	158.046	4022.93
27852.6	144.093					26782.6	154.715	3973.65			27615.5	142.11	4072.51			26130.4	159.241	3830.96				25455.3	148.418	3777.86
28613.9	113.576					26805.7	150.804	4038			27680.7	121.878	4033.62			26181.6	162.213	3743.03				25454.9	171.824	4373.6
23237.2	105.428					26849.4	155.264	3995.94			27710.3	150.19	3952.42			26248.2	118.089	3652.25				25455.6	139.487	3550.58
23371.2	130.651					26999.9	144.2	4066.19			27726.3	138.855	3933.94			26292.1	120.248	3787.03				25455.2	152.906	3892.09
23408	127.066					27034	151.308	4086.44			27730	141.46	3919.22			26367.4	151.232	4514.96				25455.9	141.405	3599.44
23415.7	121.317					27166	149.857	4771.83			27829.9	137.946	4118.45			26403.8	124.079	3728.05				25453.1	150.459	3829.5
23518.4	153.362					27197.8	173.987	3945.39			27872.5	117.171	3938.77			26624.5	122.439	3861.12				25455.6	152.409	3879.52
23662.2	160.598					27234.4	146.195	4015.82			27873.9	101.821	3967.63			26632.5	158.004	3136.48				25455.5	166.365	4234.74
23672	141.542					27236.6	147.758	4257.57			27876.6	134.49	4010.74			26690.9	148.921	3757.78				25210.1	162.398	4093.91
23714.2	142.732					27269.5	143.668	4101.82			27892.8	108.415	3734.13			26770.5	140.197	3808.97				25179.8	159.618	4019
23940.4	125.871					27571.6	170.91	3876.01			27923.5	136.919	3919.83			26991.5	124.887	3768.65				25179.5	167.085	4206.93
24029.5	131.297					27704	175.91	4160.42			28117.5	113.862	4115.13			27060.8	101.736	3769.03				25179.3	159.924	4026.61
24032.2	109.502					27802.8	145.66	4093.98			28206	146.139	3254.4			27243.7	126.911	4094.51				25178.1	164.947	4152.9
24084.6	134.537					27917.8	147.688	4025.45			28220.8	143.794	3941.71			27419.2	102.949	3925.84				25178.1	156.991	3952.58
24092.3	148.449					27924.7	125.153	4040.85			28264.7	132.837	4066.15			27725.7	139.598	4039.75				25177.3	162.515	4091.53
24141.7	118.944					28027.7	139.329	3982.14			28385.4	135.571	4005.46			27735.7	121.095	3924.18				25177.2	130.781	3292.58
24262.6	136.191					28101.3	142.682	4021.31			28419.4	136.527	4073.07			28321.3	139.385	3847.16				25176.6	153.72	3870
24355.4	128.64					29497.1	146.805	4075.18			28459.8	133.097	3911.03			29005.1	108.467	4030.11				25176.7	172.122	4333.3
24363.8	150.365					29592.3	125.477	4005.42			28569.8	131.839	3353.11			23180.3	172.349	3941.79				25176.7	181.569	4571.13
24397.7	102.339					23466.3	168.501	4086.72			28585.1	138.16	4057.9			23571	165.193	4104.03				25176.3	155.883	3924.4
24494.1	112.399					23701.6	168.651	4035.46			28714.4	106.58	4696.38			23620.5	156.913	4131.99				25175.3	158.258	3984.03
24580.7	123.786					23842.1	177.032	4077.8			28805.5	143.435	3920.06			23768.6	163.295	3510.99				25175.9	145.474	3662.29
24602	109.58					24028.9	127.981	4143.04			28895	139.126	3803.57			23888.6	159.862	3944.48				25176.2	151.234	3807.35
24608.3	121.792					24172.7	154.133	4040.09			28975.7	129.955	4057.25			23926.3	160.476	4151.67				25180.4	165.324	4162.76
24706.4	135.438					24232.7	169.745	4209.46			29204.3	157.88	3786.84			23941.3	137.539	3739.92				25179.8	159.618	4019
24708.9	136.332					24335	169.426	4102.25			29339.7	134.619	4014.61			24051.3	162.188	4032.22				25179.5	167.085	4206.93
24842.1	114.959					24364.5	118.803	4006.71			29344.1	143.248	3942.45			24153.7	159.842	4046.98				25179.3	159.924	4026.61
24859	104.213					24401.1	157.729	4001.8			29468.7	132.116	4058.46			24219.6	133.296	4001.77				25178.1	164.947	4152.9
24984.2	163.904					24493	169.021	4222.5			29711.3	129.477	3888.23			24229.8	153.444	4424.14				25178.1	156.991	3952.58
24987.4	139.229					24563.8	161.903	3928.12			29779	139.834	3614.02			24244.7	160.75	3911.58				25177.3	162.515	4091.53
24988.6	111.465					24633.7	163.337	4009.85			23427.2	163.057	4065.77			24362.1	149.32	3839.08				25177.2	130.781	3292.58
25095.9	133.182					24654.1	161.73	4255.69			23601.3	144.993	4084.91			24387	150.155	4059.64				25176.6	153.72	3870
25127.1	107.117					24705.2	159.214	4061.38			24326.3	152.981	4076.41			24400.3	168.681	3891.11				25176.7	172.122	4333.3
25168	167.468					24710.7	165.447	4104.36			24416.2	163.805	3989.99			24415.7	156.798	3962.34				25176.7	181.569	4571.13
25197.1	109.735					24717.6	164.018	4092.96			24429.9	153.677	4031.23			24508	156.998	3866.84				25176.3	155.883	3924.4
25290	103.148					24806.7	163.089	4047.4			24541.5	157.372	4161.49			24524	157.261	4022.85				25175.3	158.258	3984.03
25311.1	113.454					24826.5	162.797	3926.58			24705.1	141.725	3995.3			24541.1	140.405	4165.5				25175.9	145.474	3662.29
25312.6	184.685					24864.5	157.926	4094.29			24787.4	134.976	3926.03			24619.6	141.344	3789.68				25176.2	151.234	3807.35
25334.4	105.263					24930.9	163.486	4000.33			24848.4	149.619	4057.1			24665.7	155.679	3780.02				25079.3	171.813	4308.77
25343	128.176					24932.9	163.377	4081.87			24853.9	125.758	4075.78			24729.2	159.893	3914.09				25079.2	165.907	4160.64
25459.1	101.033					25029.6	159.738	4382.72			25060.3	152.809	3922.68			24860.4	149.446	3885.01				25079.6	153.332	3845.35
25508	136.161					25112.3	157.713	4274.93			25280.7	155.875	4309.99			24884.3	134.694	3711.47				25078.9	159.389	3997.14
25603.6	130.229					25154.5	158.168	4014.7			25302.8	155.096	3924.51			24892.1	114.739	3883.59				25077.9	156.56	3926.05
25618.9	100.727					25167.2	160.835	3623.7			25337.4	156.712	4852.17			24959.4	150.639	3860.51				25078	158.39	3971.94
25677.7	184.03					25222.5	165.7	3991.09			25411.1	103.988	3975.75			24975.3	156.493	3756.28				25078	175.769	4407.75
25713.6	106.417					25352.4	153.782	3779.81			25498	127.755	4390.03			24993.2	141.441	4016.61				25077.5	166.462	4174.29
25746.5	123.852					25390.6	148.819	4268.29			25555.8	153.876	4430.88			25003.4	123.194	3898.6				25077.4	168.266	4219.5
25752.7	111.463					25392	142.458	4544.54			25623.5	148.977	4014.05			25008.5	111.283	4186.76				25077.9	166.719	4180.79
25840.3	112.253					25441.1	166.728	3992.61			25856.5	159.669	4096.09			25042.1	138.456	3965.58				25076.1	158.269	3968.6
25904.8	113.523					25476.9	161.058	4067.72			25873.1	158.139	4362.94			25145.4	145.253	3895.8				25077	155.048	3887.97
26149.1	108.654					25495.4	170.76	4024.25			25990.2	143.783	4433.24			25161.7	140.508	4631.45				25075.7	141.483	3547.65
26192.4	129.603					25535.4	159.006	4054.95			26015.5	142.69	4303.08			25164.6	133.639	4028.43				25075.4	164.854	4133.62
26362	141.466					25553.4	154.148	4020.26			26066.8	125.023	4020.08			25189.6	122.666	3990.4				25075.5	196.411	4924.89
26385.8	134.166					25677.3	158.848	4004.24			26168.3	127.754	3967.28			25297.7	116.403	3939.99				24785.7	171.502	4250.63
26565.9	108.13					25696.5	156.553	4094.42			26173	151.366	4070.11			25306.5	131.661	4016.41				24785.8	154.769	3835.94
27206.8	151.128					25718.9	161.046	3991.38			26199.4	138.264	4048.12			25454.7	157.715	3754.06				24785.7	155.09	3843.87
27928.6	101.832					25789.1	154.721	3995.87			26326	153.045	3748.2			25550.7	148.708	4618.71				24785.4	161.194	3995.1
28967.3	131.231					25828.6	154.154	4285.27			26396.2	141.846	3966.12			25664	113.878	3764.85				24786.1	158.12	3919.01
23110.3	154.008					25902.8	161.708	3988.79			26486.7	152.399	3580.34			25738.8	147.767	4046				24785.3	153.941	3815.32
23343.4	137.038					25906.9	147.485	3847.07			26598.2	149.439	4204.66			25751.4	145.774	3505.38				24785.7	150.223	3723.23
23789.2	160.369					25911.9	161.544	4038.68			26613.9	146.697	4055.3			25853.3	156.79	3982.58				24785.6	157.451	3902.36
23793.4	120.571					25953.6	164.966	3789.35			26642.1	169.069	3936.37			25971.2	118.502	3794.47				24784.7	148.184	3672.56
24014	125.998					25987.7	160.845	3920.63			26663	147.579	4138.71			26143.7	157.337	3994.44				24785.3	153.963	3815.86
24029.6	131.955					26022.3	157.291	3778.05			26884.4	145.766	4074.97			26727	184.107	4133.03				24785	159.291	3947.86
24073.9	108.359					26045.5	140.153	3932.9			26906	149.699	3795.65			27161.5	104.349	3876.36				24784.9	153.01	3792.19
24081.5	132.547					26051	159.356	3967.3			26930	149.902	4305.78			29579.4	120.257	4016.62				24785.1	172.503	4275.32
24094.9	130.764					26057.1	152.386	3849.56			27099.9	145.346	3938.94			23257.4	169.728	4026.87				24784.9	159.758	3959.43
24106.9	134.255					26243.4	146.235	4168.91			27202.8	156.457	3961.28			23378.9	159.596	4030.06				24784.3	163.113	4042.49
24192.5	100.441					26311.7	148.373	3999.98			27282.6	131.27	4078.67			23738	164.969	3914.47				24683.4	166.806	4117.19
24200.9	141.301					26333.8	146.239	4069.62			27311.4	148.879	4058.37			23773.2	168.618	4006.03				24683.1	159.943	3947.72
24214.5	127.327					26370	150.338	4016.32			27404.3	151.756	4118.4			23809.7	168.283	3636.9				24682.3	152.414	3761.78
24246.7	108.457					26372.9	152.367	4037.66			27556.1	145.183	4019.62			23906.8	140.732	3994.1				24681.1	167.049	4122.79
24271.9	131.05					26380.6	150.057	4049.01			27636.3	143.583	4497.75			23977	165.506	4883.62				24680.2	164.723	4065.22
24327	141.9					26436.9	151.806	3960.53			27782.3	144.512	4016.64			24045.7	159.122	4012.64				24680.3	162.436	4008.81
24488.8	119.694					26552.6	156.909	3993.16			27962.7	140.08	4046.91			24061.2	166.528	4114.52				24679.7	171.45	4231.17
24599	127.113					26555.3	134.529	4050.99			27977	129.035	4019.53			24086.9	164.045	4110.17				24679.8	168.436	4156.81
24630	120.847					26598.4	155.919	3932.04			28105.4	140.756	3927.75			24100.1	163.776	3891.66				24679.2	166.579	4110.88
24650.3	129.684					26607.4	155.349	4102.37			28108.4	135.99	3980.82			24237.5	151.99	3874.15				24678	154.909	3822.68
24670.8	126.38					26673	148.181	3964.53			28113.1	145.735	4045.61			24276.6	167	4037.91				24678.2	162.835	4018.32
24694.6	124.89					26763	147.776	4108.38			28566.8	130.774	4085.54			24279.8	142.108	4117.74				24677.7	159.967	3947.46
24704	119.024					26776	152.112	3878.1			28624.3	139.144	3994.89			24321.3	141.205	4211.34				24677.6	165.666	4088.07
24706.9	188.582					26819.7	151.296	4031.8			28710.8	134.183	3795.19			24323.9	155.799	4053.53				24678.3	169.639	4186.23
24857.5	100.138					26835.8	147.724	3940.49			28774.6	129.284	4229.74			24337.4	158.55	3963.9				24677.8	163.226	4027.89
24860.9	144.736					26898.2	101.873	4420.29			28959.3	139.519	4029.34			24397.2	169.06	3857.66				24568.1	170.3	4183.78
24907.8	112.886					26947.2	147.594	3971.27			29005.4	135.973	4175.17			24440.7	121.87	3932.78				24568.4	167.706	4120.12
24971	125.499					26955.8	145.977	3942.91			29055	142.003	4101.89			24476.7	121.989	4167.87				24567.9	153.432	3769.36
24975.6	119.564					27003.5	149.782	3979.17			29161.5	144.314	4085.79			24497.7	162.64	3836.7				24568	148.998	3660.42
25047.6	118.874					27022.9	149.391	4363.28			29761.6	137.074	3900.77			24520.9	160.255	4130.63				24567	152.465	3745.44
25052.5	131.594					27052.3	168.385	4862.14			29802.1	126.804	3921.9			24589.2	158.567	3931.44				24566.8	158.449	3892.43
25085.3	147.78					27090.9	146.574	3836.74			24028.2	156.079	4016.89			24654.2	145.458	4136.62				24566.8	164.032	4029.58
25169.8	129.356					27111.4	154.449	3835.05			24235.3	164.694	3926.87			24711.8	164.111	3934.89				24566.2	170.111	4178.8
25177.9	125.745					27116.8	152.403	4060.95			24509.4	158.144	4153.37			24744.8	141.01	4424.41				24566.6	171.629	4216.18
25241.7	117.769					27174.7	142.035	4039.52			24638.1	127.198	4094.21			24758.7	162.887	3785.61				24566.8	175.061	4300.5
25283	120.778					27204.6	157.589	4097.3			24744.6	158.346	4040.77			24770.9	161.014	3868.82				24566.1	156.377	3841.41
25297.6	116.891					27210.3	156.739	4111.74			24786.6	149.661	3963.1			24806.8	106.994	3996.18				24566.7	164.718	4046.39
25300.9	109.13					27244.2	143.193	4071.5			24799.4	154.9	4088.48			24812.3	145.645	3862.11				24566.2	161.429	3965.54
25342.5	117.28					27311.6	141.159	3940.73			24957.2	161.796	3941.87			24862.2	154.951	3945.16				24566.6	181.167	4450.46
25384.2	143.136					27386.9	146.908	4124.61			24960.6	146.055	4580.03			24895.2	150.341	4018.24				24566.2	158.698	3898.44
25391.8	131.644					27429.1	154.567	3966.27			25038.4	156.757	3856.26			24929.6	165.225	3908.25				24222.2	169.025	4094
25398.2	125.759					27489.1	150.589	4075.4			25140.6	148.294	3865.38			24935.6	161.455	3520.68				24221.4	162.361	3932.44
25486	100.902					27509	145.033	4111.71			25155.1	128.586	4108.28			24953.3	128.566	3297.93				24221.2	156.255	3784.54
25524.2	106.86					27584.1	152.717	4119.18			25157.6	146.999	4143.26			24960.8	146.114	3921.32				24221.1	170.828	4137.47
25536.8	141.423					27622.7	138.648	3739.4			25170.3	150.53	3983.83			24973.6	155.266	4944.62				24220.3	167.623	4059.7
25638.8	106.094					27629.1	144.787	4087.53			25198.7	160.755	3930.63			25035.5	150.968	4148.92				24220.8	163.867	3968.82
25659.2	128.372					27658.2	142.181	4073.12			25303.7	162.756	4098.83			25169.9	166.722	4101.51				24220.9	150.904	3654.88
25849.3	111.887					27676	143.766	3943.62			25358.9	151.154	4088.55			25234.1	155.177	3929.01				24220.2	175.431	4248.82
25999	110.323					27729.2	141.302	4036.58			25403.3	152.763	4005.78			25345.7	126.734	4024.42				24220.1	164.585	3986.1
26119.6	119.348					27774.9	149.99	4046.37			25458.7	150.882	3980.62			25355.9	148.373	4049.88				24220	155.112	3756.66
26152.8	111.735					27818.8	141.849	3974.22			25673.4	182.5	3653.2			25401.1	152.653	4171.84				24220.3	158.107	3829.24
26191.4	121.886					27851.8	135.874	4241.43			25698.3	141.331	4000.9			25424.4	122.188	3997.64				24220	168.405	4078.6
26210.1	138.125					27868.6	140.319	4029.55			25824.7	138.507	4045.95			25450.1	143.6	4098.63				24219.7	162.137	3926.75
26368.6	101.084					27894.6	139.858	3839.77			25861.5	101.428	4122.58			25476.9	155.079	4078.54				24219.6	166.313	4027.88
26955	130.996					27960.9	174.578	4022.31			25881.9	151.394	3886.42			25508.7	143.228	3912.08				24219.8	158.088	3828.7
26989.6	108.53					28016.4	146.539	4013.38			25902.2	134.017	3890.46			25563.5	160.133	3860.33				24111.6	158.858	3830.16
27422.7	129.848					28027.8	135.421	3920.9			25916	152.006	4046.07			25573.2	141.951	4044.4				24111.7	179.398	4325.41
28476.5	103.131					28051.2	146.945	4035.58			26181.4	154.67	4141.71			25654.4	163.435	3800.26				24111	153.274	3695.45
29099.4	133.45					28068.2	144.498	3998.33			26251.8	123.537	3630.03			25681	146.497	3862.6				24110.7	163.249	3935.89
29230.2	100.112					28525.7	157.096	4107.44			26303.8	141.297	4356.46			25796.6	144.098	3958.16				24110.5	168.953	4073.38
23876.1	167.888					28599	148.52	4182.45			26442.7	118.775	3923.83			25803.8	130.821	4019.01				24110.1	160.062	3858.95
24150.1	100.921					28634.5	145.977	4040.92			26450.9	148.718	4155.82			25815.9	110.195	3955.99				24110.2	165.686	3994.54
24321.7	166.439					28801.6	142.257	3953.15			26471.4	103.256	3911.99			25830.2	136.479	4001.6				24109.6	168.608	4064.9
24451.2	115.84					28914.9	133.739	3942.61			26489.4	150.431	3813.45			25941	141.86	3977.43				24109.2	142.918	3445.5
24526.7	101.709					29091.9	140.423	4104.1			26649.9	136.923	4000.53			25993.2	103.785	3676.03				24109.5	161.732	3899.12
24541.9	142.288					29186.1	136.252	4038.79			26730.7	141.642	3669.02			26037.7	150.407	4296.13				24109.2	178.913	4313.29
24549.6	108.943					29196.1	140.901	3952.12			26834.1	177.144	4024.6			26070.8	137.651	3923.84				24109.3	168.216	4055.41
24668.2	116.484					29199.2	138.362	4034.18			26858	152.679	4081.47			26126	146.913	3828.16				24109.2	167.208	4031.07
24669.3	115.227					29360.4	123.911	4359.04			26906.2	140.739	3981.99			26152.1	135.643	4115.72				24109.6	147.251	3550.01
24708.2	156.211					29669.8	135.949	3967.12			26937.9	139.245	3962.52			26188.7	149.612	4070.01				24109.2	162.953	3928.49
24731.8	103.124					29719.7	136.026	4169.09			27011.5	115.129	3998.35			26502.1	107.461	3833.21				23997.4	161.293	3870.46
24862.3	119.395					29881.2	135.783	3950.87			27020.7	149.884	3878.84			26566	116.786	4088.96				23996.9	168.023	4031.86
25186	150.214					29947.9	137.913	3868.35			27083	146.71	4081.82			26717.3	133.381	4185.07				23996.4	188.546	4524.25
25228.7	111.804					29984.2	129.634	3997.47			27133	141.128	4140.02			26745.7	153.197	4027.34				23997.2	167.218	4012.61
25408.7	118.352					23735.9	146.155	4054.19			27208.8	139.281	4066.16			26913.7	133.987	3728.4				23996.7	168.453	4042.15
25435.9	148.498					24003.7	165.549	3615.13			27313.7	132.722	4213.48			26996.4	121.721	3906.03				23996.4	167.762	4025.5
25465.6	121.188					24181.6	165.972	3782.39			27368.3	132.877	3931.89			27220	125.846	4150.85				23996.5	159.944	3837.95
25763.8	159.788					24375.5	169.02	4056.25			27619.6	143.886	4364.43			27548.6	144.569	3889.65				23996.4	175.722	4216.53
25847	135.693					24393.3	165.879	4004.98			27649.6	145.84	4023.29			28361.2	103.888	3672.16				23996.1	171.834	4123.17
26356.6	149.188					24488	176.803	4064.36			27670.8	105.466	4072.26			28520.2	106.349	4091.82				23996.2	168.955	4054.11
26375.7	140.987					24499.2	164.538	4076.78			27876.4	133.992	3903.13			28601.9	137.923	4334.71				23996.4	166.481	3994.78
27535.5	117.403					24518	159.082	4120.46			28003.8	112.141	3969.06			28820.2	131.358	4004.28				23996.2	172.002	4127.23
27584	138.187					24526	164.652	3973.32			28079	136.702	4161.09			23880.4	154.332	3937.5				23996.5	162.72	3904.53
23494	115.945					24558.8	167.592	3880.39			28136.5	113.327	3770.04			22282.5	176.063	3997.86				23995.9	173.932	4173.49
23703.6	105.526					24567.1	162.652	3972.44			28281.6	123.931	3910.32			23060.3	115.416	3946.61				23996.1	162.714	3904.33
23733.4	101.733					24617.9	162.61	4137.34			28349.4	131.984	4038.19			23789	162.223	3965.63				23966.4	177.414	4251.79
23778.7	170.035					24640.1	164.002	4038.78			28585.3	148.913	3901.94			23982.5	142.585	3705.38				23965.8	171.77	4116.44
24089.7	167.782					24652.2	164.323	4069.05			28596.6	135.008	3939.04			24004.8	171.465	3421.41				23965.2	161.352	3866.67
24094.1	142.518					24653.8	161.264	3677.1			28702.2	134.336	3823.17			24049.4	164.616	3892.42				23964.5	164.762	3948.29
24325.7	136.757					24682.1	144.479	3928.76			29174.3	117.866	3921.57			24358.1	156.182	3072.05				23964.7	181.334	4345.42
24538.6	130.732					24698	166.282	3868.84			29234.6	139.139	4013.84			24492.6	163.34	4124.37				23964.7	163.426	3916.3
24694.9	135.668					24817.4	160.685	4119.2			29484	141.511	3833.94			24583.7	174.213	3577.05				23964	170.935	4096.12
24713.5	129.973					24856.2	163.48	4175.23			29735.4	137.044	4284.03			24657	139.27	3210.93				23963.8	175.966	4216.64
24742.5	145.933					24890.4	160.626	4398.84			29749.1	135.371	3973.58			24689.8	165.657	4018.75				23964	165.081	3955.83
24865.8	126.567					24907.6	164.546	4108.05			24261.4	155.96	4067.87			24715.8	156.188	3745.17				23964	179.127	4292.41
24969.7	151.474					24990.3	159.493	3997.07			24352.1	163.218	3804.9			24783	156.673	3950.54				23963.4	159.805	3829.3
25121.6	112.233					25020.4	163.467	3928.74			24875	158.842	3818.87			24823.9	161.343	4159.92				23963.3	164.806	3949.13
25133.3	142.966					25032.6	163.49	4009.34			25262.9	101.14	3940.08			24836.9	157.535	4219.22				23963.5	162.186	3886.38
25177.7	112.271					25053.4	175.479	4067.64			25514.5	141.804	3668.37			25030	184.643	3917.6				23996.1	162.714	3904.33
25327	157.958					25106	158.66	4030.54			25663.4	144.472	3766.81			25074.1	144.413	3973.7				23762	177.811	4224.96
25350.8	146.361					25126.8	160.567	4033.03			25837.7	136.295	3909.79			25266.1	122.16	3968.24				23761.3	173.962	4133.4
25482.6	117.221					25188.9	190.272	4080.96			25910.6	151.604	4676.43			25283.4	159.621	4060.91				23761.7	173.961	4133.44
25588.8	109.203					25197.3	159.304	4086.6			25996.9	152.323	3874.97			25316.2	159.792	4038.71				23761.2	165.845	3940.5
26164.6	105.824					25216.2	159.347	4065.02			26375.9	109.248	4320.46			25364.7	156.415	3998.06				23761	173.789	4129.22
26186.4	134.5					25241.6	158.999	4036.52			26584.2	141.042	3775.17			25641.1	151.151	3914.3				23761.2	175.831	4177.78
26245.1	125.826					25246.5	160.357	4074.57			26770.1	142.772	4170.25			25644.3	127.634	3936.88				23761.1	169.293	4022.42
26444.8	125.616					25268.3	138.009	4076.74			26930.9	146.638	3883.21			25689.9	132.252	3870.7				23760.8	157.739	3747.86
26572.6	117.402					25270.6	155.22	4084			27097.8	136.23	3852.25			25716.7	156.77	4106.69				23760.4	169.124	4018.29
27759.5	114.506					25277.4	155.962	4212.9			27213.5	129.302	4111.27			25769.4	154.528	4096.95				23760.2	148.178	3520.59
23370.6	118.271					25326.9	169.122	4044.2			27501.3	150.173	4052.05			25789.9	136.659	3850.55				23760.3	165.838	3940.19
23803	139.945					25341.3	165.47	3995.58			27564.2	149.321	4084.97			25801.9	145.226	4248.65				23760.2	175.751	4175.71
23914.3	133.914					25354.9	120.076	4058.57			27610.8	141.39	3888.34			26288.3	154.547	4023.37				23759.8	164.279	3903.06
24036.1	162.645					25419.1	158.222	3976.67			27763	148.688	3988.32			26604.8	106.449	3907.98				23760.2	163.998	3896.45
24162.4	111.492					25440.4	158.51	4176.42			27920.2	153.104	4068.53			27209.6	124.552	4054.79				23760	169.535	4027.99
24185.1	154.21					25449.8	157.974	4052.43			27962.8	142.213	4058.12			28122.1	146.94	4069.95				23025.9	163.813	3771.78
24274	130.979					25473.5	142.105	4065.59			28036.1	141.868	3837.52			22612.5	126.789	4042.62				23025.2	172.712	3976.55
24362.8	102.182					25485.2	154.483	4048.03			28242.1	146.076	3973.07			22979.2	184.851	4011.61				23024.7	181.639	4182.01
24532.1	113.678					25492.2	159.869	4218.75			28411.7	158.769	3888.54			23308.7	176.36	4144.29				23024.1	176.405	4061.39
24575	152.507					25502.3	159.415	3998.46			28787.9	144.641	4008.03			23470	162.604	4028.13				23023.5	157.28	3620.97
24667.1	167.595					25510.2	157.01	4114.77			28976.2	137.152	3733.71			23472.6	137.126	4062.32				23023.6	161.739	3723.65
24686.8	114.556					25512.2	160.789	4109.57			29047.5	136.716	4083.23			23816.1	166.263	3973.73				23023.5	167.389	3853.71
24742.2	152.977					25535.7	153.927	4068.57			29208.7	140.3	4011.52			23881.4	148.27	4048.29				23023.6	160.463	3694.28
24748.2	144.704					25560.2	155.943	3947.21			29919	119.773	3928.95			23940.6	166.186	3870.35				23023.4	163.632	3767.21
24815.7	136.337					25586.6	112.458	4005.28			23808	165.096	3895.57			23957.3	158.568	3974.99				23023.7	180.639	4158.79
24875.9	139.321					25601.5	155.956	3872.63			23934.6	168.84	4130.57			24090.9	163.261	3933.06				23023.2	165.458	3809.22
24962.8	128.377					25603.4	155.274	4085.86			24041.2	161.573	4041.7			24105.9	164.461	4061.93				23023.4	179.151	4124.49
24989.6	116.104					25647.7	156.149	3925.15			24053.8	149.177	3934.9			24165.9	152.032	4091.45				23023.2	165.256	3804.54
25087.4	167.48					25667.7	150.714	4004.63			24077.1	149.293	4183.7			24171	162.068	4176.69				23023.9	176.309	4059.15
25096.4	142.157					25677.1	153.664	4222.6			24078.5	146.177	4087.21			24186.2	149.797	3918.85				23023.6	169.533	3903.08
25122.5	126.699					25704.5	152.668	4027.37			24214.9	158.714	4257.78			24261.9	152.348	4091.47				29111.5	154.297	4491.66
25154.9	160.029					25723.2	149.414	4109.67			24386.5	162.999	4070.92			24284.9	163.483	4003.12				29105.2	153.682	4472.79
25195.3	107.856					25733.2	161.742	3966.96			24393	173.072	4377.09			24308.2	162.851	3492.16				29098	148.532	4321.82
25296.9	114.465					25744.7	154.542	3971.73			24451.1	101.94	4021.79			24356.3	164.276	3925.19				29092.4	160.998	4683.66
25508.4	126.36					25820.3	155.173	4049.05			24476.8	153.562	4053.31			24379.1	168.379	4038.29				29088	148.092	4307.55
25513.1	158.145					25862.3	158.547	3970.67			24500.7	168.014	3780.88			24506.1	156.045	3873.47				29087.7	145.52	4232.71
25570.4	157.3					25923.3	150.459	3988.16			24516.9	148.176	4014.94			24517	159.54	4119.57				29086.4	139.013	4043.23
25575.8	103.308					25935.6	159.472	4153.58			24529.3	157.288	4059.01			24539	160.937	3794.45				29084.5	145.706	4237.64
25585.8	143.392					25956.8	141.88	3922.11			24640.8	164.108	4006.54			24564.2	169.552	3964.54				29082.3	147.386	4286.18
25675.8	104.11					25979.3	155.266	4070.91			24664.8	104.573	3923.83			24712.6	163.26	4302.53				29081	168.169	4890.36
25706.2	133.188					25983.7	151.126	4118.42			24692.3	132.786	4016.91			24723.8	156.619	3905.46				29078.7	159.19	4628.87
25897.9	104.878					25998	157.54	4135.92			24711.1	148.262	3955.12			24783	154.065	3913.19				29078.7	150.259	4369.18
25938.2	143.117					26002.6	158.239	4404.18			24793.4	140.312	3964.44			24846.8	129.711	3713.6				29078.1	142.591	4146.13
26007.4	108.187					26048.6	167.029	4152.67			24796.4	135.616	3107.55			25059.5	146.605	4253.29				29078.7	137.797	4006.8
26124.1	101.703					26060.1	162.199	3966.33			24806.7	129.334	4075.49			25118.9	157.927	4928.43				26970.5	163.116	4399.16
26126.9	161.965					26104	153.771	4068.93			24809.5	118.127	4012.33			25140.2	158.465	4089.33				26970.3	160.003	4315.17
26215.7	119.098					26132.1	148.848	4084.38			24818.9	145.732	3930.24			25184	164.254	4374.17				26969.6	138.117	3724.82
26296.6	118.074					26159.9	155.718	4047.85			24856.3	159.7	4193.67			25267.5	158.69	3952.95				26968.3	181.763	4901.66
26367.9	104.837					26215.1	153.379	3951.25			24935.7	167.097	4044.04			25306.1	128.826	4168.29				26967.1	159.371	4297.63
26394	146.806					26228.2	149.323	3917.03			24950.6	160.624	4025.74			25316.7	157.311	3927.06				26965.2	163.328	4404.02
26661.2	136.488					26249.9	152.548	3975.94			24970.4	131.2	3946.51			25373.8	147.137	3832.67				26962	173.947	4689.78
26702.6	107.627					26342.4	149.864	3853.25			25067.4	160.669	4083.38			25397.7	157.316	3872.15				26965.1	164.913	4446.72
26734.3	103.039					26384.9	154.796	3748.13			25082	132.416	4930.13			25422.2	121.017	3950.14				26964.4	133.598	3602.24
26892.9	125.954					26399.9	179.091	4147.74			25123.2	150.649	3671.15			25464.4	158.765	4012.66				26963.5	151.396	4082.01
27020.8	141.218					26425.3	153.337	3599.47			25157	129.989	3841.83			25474	177.201	3792.68				26963.2	179.418	4837.5
27716.2	115.383					26490.8	153.419	4018.39			25158.2	127.735	4032.16			25576.3	161.154	3690.07				26553.3	148.607	3945.86
27977.2	108.742					26497.7	155.486	3948.32			25209.8	154.842	4029.4			25648.5	152.383	3838.89				26552.7	160.621	4264.77
28112.1	105.81					26502.4	148.533	3886.01			25312.6	151.792	4242.84			25681.2	127.363	3736.13				26552.6	183.135	4862.54
23127.1	145.176					26520.5	152.237	4089.76			25324.7	160.826	3919.51			25786.5	159.247	4001.7				26552.9	173.262	4600.43
23349.1	148.452					26562.3	150.714	4516.28			25342.3	149.65	3440.78			25871.1	145.706	3679.62				26551.7	155.927	4139.96
23793.6	107.206					26587.1	178.018	4022.12			25355.1	155.874	4131.8			25960.3	157.884	3790.44				26550.2	178.006	4725.92
23807.2	150.258					26672.5	146.002	3995.12			25358.1	138.328	4044.26			26046.8	154.428	3867.05				26550.6	156.818	4163.44
23833.6	153.596					26700.6	151.348	4206.97			25359.8	135.64	3971.74			26173.9	150.917	4162.89				26550.5	136.549	3625.3
23961.2	177.242					26712.8	141.948	4331.85			25375.4	154.258	3885.34			26703	132.011	3999.23				26549.8	185.299	4919.46
23963	125.045					26735.1	154.052	3888.02			25383.6	151.595	3856.06			27065.7	146.668	4038.94				26550.9	150.953	4007.77
23986.8	134.759					26777.8	123.953	4137.79			25388.5	157.017	4024.09			27374.1	138.458	3912.13				26550.4	162.117	4304.1
24019.5	154.691					26780.7	135.681	4025.73			25420.3	138.151	4117.6			27551.8	145.747	3687.82				26549.3	178.218	4731.37
24067.4	112.377					26783.5	172.678	4058.63			25425.7	156.722	3939.93			27972.2	146.492	4133.07				26548.7	146.646	3893.1
24077	154.329					26785.3	131.327	3780.78			25486.5	150.414	3962.85			28848.2	130.616	4027.01				26525.7	125.786	3336.44
24081.8	100.708					26954.7	147.517	3955.42			25598.9	152.251	3625.45			29812.1	143.661	4643.42				26527	144.487	3832.65
24187.8	106.553					26957.6	153.579	3919.51			25613.1	115.363	3764.43			22548	178.769	3959.67				26528.3	179.352	4757.72
24250	121.363					27028.8	150.111	4427.49			25673	156.119	4003.45			23195.5	170.51	4174.69				26526.4	168.883	4479.69
24284.7	142.216					27067.3	146.185	3883.3			25674.9	152.544	3996.41			23663.8	147.053	3980.7				26525.7	179.817	4769.59
24294	139.647					27073.3	151.912	4116.55			25739.9	149.782	4269.7			23812.9	173.265	3911.81				26312.5	139.871	3680.21
24487.4	136.536					27120.5	139.43	4202.59			25764	157.508	4111.55			23929.8	151.561	3209.31				26311.4	140.52	3697.13
24561.4	147.617					27251.4	158.551	4098.56			25870.9	153.709	4145.36			24077.2	165.482	3966.56				26310.8	141.591	3725.24
24589.7	157.23					27256.1	143.603	3992.5			25887.6	152.751	4555.3			24254.5	163.74	4313.66				26309.7	165.906	4364.77
24595.2	119.663					27294.8	154.304	4146.1			25922.7	145.014	4171.01			24272.1	162.949	4160.16				26309.3	160.528	4223.22
24610.6	156.936					27343.1	161.213	4042.16			25974.1	131.924	3941.64			24335.2	161.578	3795.8				26310.9	168.475	4432.55
24641	138.18					27363.4	141.586	3953.12			25988.3	144.527	3925.83			24339.7	161.401	4060.74				26308.1	157.34	4139.14
24702.2	121.166					27377.4	147.735	3962.4			25995.4	152.143	4016.53			24395.3	123.151	3977.26				26307	172.76	4544.64
24718.3	142.374					27492.7	150.479	4097.38			26028.7	130.891	4012.3			24535.1	154.927	3783.42				26307.1	157.822	4151.68
24722.2	142.994					27501.3	141.722	4170.32			26031.3	119.803	3798.07			24589.2	164.964	3976.81				26306.6	136.87	3600.44
24728.8	114.981					27540.6	138.611	4201.36			26087.2	106.058	4023.4			24599.1	157.237	3746.38				26306.9	135.674	3569.03
24734	116.439					27542.4	148.731	3968.1			26096.4	151.977	4043.73			24681.6	152.005	4015.22				26307.3	141.183	3714.01
24739.9	154.141					27637.1	140.859	3947.39			26107	168.035	4089.7			24944.4	120.667	4131.02				26307.5	151.142	3976.01
24756.9	125.73					27653.2	139.855	4053.5			26115	189.007	4169.5			24966.6	157.252	3934.81				26306.6	157.525	4143.79
24781.3	125.526					27675.8	142.765	3934.21			26116.8	109.267	4816.45			24983.4	165.156	4015.39				26306.4	148.125	3896.49
24840.5	101.028					27705.4	137.234	3976.28			26167.5	157.457	4058.51			25111.9	162.753	4056.55				26132.3	173.588	4536.08
24879.1	143.241					27728.4	138.153	3909.01			26225.6	167.866	4008.6			25195.3	145.917	4023.53				26132.4	123.845	3236.25
24914	121.716					27743.5	143.881	4036.84			26251.8	148.052	4000.77			25218.8	148.657	4292.5				26130.2	145.29	3796.31
24961.7	102.785					27827.6	160.598	3948.67			26323.3	138.048	3976.53			25271	152.108	3960.31				26128.9	145.581	3803.74
24985.3	105.665					27843.7	145.591	3903.09			26352	147.89	3412.05			25275.7	107.028	3332.84				26130	145.698	3806.96
25058.3	125.355					28036.2	142.83	4071.87			26383.9	141.966	4232.8			25290.9	150.717	4126.95				26129.1	154.445	4035.35
25094.2	123.651					28051.5	128.519	4136.63			26400.5	149.083	4158.9			25526.5	155.833	3845.09				26129.6	185.9	4857.32
25105.3	152.191					28105.1	156.448	4003.35			26442.5	162.196	3908.26			25543.8	152.457	3992.6				26129.5	170.213	4447.4
25114.7	127.196					28117.8	146.888	4079.23			26452.5	154.335	3866.04			25747.1	149.387	3982.54				26128.6	159.977	4179.81
25151.4	109.356					28207.3	157.609	3980.1			26502.7	147.72	3957.64			25770.3	161.115	3887.55				26128.3	157.098	4104.54
25180.4	154.399					28243.8	111.156	3969.45			26516.2	131.398	4153.7			25775	101.491	4037.79				26129	144.833	3784.19
25182.6	109.054					28273.7	135.848	4046.57			26550.5	104.81	4027.4			25788.6	139.538	4056.67				26127.5	131.668	3440.01
25185	119.784					28314.3	137.681	3855.07			26637.7	150.624	3979.72			25854.2	147.682	3389.98				26127.2	142.58	3725.07
25203	128.547					28334.9	135.122	4114.84			26663.4	139.51	3787.74			25896.8	106.805	3796.89				26128.1	154.662	4040.85
25243.5	113.565					28435.2	140.382	4015.46			26803.8	158.773	3831.52			26143.5	148.107	4008.56				25997.5	136.307	3543.51
25302.7	148.818					28481.9	164.837	4071.67			26825.7	142.613	3664.72			26312.2	135.506	4000.54				25997.3	156.396	4065.72
25319.1	103.763					28489.5	136.054	4083.01			26830.3	146.846	3912.89			26685	146.92	3769.49				25995.1	119.737	3112.45
25344.3	111.301					28558.6	142.448	3955.24			26967.4	145.271	3828.52			26868.5	153.509	3938.38				25995.5	147.72	3839.9
25463.6	106.51					28562.7	155.262	3934.21			27143.5	151.023	4011.83			23026.4	180.117	4172.5				25994.1	184.451	4794.46
25476.9	107.186					28640.1	126.093	4014.57			27151.8	158.481	3966.16			23703.2	165.14	3689.07				25995.3	128.158	3331.37
25510.6	109.339					28960.4	138.847	4006.88			27160.7	159.547	3903.67			23800.6	138.372	3808.45				25993.7	149.794	3893.55
25551.8	118.14					28979.3	158.427	3983.11			27177.6	142.388	4032.94			23812.4	141.38	4020.86				25993.6	166.938	4339.16
25555.7	116.128					29012.2	130.26	4125.95			27226.9	139.619	3967.47			23814.9	150.772	3897.01				25993	160.289	4166.22
25586.1	123.886					29128.2	135.996	4126.17			27301.9	138.303	3582.98			23873.8	160.316	3983.39				25993.5	168.604	4382.45
25774.2	108.292					29217.6	104.234	3983.45			27361.8	151.412	4013.74			23999.2	145.144	3831.82				25993	158.286	4114.16
25791.7	148.693					29291.2	144.285	4003.51			27379.7	139.595	3959.43			24112.8	172.577	4487.84				25993.2	121.897	3168.36
25871.2	131.216					29313.6	138.115	4009.47			27461.2	102.708	3809.45			24166	154.485	3805.1				25995	175.201	4554.17
25914.8	129.56					29318.8	143.653	4119.5			27629.7	149.02	4206.77			24338.8	167.294	3913.47				25991.7	185.079	4810.33
25931.6	101.944					29573.2	130.224	3990.53			27716.1	104.26	4191.59			24356.2	166.708	4055.21				25993.3	165.424	4299.75
26005.6	103.177					29601.7	174.583	3995.75			27768.3	141.922	3864.44			24411.3	152.734	4128.44				25905.9	157.484	4079.61
26017.7	142.924					29610.6	107.305	4069.77			27806.8	133.308	4006.2			24567.2	161.586	3639.76				25906	160.537	4158.7
26024.2	119.053					29620.7	123.167	4184.25			28130.5	131.142	3910.25			24792	154.331	4054.95				25906.1	164.333	4257.07
26054.5	119.086					29623.8	129.171	3998.33			28184.8	142.883	3864.3			24823.5	167.371	4363.33				25904.3	138.477	3587.02
26165.4	107.426					29781.3	108.095	4063.21			28230.2	135.639	4058.73			24847.4	158.357	3973.16				25904.2	147.346	3816.72
26170.7	103.67					29783	104.699	4168.97			28237.3	130.58	4095.7			24885.2	156.05	3783.02				25904.5	146.229	3787.84
26381.1	130.134					29877.7	136.523	4247.79			28285.2	104.79	4327.38			24908.1	165.744	4026.35				25903.3	185.643	4808.57
26454.3	108.153					24302.5	170.1	4041.45			28363.8	124.557	4007.34			24940	160.541	3682.72				25904.5	151.423	3922.38
26497.4	126.578					24439.7	165.113	4120.98			28473.8	143.273	4042.94			24961.5	164.742	4043.91				25904.1	160.5	4157.44
26677	117.84					24499.7	156.77	4075.02			29441.3	129.928	4094.79			24965.2	160.609	3779.85				25903.3	156.743	4060.01
27111.8	137.227					24708.4	160.296	3999.04			23488.4	176.31	4241.33			24987.3	153.997	4102.79				25903.8	132.738	3438.28
27124.8	123.601					24710.7	169.652	4264.59			24007.9	122.923	3735.43			25023	155.563	4003.03				25903.5	155.954	4039.59
28928.3	107.678					24751.3	162.423	3997.5			24060.4	161.946	4048.32			25052.2	153.123	4121.75				25903.3	163.366	4231.57
29207.9	116.273					24827.3	162.946	4009.77			24063.3	165.413	3950.91			25157.9	142.828	3991.9				25903.4	186.414	4828.58
29243.1	143.767					25110.1	154.411	3925.65			24245	140.416	3882.65			25292	155.26	4012.42				25815	175.814	4538.45
23653.2	107.978					25112.4	157.445	4023.95			24367.2	172.835	4095.54			25367.3	151.397	3929.98				25814.7	150.713	3890.44
23661	134.376					25392.3	160.427	4312.27			24370.1	138.771	3990.15			25591.8	157.603	3878.95				25815.3	150.095	3874.61
23702.6	125.366					25476.2	154.344	3994.6			24445.2	155.785	3880.76			25609	170.032	3833.54				25814.4	172.824	4461.19
23746.3	130.46					25551.8	156.812	3887.68			24495.7	164.716	4190.13			25613.3	141.174	4098.51				25815.3	171.042	4415.31
23934.5	197.114					25576.6	155.946	4001.65			24508	156.859	3812.91			25735.7	145.447	4055.02				25813.7	156.83	4048.19
23935.9	101.986					25587.1	162.129	4029.58			24559.3	144.56	4072.21			25769	152.53	3764.68				25815.5	180.918	4670.32
23947.6	124.668					25601	157.09	3978.04			24704.5	150.671	3971.09			25797.1	152.421	3773.76				25814.8	178.212	4600.31
23949.5	169.481					25606.9	160.389	4213.68			24788.8	159.597	4239.71			25808	111.53	3993.44				25812.5	168.532	4350.07
24061.2	117.801					25637.3	154.226	4145.94			24875.1	135.99	4092.75			25810.7	137.639	4024.93				25814.3	164.465	4245.37
24166.1	164.533					25666	150.906	4016.19			24908.6	124.074	3876.86			25895.4	157.964	3786.85				25813.9	137.771	3556.28
24178.1	130.994					25916.3	155.284	4158.46			24932.7	157.545	4317.83			25985.5	120.683	3928.31				25813.7	154.008	3975.36
24214.9	107.552					25950.1	153.65	4012.16			24944	136.583	3781.69			26061.7	136.352	4113.82				25814.1	160.519	4143.49
24252.4	108.534					25993.5	149.817	3937.27			24975.4	142.997	4059.86			26071.2	152.401	3952.18				25813.2	153.136	3952.78
24258.6	166.286					26070.7	150.33	4074.39			25008.5	135.737	3849.86			26304.9	104.42	3991.32				25813.7	154.24	3981.35
24341.9	131.776					26159.4	154.447	3960.38			25029.2	142.356	4273.87			26629.8	169.637	4080.28				25776.6	170.158	4385.92
24465.2	110.298					26183.9	153.581	4027.64			25239.7	156.843	4042.04			26710.3	150.443	4023.87				25777.2	159.433	4109.58
24526.7	122.71					26263.9	155.037	4047.03			25246.2	157.343	3754.43			26877.9	128.895	3993.09				25776.8	174.664	4502.1
24544.8	136.532					26309.7	146.414	3976.94			25262.8	119.258	3874.95			27162.1	147.08	4307.92				25776.3	173.121	4462.24
24678.5	155.293					26351.2	154.828	3980.6			25269.7	158.091	3900.92			27254.2	131.895	4243.69				25776	160.064	4125.64
24681.3	125.1					26403.7	148.439	3960.3			25437.6	156.463	4211.1			24181.4	101.014	4294.54				25775.5	168.333	4338.69
24685	100.852					26442.9	154.605	4102.62			25606.7	123.462	4110.56			24202.2	139.418	4066.21				25775.2	183.81	4737.56
24689.2	144.4					26483.6	155.871	3841.25			25618.5	157.756	3555.4			24209.6	164.137	4033.57				25773.4	184.646	4758.77
24692.1	117.203					26487.4	154.558	4132.22			25661.7	160.811	4079.37			24236.4	153.246	4021.54				25774.2	177.209	4567.25
24774.8	196.539					26561	152.189	4025.61			25703.4	145.117	3942.35			24244	151.327	3972.08				25774.3	188.471	4857.52
24801.5	111.908					26579.7	155.423	3998.68			25820.8	159.372	4074.32			24326.1	163.809	3825.47				25772.9	170.165	4385.46
24837.3	161.946					26677.1	144.58	4031.07			25832.2	142.958	4103.17			24685.7	162.017	4077.15				25773.7	159.055	4099.28
24866.9	161.256					26679.7	147.964	3855.64			25880.9	151.8	4296.76			24898.1	125.934	3793.93				25772.9	149.11	3842.85
24887.7	142.955					26701.9	155.055	4059.16			25933.6	129.253	3923.09			24900.6	155.749	3786.21				25772.2	167.312	4311.83
24889.2	128.099					26726.2	147.791	4167.37			26004.5	155.2	4104.47			25055.2	160.51	4477.22				25716.6	138.168	3553.09
24930.8	122.709					26747.9	147.753	4147.51			26006.6	132.202	3861.96			25979.3	176.727	3988.98				25716.2	163.333	4200.15
24935.8	124.136					26751.4	151.879	4015.88			26009.6	140.77	4116.06			26077.9	170.248	3909.69				25716.2	143.662	3694.3
24940.7	116.814					26790.3	150.554	4084.64			26074.5	145.999	4257.36			26241.8	150.538	3988.63				25716.1	143.894	3700.23
24951.4	132.89					26809.9	150.447	3926.05			26193.4	148.647	3956.81			26310.7	139.66	4072.43				25715.8	146.618	3770.25
24975.8	120.295					26817.2	147.672	4031.39			26223.7	153.009	3506.71			26487.6	144.471	4055.4				25715.9	152.118	3911.71
25007.7	144.749					26819.7	153.791	3953.9			26307.2	147.413	3935.83			26938.2	130.476	4094.26				25716.3	158.329	4071.46
25041.5	111.568					26854.1	173.947	4455.72			26329.5	140.931	3965.77			22978	170.258	3957.14				25716.3	149.484	3844.01
25088.5	130.227					26885.5	146.408	4095.53			26492.3	142.301	4031.18			23461.5	160.967	3957.62				25715.7	159.217	4094.22
25094.4	108.454					26901.2	149.949	3912.75			26522.5	138.449	4042.73			23493.5	161.084	3875.29				25716	161.741	4159.18
25102	102.376					26949.2	155.811	4101.96			26545.8	152.443	4098.51			23711.7	169.277	3673.84				25715.5	154.114	3962.98
25126.7	139.122					26960.7	148.943	3819.61			26579.8	158.995	4408.17			23935.7	160.082	3805.33				25716.3	157.217	4042.89
25139	114.467					26974.1	147.551	4048.94			26615.3	147.259	3937.53			24095	161.404	3917.71				25714.7	160.322	4122.47
25180.4	124.664					27020.3	151.698	4338.17			26622.2	154	3850.09			24112.2	103.945	4109.53				25715.6	153.443	3945.73
25196.3	111.134					27056.3	146.296	4042.58			26645.8	150.209	3893.58			24128.4	173.279	4105.12				25716.5	149.462	3843.5
25257.4	139.344					27076.5	110.523	4134.47			26725.2	138.428	3779.51			24311.2	145.281	3883.44				25678.8	155.199	3985.16
25276.6	108.872					27119.9	152.078	3969.62			26745.5	143.924	3976.14			24428.4	161.353	4075.19				25677.5	155.093	3982.26
25300.5	100.536					27127.1	145.941	4030.44			26814.8	153.756	4085.48			24544.4	147.871	3468.6				25675.5	135.155	3470.04
25333.3	135.641					27148.9	147.23	4177.09			26818.2	118.784	3818.68			24559.5	155.757	4121.35				25672.9	148.831	3820.77
25352.9	161.776					27209.4	147.205	4023.72			26880.8	105.341	3881.39			24715.3	152.116	3941.95				25673	148.278	3806.6
25398.7	102.519					27249	142.672	4016.8			26906.3	138.815	3955.09			24749.3	160.992	4121.93				25672.5	147.201	3778.88
25426.7	110.514					27298	151.584	4016.2			26922.6	146.561	3708.97			24794.1	129.916	3852.04				25671.9	153.662	3944.65
25444.6	116.764					27537.4	140.07	4126.35			26962.6	146.372	3936.6			24942.3	123.121	4003.65				25671	158.299	4063.54
25493.6	117.627					27588.3	146.771	3879.26			26972	143.343	4081.55			24959.2	165.148	3412.95				25670.7	161.075	4134.75
25503.8	120.271					27886.5	137.724	4551.68			27002	150.958	4074.49			24973	138.862	3961.25				25669.7	172.821	4436.09
25606.3	103.486					28105.9	143.507	4397.95			27089.7	127.884	4380.9			25039	156.826	4022.16				25670.3	158.938	4079.83
25702.2	110.787					28123.4	145.663	4092.68			27125.1	151.786	3851.97			25065.3	158.329	4306.53				25669.6	151.74	3894.97
25705.4	120.263					28301.9	148.979	3968.78			27189.6	117.367	4540.04			25086.2	141.861	4057.43				25668.5	147.83	3794.44
25800.2	134.942					28408.9	139.759	3963.68			27192.4	142.346	4302.45			25157.5	116.896	3915.54				25669.3	154.55	3967.04
25813.3	152.768					28425.3	137.481	3906.17			27248.3	135.051	3802.36			25174.1	156.809	4322.87				25668.5	163.914	4207.27
25918	119.272					28613.8	139.684	4100.38			27274	143.872	4060.03			25263.7	147.158	4094.56				25605.5	137.149	3511.63
25973.1	117.588					28619.3	146.443	4086.51			27293.7	147.45	4076.06			25380.6	145.082	3975.15				25605.2	160.295	4104.23
25990.6	116.671					28623.1	129.551	3771.62			27359.8	144.133	4040.94			25430.9	176.273	3942.67				25603.7	136.138	3485.5
26027.9	163.953					28689.9	147.268	4698.44			27660.9	135.782	3998			25451.5	169.675	3932.68				25604.5	143.48	3673.6
26163.9	103.18					28710.4	148.354	4043.56			27704.9	140.984	4189.71			25648.6	147.66	3659.55				25604.5	174.45	4466.53
26258.9	108.434					28787.1	137.847	4112.8			27958.2	138.831	3889.89			25713.9	106.707	3706.45				25602.5	168.256	4307.6
26330.9	110.578					28830.4	140.613	4580.86			27968	138.546	3954.79			25730.7	156.987	3874.67				25603.2	153.379	3926.83
26408.9	104.188					28877.5	149.782	3805.39			28104.9	137.731	4132.78			25783.8	141.802	4015.05				25602.3	150.442	3851.5
26417.5	121.23					29047.8	130.956	3999.94			28194.9	154.342	3946.01			25872.6	182.133	3901.69				25603.1	162.663	4164.51
26434.9	130.22					29049.6	125.513	3899.6			28229.1	132.022	4075.73			25944.9	148.164	4193.83				25601.9	160.616	4111.9
26448.6	136.653					29115.6	130.379	4003.42			28281.1	146.247	3860.78			25951.8	150.454	3730.12				25602.8	156.321	4002.09
26468.1	104.402					29205.3	137.253	4031.31			28494.1	133.915	3916			26021.2	146.685	4015.25				25602	154.311	3950.52
26471.5	107.65					29357.1	135.368	4105.52			28798.9	136.28	4012.74			26116.5	145.036	4433.14				25601.7	155.409	3978.59
26473.5	102.876					29517.6	137.665	4106.14			28812.5	136.712	3981.3			26279	146.057	4087.35				25602.2	156.715	4012.09
26480.1	128.149					24233.6	164.687	4982.74			29187.8	143.998	3868.01			26304.5	152.08	3786.12				25601.5	138.774	3552.68
26605	132.778					24623.8	162.481	3991.11			29461.3	123.171	4054.68			26441.1	152.896	3743.38				25519	119.779	3056.52
26730.9	123.692					24646.8	165.479	4102.62			24067.7	136.452	3907.72			26993.7	159.732	4179.3				25523.9	152.113	3882.36
27103.5	152.859					24726.6	157.595	4113.47			24620.7	116.485	3978.12			27310.6	138.31	4159.39				25461.3	159.779	4068.01
27165.8	102.337					24732.3	164.881	3958.64			24803.6	147.74	4090.92			27770.5	124.201	3792.27				25460.9	169.957	4327.08
27534	142.256					24755.9	161.173	4065.56			24818.8	163.913	3972.94			28125.4	111.045	4156.36				25428.7	154.497	3928.51
28014.6	102.934					24836.1	160.663	4826.61			24833.8	117.29	3952.63			28952.9	103.555	3894.67				25461.1	152.542	3883.72
28080	113.366					24962.7	160.095	4812			24879	154.51	4268.92			25282.2	159.512	3844.18				25460.3	174.829	4451.02
23374.7	127.022					24993.3	159.482	3947.49			25021.5	153.379	3673.28			25685.8	141.397	3959.22				25461.2	151.265	3851.24
23553.4	132.07					25047.9	161.215	4041.73			25041.4	144.605	4028.06			23276.1	163.206	4015.53				25460.3	157.896	4019.92
23641.4	160.022					25057.1	159.131	4048.58			25085.1	148.495	3838.56			23509	171.731	3782.15				25427.9	167.713	4264.44
23698.8	113.12					25230.1	148.201	3949.56			25186.3	146.275	4092.57			23538.8	167.451	3870.7				25459.7	148.255	3774.37
23727.2	162.644					25526.9	162.414	3922.62			25379.5	149.225	3922.57			23633.2	161.545	3804.63				25426.6	172.081	4375.26
23751.9	127.333					25585.8	144.89	4186.87			25385.6	161.156	4003.92			23753.7	163.317	3971.72				25458.8	167.107	4254.18
23763.1	157.926					25594.6	157.543	3912.63			25419.8	127.328	4435.35			23764.2	168.271	3884.57				25458.2	147.783	3762.15
23772.9	163.949					25641.4	161.037	4157.73			25442	139.453	3883.37			23896.6	160.435	4096.47				25459	156.699	3989.23
23778.5	109.916					25671.9	158.134	3989.19			25454.2	153.4	3965.27			23905.2	135.007	3936.7				25458.4	149.528	3806.59
23782.5	105.707					25731.4	174.241	3890.64			25456.8	125.052	4014.4			23937.1	169.778	4013.15				25425.7	151.501	3851.86
23982	104.754					25820	164.796	4037.15			25500	151.904	3623.47			24020.4	166.868	4038.38				25430.5	157.913	4015.64
24186.8	127.709					25991.7	155.045	3931.68			25512.4	128.356	3974.47			24029.8	140.588	4109.54				25429.8	157.173	3996.72
24235.4	161.321					26039.9	147.088	4041.44			25538.9	155.63	3949.75			24091.9	139.354	3999.03				25428.7	154.497	3928.51
24245.7	119.37					26045.7	153.286	4005.67			25613.4	153.141	4077.62			24187	148.499	3960.08				25429.4	166.071	4222.9
24317.1	120.943					26088.7	152.935	3845.29			25740.8	151.5	4166.14			24191.9	134.892	3860.95				25428.1	157.67	4009.09
24332.4	148.235					26135.8	152.42	3997.71			25920.1	153.535	3945.62			24195.2	155.743	3412.09				25428.7	167.834	4267.64
24369.7	142.274					26202.2	129.167	4080.79			26029.6	100.983	3883.76			24242	129.582	3996.49				25428	161.791	4113.85
24381.2	124.685					26237.8	155.425	4676.11			26110.7	148.837	3967.38			24252.3	154.075	3945.97				25427.9	167.713	4264.44
24395.3	124.494					26241.5	150.021	3977.31			26157	153.262	4526.65			24282	164.346	4207.94				25427.8	167.305	4254.01
24425.8	117.036					26257.7	152.268	4135.43			26163.2	147.966	4036.47			24379.3	163.791	3787.18				25426.6	172.081	4375.26
24473.6	121.407					26384.2	150.952	4815.89			26212.3	150.597	3848.68			24426.6	156.065	4148.21				25426.5	161.938	4117.36
24558.6	100.749					26391	150.786	4123.23			26499.8	147.667	4028.86			24443.1	159.557	4269.82				25427.6	169.613	4312.68
24620.3	149.126					26500.6	151.546	4884.91			26639.8	154.271	4014.83			24533.8	186.723	3986.54				25426.8	163.244	4150.61
24664.6	115.789					26517.6	153.153	4406.61			26671.1	102.032	3964.47			24538.1	103.444	4040.63				25427	165.488	4207.71
24668.8	144.686					26583	152.478	4293.74			26893.3	145.929	3280.37			24549.9	143.845	4260.72				25425.7	151.501	3851.86
24696.1	113.488					26588.4	149.047	4171.22			26927	110.499	4025.45			24617.5	153.638	3827.3				25393.8	156.294	3968.75
24801.3	155.759					26593.1	146.325	3886.52			26967	145.968	4090.3			24621	145.217	4218.04				25428	161.791	4113.85
25015.4	106.085					26650.9	105.564	3733.4			27086.9	149.364	3925.44			24660.3	150.078	3915.91				25427.8	167.305	4254.01
25020.9	148.642					26682.3	151.598	3772.37			27291.5	151.562	3963.54			24867.2	156.465	4122.72				25426.5	161.938	4117.36
25080.5	117.375					26719	145.579	3919.62			27296.6	122.061	3809.92			24988.3	142.049	3784.03				25426.8	163.244	4150.61
25157.4	141.486					26739.5	153.177	4085.58			27455.9	142.284	4042.86			25045.3	162.218	3920.05				25427	165.488	4207.71
25163.5	112.886					26750.2	154.331	3996.73			27727.5	138.637	3650.86			25078.3	165.499	4055.49				25425.7	151.501	3851.86
25177.5	132.594					26791.1	149.194	4037.93			27776.3	148.757	4042.4			25133.5	119.307	3996.16				25193.9	172.507	4345.96
25180.1	146.511					26865.7	148.449	3982.22			27842.9	152.335	4008.97			25181.9	162.594	4044.83				25193.6	160.393	4040.72
25204.5	123.276					26886.9	145.705	4029.19			27934.4	136.293	4031.02			25339.2	153.167	4077.46				25192.8	151.759	3823.08
25231	163.535					26954.6	184.201	4274.09			27984.3	139.877	4020.57			25353.3	126.74	4029.55				25192.4	174.073	4385.14
25239.1	120.438					27468.5	145.466	4025.08			28276.1	139.437	3997.99			25371.6	142.515	4004.55				25191	162.478	4092.82
25252.4	119.64					27491.2	143.764	4086.38			28331.7	131.873	3933.76			25469	137.606	4055.36				25190.7	158.2	3985.02
25294.9	151.603					27513.1	140.211	4124.35			28603.6	133.71	4080.65			25480	124.408	4089.93				25190.4	149.725	3771.49
25313.6	126.704					27537.4	144.461	3903.3			28648.5	134.809	3804.82			25571	151.755	3934.58				25190	162.567	4094.9
25428.3	140.518					27684.7	144.794	3978.53			28802.5	131.905	4145.32			25642.9	164.024	4113.69				25191.1	146.643	3693.97
25533.5	120.996					27793.5	159.328	4113.54			29027.6	138.185	4077.54			25690.9	151.415	3694.7				25189.4	147.727	3721.01
25560.4	113.251					27827.8	140.179	4085.74			29291.4	139.284	4009.2			25887.1	148.295	3962.41				25190.4	149.927	3776.57
25562.6	180.197					27993.4	143.597	4042.77			29884.2	136.254	3741.94			25910.6	114.61	3764.3				25189.7	158.267	3986.54
25632.9	150.471					28028.4	133.758	3920.65			24115.1	105.855	3860.24			25968.6	135.616	3954.42				25189.3	172.531	4345.76
25738.4	110.67					28044	145.484	4073.75			24338.1	154.73	4196.74			26279	144.063	3991.24				25189.8	152.918	3851.82
25754.4	109.067					28314.4	144.694	4617.39			24559.8	166.954	3984.93			26355.9	141.291	3952.72				25188.4	160.822	4050.69
25864.6	153.391					28359.3	137.813	4214.86			24866.7	153.84	4008.41			27033.4	132.848	3753.78				24850.8	165.486	4112.3
25876.5	122.283					28457.4	133.491	4165.91			24980.3	141.288	3915.68			27503.5	151.863	4286.35				24849.9	170.376	4233.66
25912	107.65					28514.8	133.333	3993.69			25008.1	156.496	3817.14			28080.8	133.539	3701.91				24848.9	171.997	4273.76
25930.5	113.258					28546.2	178.819	3972.13			25040.2	145.934	3892.56			28137.5	147.235	3714.38				24848.2	152.676	3793.57
26027.8	136.177					28650.4	148.234	4052.23			25454.4	152.734	4056.11			22840.6	168.751	3825.25				24848.5	148.872	3699.1
26173.5	142.784					28746.1	143.238	3930.92			25468.1	154.81	4080.67			23561.8	118.129	3992.26				24848.2	174.748	4341.99
26186.1	114.694					28884.7	135.4	4087.71			25676.5	151.165	4025.38			23606.6	173.527	3993.99				24848.5	167.681	4166.45
26307.7	140.385					28890.5	141.18	4035.6			25697.9	120.971	3361.08			23730.9	163.3	4128.66				24848	172.169	4277.89
26422.5	109.045					28916.8	137.235	4138.46			25856.6	171.68	4142.32			23832.7	170.519	3474.04				24848.4	157.777	3920.35
27136.7	131.53					29067.4	144.658	4002.97			25858.7	132.19	3171.48			23861	161.875	3751.98				24848.2	168.148	4178
27210.8	132.847					29110.9	126.558	4264.47			26035.7	153.526	4054.88			23893.6	157.603	3908.43				24848.1	161.189	4005.07
28128.4	145.118					29164.3	139.934	4074.94			26093.3	153.283	4049.07			23948.2	163.89	4044.96				24847.6	156.497	3888.42
23771.3	144.557					29283.4	121.197	4012.33			26135.8	139.332	4080.14			24061.4	171.322	3672.11				24847.7	161.495	4012.61
23773.2	103.252					29947.4	127.246	4066.04			26234.9	153.427	3936.51			24068.6	140.853	3591.06				24847.7	157.336	3909.28
23795.2	102.89					23441.8	172.274	4086.8			26304.7	135.24	4053.51			24213.2	167.491	4004.08				24847	171.799	4268.5
23917.5	127.205					24239.6	159.923	4071.11			26354.5	125.532	4029.02			24230.2	160.704	3784.08				24674	172.784	4263.11
24153.4	100.798					24749.6	153.299	4002.65			26533.8	148.158	4154.82			24327.9	115.707	4157.57				24707.3	128.229	3168.05
24240.6	131.874					25003.3	159.299	3947.95			26623.9	156.976	3938.55			24348.3	167.48	4195.35				24673.5	161.963	3996.02
24334.6	160.013					25148.4	165.163	3984.65			27103.2	144.15	4037.94			24365	161.942	3425.53				24673.3	144.944	3576.1
24338.8	124.435					25259.1	164.379	4081.84			27267.9	127.283	3944.89			24574.7	110.514	3174.71				24675	165.802	4090.99
24341.5	194.848					25322.4	158.328	3972.24			27360.5	154.685	3838.2			24670.1	157.383	3892.01				24674.9	154.492	3811.91
24354.8	111.061					25355.4	135.812	4126.9			27520.8	140.061	3953.86			24762.5	158.679	4107.66				24675.5	167.786	4140.04
24570.6	125.146					25584.7	156.766	4126.11			27551.9	152.609	3724.58			24815.4	163.872	4078.54				24674.1	155.573	3838.48
24615.4	126.28					25587.6	159.402	4107.39			27575.1	145.597	4055.76			24986.8	153.88	4073.57				24674.3	168.89	4167.09
24668.3	104.734					25607.1	158.491	3968.4			27606.9	145.533	3937.21			25056.7	161.705	4119.62				24673.7	160.857	3968.78
24704.4	130.528					25780.1	149.234	4122.25			27945.4	129.802	4065.96			25125.1	150.758	3907.61				24674	172.784	4263.11
24720.4	115.26					26027.8	155.625	4057.77			28398.1	132.338	3905.42			25346.9	147.272	4024.9				24674	172.456	4255.02
24740.5	128.543					26171.7	150.769	4037.79			28401	127.065	3982.69			25497.8	157.378	3845.51				24673.7	161.604	3987.21
24745.9	139.617					26368.2	154.667	4167.96			28499.5	140.391	3274.91			25674.5	152.461	3868.9				24673.7	158.947	3921.65
24764.3	103.425					26385.4	155.012	3945.4			28517.8	132.013	3899.11			25776.8	149.146	3946.08				24673.7	165.283	4077.98
25182.1	121.099					26406.6	169.048	4068.34			28827.7	132.726	3973.53			25822.2	144.947	4022				24673.5	161.963	3996.02
25198.1	113.334					26513.9	143.166	3880.27			29142.1	137.374	3144.35			25826.8	112.958	3580.67				24672.8	171.985	4243.17
25207.8	125.978					26528.2	163.513	4043.85			29247.4	142.946	3716.35			25829.6	128.688	4279.3				24673.1	155.996	3848.76
25262.8	117.401					26536.8	158.867	4078.61			29688.7	135.738	4068.05			25840.9	144.729	4246.7				24673.3	144.944	3576.1
25285.6	156.947					26642.8	152.504	4066.08			23751.9	120.755	3863.67			25965.5	169.885	3906.56				24647.1	162.938	4015.79
25405.5	103.034					26773.7	149.352	3856.91			24214	155.437	3847.78			26034.7	161.516	4080.33				24646.5	149.36	3681.07
25426.4	152.263					26854.5	190.212	3999.74			24338.7	158.363	3998.52			26543.9	123.852	4093.61				24645.8	153.018	3771.11
25513.9	111.72					26869.4	150.1	4030.46			24368.6	159.586	4051.78			29480.6	138.794	4073.4				24645.8	162.049	3993.66
25552	182.971					26997.7	141.252	3970.66			24681.1	135.804	3860			23702.2	167.472	4034.32				24645.5	158.614	3908.96
25743.7	142.146					27045.3	146.018	3944.38			24770.1	158.043	3969.44			23809	140.079	3764.58				24644.8	159.258	3924.72
25808.2	100.733					27182.2	148.728	4134.03			24828.4	151.643	3950.92			24056.7	148.983	4623.52				24644.4	165.245	4072.19
25835.7	132.655					27253.3	145.324	4005.66			24850.5	161.543	4384.23			24240.7	142.626	3736.44				24644.6	161.323	3975.58
26006.5	124.974					27258.5	148.445	4168.32			24899.3	157.579	4043.83			24248	166.712	4137.01				24644.5	165.078	4068.09
26199.3	121.057					27917.6	141.671	4063.56			24915	153.698	4029.69			24261.6	100.69	4187.34				24644.8	169.289	4171.92
26403.7	117.404					27935.6	156.88	3819.61			24924.5	147.314	4124.02			24369.5	143.807	4156.77				24644.2	167.102	4117.93
26453.1	107.419					27969.5	141.082	3970.79			25245.1	158.159	3951.36			24393.9	158.79	3971.54				24643.8	157.885	3890.74
26508.8	140.181					28054.8	142.702	3681.37			25283.1	112.69	3865.32			24416.1	123.736	3795.07				24644.3	163.317	4024.66
26649.8	168.367					28154.5	147.54	4172.71			25312	156.999	3599.38			24444.9	164.279	3956.15				24644	147.385	3632.02
26895.6	136.265					28606.9	110.029	4072.61			25318.8	129.7	3864.46			24484.8	155.211	4007.59				24644	170.259	4195.7
27267.7	141.916					29001	134.244	3926.74			25357.8	152.371	4174.19			24537.9	149.029	4167.5				24418.4	171.313	4183.02
23206.2	138.882					29003.7	134.67	3893.27			25413.8	138.384	4596.3			24622.7	139.45	4084.72				24418.4	173.471	4235.71
23322.2	111.27					29026.2	160.785	3881.97			25419.7	156.705	4053.64			24708.5	137.79	3923.19				24417.3	173.503	4236.3
23678.8	104.033					29482.2	172.866	4026.28			25428.6	152.105	4034.77			24770	166.456	3659.88				24417.7	164.408	4014.29
23768.1	129.036					29704.2	135.214	3743.45			25451.5	145.714	4076.87			24807.9	114.195	3894.91				24417	175.1	4275.26
23863	119.698					29844.4	132.891	4727.63			25481.3	137.727	3910.38			24828.5	126.659	3951.7				24417.7	169.07	4128.12
23903.6	131.884					29969.8	133.86	4173.39			25552.1	159.131	4014			24914.4	148.916	3952.28				24417	166.049	4054.26
23915.3	122.521					24690.1	163.458	4099.61			25554.1	140.36	4005.96			24978.2	135.992	3794.64				24417.1	156.058	3810.34
24104.7	100.214					24836.7	160.336	3994.54			25769.6	147.064	3939.01			25028.3	171.602	3560.68				24416.4	163.768	3998.46
24236.1	101.073					25036.8	169.649	3955.92			25773	151.669	3993.14			25031.6	117.849	3921.08				24416.9	158.91	3879.94
24404.2	152.846					25400.1	154.605	4124.46			25817.9	160.97	4150.2			25058.9	154.69	3904.84				24416.3	164.112	4006.86
24452.7	143.701					25678.3	151.917	4152.55			25837.3	135.325	3847.07			25112.4	112.779	3819.28				24415.8	149.737	3655.8
24487.6	159.338					25816.4	146.342	4519.32			25957	115.875	4036.89			25157.9	133.574	3923.76				24416.1	158.415	3867.73
24501.9	116.286					26400.9	149.733	4141.5			25968.6	152.673	4047.02			25188.4	151.122	3706.34				24416.4	153.542	3748.79
24522	116.427					26805.4	133.828	4140.04			25980.8	145.03	3672.86			25237.6	145.658	3971.78				24416.2	173.935	4246.64
24683.1	121.833					27067.1	151.855	4057.43			26094.7	156.113	3950.12			25324.1	123.912	4077.53				24229.6	148.687	3602.48
24687.5	117.028					27119.2	150.979	4005.96			26112.9	137.484	4013.74			25366.2	133.467	4056.42				24228.4	157.676	3820.08
24699.6	146.525					27271.7	150.872	4000.86			26136.9	151.347	3924.38			25440.9	149.222	3865.25				24228.2	174.543	4228.68
24769.2	111.814					27312.7	145.757	4071.79			26277.6	152.393	4071.01			25453.3	100.754	4072.63				24227.8	168.448	4080.95
24792.3	136.855					27926.3	145.208	4092.4			26341.4	149.084	4026.73			25489.2	112.794	4070.9				24228.1	160.12	3879.25
24806.8	148.554					27981.4	168.836	3993.76			26369.7	158.814	3821.87			25498.7	195.218	4031.69				24227.7	161.035	3901.34
24837.2	174.259					28129	136.778	3984.53			26477.8	137.012	4037.69			25502.5	119.462	3997.24				24228.5	158.5	3840.06
24879.6	132.309					29134.9	137.557	4109.86			26526	131.311	4220.56			25512.3	145.623	3939.67				24227.8	161.097	3902.86
24897	110.316					29244	131.63	3975.28			26576	163.892	4038.91			25562.2	135.672	4031.54				24227.9	168.808	4089.71
24912.3	108.035					23355.2	179.583	3954.05			26586.1	148.389	3812.17			25587.5	110.659	4201.84				24227.7	163.961	3972.24
24967.1	141.404					25007.6	163.596	4331.28			26687.6	148.938	4030.8			25598.6	106.077	3806.34				24227.7	164.988	3997.11
25042.2	137.485					25832.8	154.695	3993.88			26718.7	139.458	3922.63			25692.8	138.439	4117.42				24228	165.848	4018.01
25098.4	136.607					26659.6	156.757	3929.53			26764.1	146.479	3855.59			25723.5	129.471	3968.26				24227.9	163.271	3955.55
25120.4	134.102					26703.1	152.493	4152.95			26771.1	138.299	3998.74			25795	145.834	3961.03				24094.4	173.221	4173.49
25123.5	124.092					29204.2	131.731	3909.53			26860.6	137.301	4030.64			25882.5	147.888	3839.56				24055.8	164.365	3953.75
25127.2	152.888					29221.6	163.454	4052.65			26905.7	145.015	4063.32			25904	128.445	3984.06				24055.3	168.705	4058.07
25130.5	146.85					23533.6	173.607	4108.3			26958.5	134.999	3960.26			26025.7	112.208	3552.3				24055.8	159.635	3839.99
25134.8	148.334					23751.2	175.05	3962.82			27069.6	140.291	3919.1			26035.8	123.242	3766.95				24054.8	170.085	4091.19
25171	107.535					24052.9	164.04	3981.5			27196.3	144.174	3965.12			26266.8	129.651	4192.35				24055.8	189.864	4567.14
25183.7	136.968					24060.3	148.811	4024.27			27244.6	150.165	4482.15			26355.3	106.216	4051.96				24055.2	177.825	4277.44
25316.8	120.233					24276.1	161.883	3923.79			27418	171.34	3867.79			26508.5	110.639	3753.59				24055.3	153.98	3703.87
25454.4	100.977					24357.2	168.018	4006.72			27722.6	139.405	4136.03			26558.6	107.293	4446.92				24054.4	163.547	3933.88
25456.3	108.569					24471.1	164.301	3942.07			27926.5	112.43	3952.83			26582	153.665	4154.12				24054.6	168.882	4062.22
25494.6	122.18					24513.2	165.815	4049.24			27974.7	121.707	3810.22			26652.1	115.332	4567.36				24054.5	164.54	3957.76
25534	109.018					24603.4	162.366	4048.06			28078.2	103.853	3933.85			26947.1	113.352	3910.32				24054.6	164.698	3961.59
25584.2	119.758					24618.8	118.677	4041.76			28254	140.396	4127.57			28368	144.74	3966.47				24054.8	171.23	4118.73
25638.8	128.832					24711.6	166.699	4028.61			28258.2	142.417	4169.72			23235.5	169.852	3539.77				24054.2	166.172	3996.97
25643.7	157.496					24835.2	170.984	3931.76			28958.9	137.322	4035			23503.2	167.489	4444.89				24054.4	166.869	4013.79
25646.4	125.639					24853.6	163.427	3957.67			29117.3	140.045	4290.91			23661.5	173.238	3270.42				24056.1	165.128	3972.17
25662.7	139.957					24879.2	163.846	3974.79			24159.2	162.863	4201.37			23815.2	170.212	3903.09				24055.8	164.365	3953.75
25688.8	100.485					25151	161.718	3906.28			24232.2	164.325	4082.4			24109.1	168.803	3980.57				24055.3	168.705	4058.07
25705.2	170.011					25158.8	165.96	3974.31			24259.6	157.124	3895.76			24211.2	167.902	3959.87				24055.8	159.635	3839.99
25810.8	110.998					25162.1	155.626	4144.37			24419.7	140.101	3898.31			24296.2	163.539	3907.91				24054.8	170.085	4091.19
25823.3	126.859					25190	168.39	3882.67			24499.9	161.746	4072.12			24419.8	167.994	4068.7				24055.8	189.864	4567.14
25835.3	137.413					25197.7	118.466	4010.07			24520.5	137.53	3909.44			24649.8	128.062	3990.85				24055.2	177.825	4277.44
25881.4	114.983					25340.6	158.919	4126.28			24742.3	166.217	3917.08			24682.5	162.366	3993.07				24055.3	153.98	3703.87
25992.2	154.382					25352	160.983	4028.82			25043.7	159.059	4019.26			24689.4	114.101	3916.49				24054.4	163.547	3933.88
26016.4	122.338					25392.5	159.606	4030.88			25209.5	100.745	4035.3			25008.9	168.741	3998.89				24054.6	168.882	4062.22
26027.8	122.374					25450.1	157.195	4101.62			25272.9	154.046	3969.93			25111.9	160.054	3929.09				24054.5	164.54	3957.76
26348.5	111.773					25558.4	149.822	4105.45			25433.8	156.998	4007.48			25256.6	198.296	3850.2				24054.6	164.698	3961.59
26558.9	133.915					25584.8	162.111	4111.46			25815.2	135.494	4010.7			25358.2	153.488	3936.04				24054.8	171.23	4118.73
26594.1	128.843					25696.4	158.742	4080.69			25816.7	139.491	3980.31			25387	155.385	4092.47				24054.2	166.172	3996.97
26656.6	127.35					25701.1	156.531	4070.81			25935.4	143.89	4005.06			25594.5	121.001	3895.98				24054.4	166.869	4013.79
26804.9	116.008					25706.1	154.3	4071.22			25963.4	158.275	3877.53			25796.4	136.246	3835.13				23799.3	166.695	3967.07
26883.2	113.714					25764.8	160.643	4041.47			26075.2	159.311	3831.97			26159.8	127.053	4011.1				23798.8	168.202	4002.83
26937.2	119.367					25771.2	155.289	4047.69			26216.1	152.837	3737.06			26329.5	142.403	4096.53				23798.7	175.886	4185.67
26968.9	104.422					25906.1	155.889	4065.65			26443.5	143.924	3822.91			28173.4	111.157	4283.31				23798.9	174.949	4163.43
27784.4	101.958					25954.2	159.464	3953.39			26487.6	164.066	3924.88			23491.1	166.606	4173.02				23798.6	176.422	4198.43
28573.8	104.467					26003.8	157.097	4160.68			26526.4	149.753	3911.46			23648.6	163.857	3918.31				23798.5	164.908	3924.38
24116.7	147.815					26033.6	155.312	3927.65			26529.6	148.82	4008.27			23886.7	167.697	4198.57				23798.5	159.684	3800.08
24529.6	114.065					26062.6	153.538	4067.17			26663.2	151.844	3915.16			23895.1	159.02	3762.37				23798	162.621	3869.89
24683.8	159.12					26158	153.539	4055.51			26797.5	126.945	4088.76			23929.8	144.458	3813.57				23797.7	165.526	3938.97
24706	102.735					26198.7	149.087	3915.17			26806.4	103.142	3939.85			24065.7	148.319	3964.37				23797.9	169.609	4036.16
25002.2	106.716					26200.4	148.325	4041.92			26918.1	145.965	3956.92			24099.7	147.573	4105.32				23797.8	167.495	3985.83
25144.4	127.955					26224.8	156.317	3992.99			26932.2	148.605	3953.7			24168.9	137.966	4031.49				23797.6	164.876	3923.5
25224.1	127.333					26288.7	153.368	4148.7			27062.3	140.624	3910.43			24172.5	153.691	4053.16				23797.3	177.688	4228.33
25297.4	152.337					26329	152.04	4196.81			27109.9	131.227	3863.67			24239.8	141.889	3980.89				23797.6	172.308	4100.35
25543.8	118.876					26356.4	148.564	3824.19			27314.1	135.25	4045.45			24505.8	161.693	4004.91				23796.6	163.512	3890.86
25628	103.932					26359.6	158.096	4218.78			27359.1	147.855	3993.48			24624.8	135.584	4114.04				23617.1	172.403	4071.49
25662.7	115.413					26374.3	163.516	4319.36			27674.4	141.923	3744.36			24632.2	157.058	4091.89				23617.3	180.052	4252.16
25746.3	125.008					26375.8	139.399	4238.44			27719	145.158	3883.26			24692.1	160.573	4135.23				23617.3	172.112	4064.64
25777	131.915					26414.5	115.685	3938.76			28014.8	149.504	4109.4			24700	159.631	3889.75				23616.8	165.608	3910.96
25787.2	100.882					26450.9	159.43	4119.63			28120.8	143.339	4015.58			24766.3	151.585	3898.15				23616.8	170.459	4025.52
25983.4	133.563					26475.8	144.938	4031.61			28122.9	138.386	4149.43			24779.5	143.349	4124.94				23616.9	170.137	4017.92
26093.2	113.483					26611	146.424	3827.71			28227	140.305	3956.52			24786.6	155.018	3817.01				23616.4	163.673	3865.21
26096.4	133.775					26795.2	148.368	3620.99			29193.5	130.969	3973.39			24815.7	148.806	4113.34				23616.3	182.548	4310.93
26320.7	106.623					26808.8	180.5	3991.32			29551.1	117.161	3942.02			24823.8	153.262	3773.77				23616.6	164.178	3877.15
26458.8	136.742					26916.8	151.944	4113.64			29817.1	161.878	4066.01			24962.5	137.763	4014.37				23615.9	172.659	4077.33
26503.8	116.178					26971.2	146.443	3997.13			23391.5	114.63	4071.38			25199.1	150.793	3398.32				23616.1	164.801	3891.81
26973.4	118.175					27097.6	143.362	4185.46			23927.9	164.885	4187.46			25248.4	111.084	3848.03				23616	177.126	4182.81
27072.5	102.386					27103.4	148.336	3932.18			24104.6	160.777	3892.22			25337	164.124	4104.72				23615.9	180.485	4262.14
28366.5	111.386					27142.8	146.195	3859.96			24429.7	161.189	3967.4			25431.9	118.236	4163.74				23615.6	165.301	3903.53
22366.5	141.223					27225.9	145.325	4814.51			24435.6	139.305	3774.92			25438.8	131.753	3614.21				23615.8	161.611	3816.41
22547.3	110.409					27328.4	143.274	3894.66			24526.8	151.295	4116.3			25447.4	152.849	3021.75				26957.5	146.358	3945.31
23112.1	111.863					27359.5	139.463	3926.69			24810.1	112.788	4716.6			25652.7	136.848	3972.78				26957.6	140.04	3774.99
23217	150.223					27365.1	146.955	3969.35			24873.8	154.955	3867.8			25671.3	111.897	4023.81				26957.7	154.985	4177.89
23240.7	120.124					27387	148.249	3986.32			25198.5	156.84	4057.76			25772.9	148.083	4009.7				26958.3	151.471	4083.25
23388	111.537					27494.7	147.491	4530.51			25320.5	168.511	3612.57			25816.6	126.287	4053.34				26956.1	159.26	4292.86
23441.9	148.966					27583.3	142.874	3939.15			25427.4	165.242	3911.58			25834	159.926	3735.49				26957.5	152.974	4123.66
23537.6	104.273					27649.9	151.393	4128.62			25527.3	134.511	3920.9			25880.6	161.481	4071.2				26955.2	154.064	4152.68
23702.9	157.004					27721.2	177.088	4187.18			25578.8	159.512	4022.92			25939.2	105.337	4057.02				26956.4	161.718	4359.17
23770.4	156.136					27904	144.98	3750.32			25582.7	146.232	3996.96			26080.8	142.496	4051.44				26955.4	158.265	4265.94
23782.5	122.616					28048.4	144.367	4039.38			25609.6	153.243	3967.32			26177.6	150.316	3905.8				26956.4	138.483	3732.85
23800.7	144.839					28097.5	140.31	4034.81			25698	151.587	4255.98			26184.9	134.373	4217.72				26955.6	157.305	4240.09
23846	117.721					28185.2	140.423	4022.76			25740.6	154.453	3963.36			26424.8	135.668	4038.28				26956.1	155.351	4187.5
23857.5	112.868					28189.3	145.602	4050.2			25886.8	150.966	3958.42			26657.4	151.298	4938.18				26955.1	177.754	4791.2
23877.4	148.342					28232.9	144.101	4455.29			26331.6	166.765	3829.99			26969.4	147.625	3975.04				26954.8	141.667	3818.47
23952	164.274					28312.1	142.502	4026.15			26672	149.666	4003.77			27127.8	165.054	4056.82				26954	155.314	4186.19
23978.7	134.487					28388.5	144.304	4135.07			26724.3	146.497	4053.46			27140.3	135.906	4024.94				26791	142.306	3812.38
24049.9	101.247					28414.5	135.368	4075.84			27010.4	144.041	4066.64			27472	143.697	4072.91				26791.2	153.154	4103.04
24147.3	156.743					28435.1	127.9	4198.2			27115.5	150.353	3790.6			28585.2	111.66	4370.01				26791.5	145.219	3890.5
24153.6	141.476					28452.9	142.395	4004.31			27237.7	138.435	3860.2			24054.8	155.653	4026.74				26790	150.017	4018.8
24183.1	110.445					28460.7	138.359	4022.78			27326.1	148.012	3660.87			24305.8	135.844	3924.32				26791.6	162.104	4342.86
24186.4	158.969					28591.7	141.422	4110.96			27337	153.635	4093.08			24328.7	171.096	3898.43				26791	158.614	4249.26
24215.2	130.324					28772.8	133.315	3925.5			27437.1	137.72	3807.08			24525.6	117.396	3917.84				26790	147.367	3947.83
24216.4	114.238					29246.5	169.566	4136.64			27504.4	142.425	3851.82			24744	119.248	4146.19				26788.8	153.924	4123.3
24220	148.885					29467.5	125.057	4172.29			27707.6	133.566	3802.17			24897.1	172.987	3833.68				26791	128.022	3429.71
24230.4	100.411					29599	141.454	4001.93			27903.4	143.205	4090			24947.4	122.583	3216.31				26789.2	165.447	4432.03
24347.3	135.355					23567.2	170.328	4045.28			27938.8	134.549	4035.16			24955.6	135.398	4007.53				26790.4	150.599	4034.46
24419.7	130.474					23734.3	169.916	4095.43			28105.3	134.937	4009			25466.4	117.962	3006.39				26789.7	154.721	4144.76
24448.9	143.42					23816.5	167.225	3808.02			28115.4	139.86	3865.33			25487.6	121.851	3954.27				26788.9	139.715	3742.67
24542.8	100.055					24259.5	127.46	4177.09			28153.5	130.042	3797.49			25493.2	128.032	3853.43				26789.6	139.839	3746.1
24554	154.315					24371.6	162.788	3973.43			28275.8	136.817	4049.36			25656.7	119.045	3688.9				26155.6	152.995	4001.53
24604.1	156.206					24407.9	180.128	3964.23			28435.7	149.534	3940.78			25705.1	136.098	3453.22				26154.9	137.65	3600.08
24608.1	143.22					24510.2	162.365	4086.88			28686.7	137.778	3978.49			25944.7	127.869	3968.31				26154.7	154.797	4048.51
24679.8	142.371					24519.5	167.256	4062.64			29155.3	101.639	3845.2			26019.3	153.682	4110.73				26154.2	147.39	3854.71
24689.3	138.573					24524.7	164.57	4100.02			29655.7	131.006	3991.37			26029.5	147.556	3939.57				26153.6	141.023	3688.12
24703.8	136.073					24583.2	151.334	4067.9			23662.1	150.841	3946.92			26055.2	141.271	4024.57				26153.7	157.435	4117.35
24775.8	130.324					24652.4	165.146	4098.4			24445.5	158.785	3842.59			26138.4	149.582	3921.66				26152.7	146.055	3819.59
24780.7	148.948					24711.9	164.627	4179.55			24521.9	164.482	3951.53			26161.8	102.765	4046.84				26151.3	138.933	3633.15
24858.2	108.258					24727.6	161.26	4029.69			24920.8	117.636	4112.04			26346.5	165.995	3793.58				26151.2	136.12	3559.58
24875.4	107.559					24791.3	164.025	4022.76			25122.2	157.849	3958.3			26351	115.251	3981.98				26151.8	151.977	3974.32
24971.5	112.849					24828.6	164.449	3990.26			25541.2	161.149	4018.11			26388.7	143.939	4068.25				26150.8	150.944	3947.16
25089.6	110.562					24887.5	164.738	4051.17			25615.6	112.715	4256.02			26645.5	113.516	4011.31				26150.6	154.369	4036.69
25166.4	108.638					24945.5	167.935	4080.42			25678.4	148.095	3850.89			26728.3	134.803	4100.7				26150.9	171.21	4477.14
25206.1	148.311					25050	157.073	3965.57			25944.9	152.829	4085.76			25152	126.488	4206.35				26150.8	147.649	3860.99
25210.8	107.776					25063.4	162.435	3949.52			25982.5	156.752	4116.21			25221.7	145.32	3792.6				26150.3	144.797	3786.33
25311.6	129.255					25170.2	173.42	4099.88			25984	138.971	3736.58			25344.2	107.524	4049.71				25759.2	170.197	4383.96
25316.4	120.72					25206.1	161.176	3974.47			26050.3	150.261	3850.67			25663.2	154.486	3817.71				25757.5	160.525	4134.55
25370.5	149.824					25313.8	150.627	4022.97			26085.5	153.606	3866.01			26247.8	143.356	3669.2				25756.9	164.104	4226.65
25458.4	116.627					25335.9	156.282	3861.09			26122.5	128.404	4053.63			22820.8	154.839	3860.04				25755.4	164.181	4228.37
25471.2	158.868					25379.5	157.988	4079.29			26249.9	139.459	3920.17			23761.9	169.444	3917.96				25755.2	162.683	4189.79
25485.5	150.323					25391.3	152.778	4056.63			26380.9	146.412	3865.95			23807.1	168.56	3891.21				25754.6	155.79	4012.15
25733.8	119.571					25433	158.616	4135.45			26461.7	151.19	4032.24			23933.1	163.164	3916.81				25754.2	142.237	3663.06
25801.4	137.912					25451.7	160.513	4064.31			26858.7	148.877	3894.88			23982.8	172.676	4109				25753.9	150.63	3879.16
25839.9	142.87					25629.9	170.339	4117.98			26905.5	148.991	3920.3			24034	166.526	3950.75				25753	157.888	4065.93
26071.1	145.846					25650.7	154.922	4131.29			26929	102.78	3914.37			24131.8	163.647	3987.72				25753.4	154.993	3991.44
26273.2	161.631					25681.9	158.582	4088.84			27014.3	143.876	4024.04			24285.5	160.91	3997.89				25753.2	159.418	4105.36
26287.9	147.04					25688.1	157.259	4058.52			27037.6	139.312	3988.51			24350	161.539	4854.48				25752.9	152.967	3939.18
26292.3	131.504					25731.8	163.074	4153.63			27043.2	143.265	3806.93			24378.2	144.696	3883.19				25753.3	171.525	4417.17
26330	114.227					25752.9	152.298	4007.85			27221.5	144.499	3962.41			24480.2	133.622	3843.27				25753.2	153.036	3941
26343.4	116.497					25755	147.387	4100.52			27334.3	147.065	3896.8			24520.3	148.891	3999.47				25752.8	152.909	3937.69
26555.8	112.022					25763.9	156.836	3902.91			27376.1	141.859	3839.81			24527.2	128.087	3802.71				25456.7	162.593	4138.91
26578.2	154.072					25775.1	150.954	4195.85			27498	140.802	4161.77			24547.2	129.994	4048.35				25455.6	157.904	4019.39
26634.2	105.491					25792.8	157.441	4083.26			27521.3	134.79	4086.39			24638.4	158.647	4020.19				25455.7	154.35	3928.93
26637.4	159.735					25806.4	156.443	4071.87			27908.2	135.465	3869.37			24685.6	164.275	3995.25				25454.9	145.085	3692.98
26804.9	128.306					25810.6	115.162	3909.1			28002.2	151.797	3990.67			24692.4	159.005	3875.05				25454.4	145.935	3714.55
26939.6	143.827					25820.5	151.217	3773.16			28004.7	145.504	3958.66			24761.2	158.357	4207.29				25455	167.156	4254.81
27483.2	114.222					25826.1	154.598	3909.68			28006.7	127.901	4077.18			24856.4	110.871	3778.65				25453.8	148.654	3783.66
23559.3	120.245					25831.5	158.944	4001.37			28124.5	131.92	4060.39			24869.8	162.565	3862.89				25454.1	152.464	3880.68
24250.6	157.502					25867	162.981	3892.71			28145.4	144.395	3849.73			24905.9	146.655	4186.04				25454.4	157.668	4013.18
26731.8	126.096					25872.7	157.134	3907.91			28292.7	133.426	4065.3			25020	148.12	4055.73				25454.2	159.41	4057.49
24841.2	101.728					25999.3	160.89	4056.12			28352.3	140.472	3916.91			25121.5	148.041	3881.2				25454	157.303	4003.85
23509.2	146.507					26025.7	157.132	4001.57			28641.2	139.336	4077.78			25227.2	137.652	4067.21				25454	158.759	4040.9
23615	166.243					26028.2	150.859	3990.33			29824.6	128.263	3961.76			25326.1	130.649	3934.07				25453.9	152.295	3876.34
23767.8	139.108					26052.6	157.917	3981.65			24350.5	162.286	4093.72			25390.6	114.201	3870.06				25454.2	151.034	3844.29
23874.2	112.086					26078.5	149.789	4203.8			24995.1	159.094	3998.39			25819.9	104.022	4130.81				25453.2	183.049	4658.99
23919.2	106.343					26147.7	148.861	4012.82			25132.3	155.727	3919.54			25919.8	162.02	3972.97				25340.8	156.079	3955.01
23987.2	133.328					26150.2	151.793	4693.54			25392.2	153.699	3889.91			26038.6	164.188	4143.83				25339.5	168.333	4265.29
24089.5	125.111					26197.7	156.691	3950.98			25530.8	151.676	4011.03			26047.2	161.28	4133.52				25340.8	164.205	4160.92
24200.7	121.211					26275.3	147.314	4796.33			25537.6	151.121	3837.46			26359	140.232	3898.82				25339.9	151.704	3844
24290.5	126.472					26293.5	115.772	4108.88			25646.8	152.829	3908.68			26384.8	156.41	3767.59				25338.9	150.312	3808.58
24323	123.944					26311	149.445	4029.42			26204.3	156.014	4213.39			26439.9	157.207	3579.3				25339.6	163.171	4134.53
24337	141.907					26352.8	154.272	3993.31			26395.2	142.818	4141.98			26880.1	168.354	4009.06				25339	154.304	3909.75
24340	108.208					26421.4	148.233	4063.25			26759.2	153.533	3929.5			27270.7	137.52	4015.15				25338.3	156.659	3969.31
24363.7	105.678					26545.1	152.666	3336.57			27254	148.649	3995.1			22332.4	169.108	3424.09				25338.7	151.583	3840.77
24375.2	118.613					26554.6	151.624	4085.15			24461.5	154.093	4029.72			23333.9	165.558	3444.79				25338.7	154.53	3915.43
24439	144.388					26592	152.075	4078.96			24755.5	161.483	4147.03			23635.7	163.159	3542.11				25338	152.473	3863.19
24441.5	100.418					26595	145.549	3964.31			24865.2	148.016	3855.3			23696.7	165.213	3579.73				25337.8	152.886	3873.65
24472.4	103.301					26599.4	146.443	3992.76			25119.4	137.634	3942.55			23706.5	161.174	3856.04				25337.8	167.329	4239.58
24500.2	125.899					26659.2	160.871	4028.38			25293.5	155.919	4312.77			23731.4	160.864	4361.49				25338.1	158.568	4017.66
24544.9	139.336					26676.6	152.848	4009.23			25451.4	143.059	4052.7			23756.7	131.132	4197.43				25337.8	147.308	3732.31
24559.2	111.797					26680.6	158.037	3950.39			25474.7	151.129	4203.81			23831.4	172.164	3898.1				25309.9	159.134	4027.49
24579.6	156.283					26742.3	147.93	4011.43			25479.8	153.284	4061.19			23834.7	167.67	4036.07				25309.1	162.224	4105.59
24603.5	155.167					26779.1	153.008	4112.6			25528.3	134.18	4013.31			23852.9	172.081	4147.94				25309.7	155.882	3945.16
24605.4	119.554					26791.6	143.487	4100.4			25620.5	160.903	3958.9			23976.4	126.338	3920.35				25309	151.061	3823.07
24636	162.243					26795.1	121.694	3866.32			25645.8	147.306	4038.11			24077.1	163.778	3351.27				25309.2	135.612	3432.1
24642	111.707					26839.6	158.428	3994.96			25773.8	150.47	3996.23			24109.9	157.214	4243.75				25308.8	162.776	4119.52
24649.4	105.239					26857.6	159.917	4082			25866.3	119.322	3924.04			24193	166.494	3969.67				25308.5	152.233	3852.63
24673.3	104.057					26955.9	102.773	3756.91			25935.6	142.512	3968.17			24218.6	152.76	3637.63				25308.7	159.33	4032.28
24836.4	122.223					26994.7	130.601	4062.17			25940.9	140.835	4004.2			24298.9	174.177	4006.81				25308.4	153.504	3884.79
24853.5	108.908					27010.2	149.892	4021.24			25954	147.872	3904.28			24365.8	121.469	3842.83				25308.4	155.016	3923.06
24863.8	123.273					27023.9	135.092	3973.69			26014.6	155.114	4064.74			24528.9	150.056	3835.18				25307.7	171.704	4345.26
24877.5	114.828					27025.5	138.227	4025.93			26034.5	151.324	3970.29			24584.8	158.992	3626.31				25307.8	153.656	3888.55
24905.2	123.758					27056.8	149.869	4064.3			26093.8	137.165	4460.64			24659.7	161.576	4254.98				25307.8	149.335	3779.2
24977.9	128.165					27096.6	150.011	4012.2			26118.3	111.825	4024			24685.9	102.103	3687.15				25307.9	162.766	4119.1
25000.9	107.016					27145.1	146.744	3918.91			26172.5	118.35	4004.22			24693.1	149.13	3888.51				25307.8	162.05	4100.98
25007.9	126.471					27155	147.487	4188.82			26539.5	151.967	4498.9			24785.4	133.686	3735.02				25154.1	159.56	4013.42
25013.8	119.24					27159.1	155.328	4022.62			26577.3	152.563	4272.21			24855	167.774	4193.66				25155.2	176.223	4432.74
25022.6	105.581					27168.9	102.73	4004.95			26591.8	123.465	4015.54			24894.7	131.2	4061.74				25153.9	129.415	3255.17
25094.4	113.252					27174.9	159.124	4106.52			26778.4	159.324	3875.8			24939.4	166.396	4008.91				25152.8	146.502	3684.78
25105.8	165.526					27221.7	153.402	4075.03			26845.7	123.735	3974.85			24973.3	129.976	3965.36				25153	151.704	3815.66
25107.7	133.982					27241.6	150.847	4054			26944.6	144.974	4069.99			24983	166.116	4044.85				25152.5	157.177	3953.23
25349.6	106.65					27322.9	155.162	3983.04			26970.7	161.143	3966.93			25044.4	106.935	3941.65				25152.7	141.631	3562.25
25359.1	109.256					27411.5	152.968	4122.24			27133.5	142.179	4040.36			25254.8	100.903	3698.44				25152.2	150.892	3795.12
25423.7	127.929					27438.8	153.379	4067.38			27155.5	142.159	3875.81			25261.4	100.496	3938.9				25152.1	160.996	4049.24
25436.5	115.634					27538.5	153.151	3852.31			27169.7	138.301	3946.89			25306	150.144	4409.73				25152.2	161.237	4055.31
25477.2	108.034					27603.7	142.818	4026.29			27197.3	147.061	4004.66			25326.9	106.659	4458.79				25152.6	166.53	4188.5
25499.8	145.768					27627.6	147.363	4109.56			27478.1	124.347	3905.96			25373.4	157.506	4014.09				25152.1	149.616	3763.01
25506.9	102.45					27630.8	137.751	3989.4			27511.2	155.407	3931.83			25412.5	101.244	3903.39				25152.5	157.178	3953.25
25721.5	124.127					27632.4	119.478	4547.2			27577.4	143.288	3746.27			25467.4	157.063	3949.24				25151.6	152.072	3824.7
25823.9	101.667					27688.7	124.41	4087.2			27684.9	105.582	3887.35			25474.5	150.136	4090.35				25151.4	161.579	4063.79
25923.5	162.444					27723.2	151.974	4630.36			27753.6	155.157	3851.73			25489.5	101.744	3973.02				24961	163.699	4085.93
26010.8	114.498					27801.3	144.69	3894.06			27805.7	133.138	4037.55			25554.3	134.691	4021.04				24960.5	166.801	4163.27
26310.4	121.215					27841.2	143.139	4080			27841.4	146.777	4102.58			25571.3	101.03	3990.27				24960.6	156.636	3909.57
26431.5	136.017					27862.3	144.177	4017.12			28103.2	122.218	3935.45			25655.8	121.433	4199.8				24960.1	156.518	3906.53
26482.8	102.192					27866.3	142.679	3869.72			28162.4	136.651	4094.51			25703.8	115.358	3981.48				24959	165.129	4121.3
26603.2	114.106					27899.5	147.245	4025.38			28193.8	131.807	4046.37			25716.3	150.214	4261.15				24959.2	163.022	4068.73
26704.9	116.806					27909.6	142.681	4194.24			28792.9	124.843	4003.73			25787.2	138.285	3937.45				24958.6	163.813	4088.39
26765.3	109.089					27932.2	138.598	4896.18			28861.5	138.374	4011.31			25832.4	115.69	3982.92				24958.8	155.903	3890.99
27106.5	117.26					27977.9	158.158	4986.06			29333.1	137.371	3896.62			25932.8	126.031	4055.66				24959	159.986	3992.94
27283.1	111.479					28008.9	138.45	3929.51			22990.7	164.453	3697.4			26023.1	139.088	3912.25				24958.9	158.966	3967.46
23331.2	121.985					28261.9	135.071	4160.68			23920.7	161.695	3939.84			26227.5	146.269	3587.68				24959.2	161.372	4027.56
23550.7	104.831					28292.4	146.254	3994.72			24032.2	114.992	4044.87			26726.2	109.324	3758.41				24958	166.332	4151.14
23695.4	197.007					28323.7	144.398	4209.29			24535.6	150.449	4055.93			27223.1	136.947	3909.46				24958.9	154.309	3851.24
23750.5	100.844					28419.8	111.466	4725.81			24578.8	161.631	3933.24			27465	133.363	3685.08				24958.5	166.089	4145.16
23933.2	121.876					28421.3	118.335	4078.73			24824.7	163.179	3931.75			27476.9	134.531	3929.56				24958.6	165.335	4126.37
24158.8	101.591					28429.6	142.71	3985.87			24945	144.75	4007.63			27781.3	130.782	4144.54				24856.3	150.163	3732.34
24223.6	133.397					28534.7	134.795	4037.43			24957.2	159.909	3847.02			22915.4	179.491	3819.76				24855.9	167.875	4172.51
24231.9	137.009					28601.2	142.213	4146.45			24980.7	162.867	3857.4			23073.6	169.593	4003.73				24855.9	159.915	3974.67
24323.9	139.625					28804.1	135.151	4102.21			25019.9	158.184	4015.83			23098.1	171.404	4268.86				24855.6	157.643	3918.15
24356.9	110.183					28847.7	142.139	4142.53			25069.7	159.166	4093.86			23188.2	175.495	4017.34				24855.2	157.413	3912.38
24572	144.06					28867.1	129.616	4151.43			25075.4	147.938	3966.23			23220.4	165.529	4032.32				24855	161.999	4026.33
24743.3	156.785					28871.5	145.731	3899.84			25078.6	163.383	3962.12			23366.5	171.239	3897.71				24855.6	157.416	3912.51
24762.9	133.273					28930.8	133.959	4118.63			25280.9	143.273	4131.52			23491	164.348	3896.68				24855.8	165.625	4116.56
24771.7	169.3					28938.7	139.669	3924.6			25300.8	180.108	3863.44			23711.6	169.247	4073.2				24855.4	157.194	3906.96
24773	108.337					28943.6	158.558	4071.79			25316.1	156.774	3895.33			23716	157.55	3954.49				24854.9	154.111	3830.27
24847.6	140.108					29012.4	135.536	4034.67			25338.9	151.536	4113			23806.1	163.105	4008.69				24855	168.264	4182.03
24876.7	124.546					29043.2	128.348	3881.73			25355.7	142.327	4310.7			23812.1	153.063	3897.1				24855	168.773	4194.67
24930	149.286					29374.8	142	3995.06			25491.8	109.305	3837.26			23861.7	155.33	4193.11				24855.1	148.366	3687.49
25015.5	139.105					29384.2	130.911	4063.62			25521.2	147.079	3886.63			23937.8	156.68	4110.07				24855.4	165.646	4117.03
25032.7	127.811					29414.3	127.85	4078.06			25533.2	147.983	3779.58			23957.2	162.02	3975.23				24789	167.739	4157.92
25044.3	118.799					29476.8	154.023	3965.89			25546.8	143.922	3959.7			23971.2	156.455	4479.85				24788.4	154.26	3823.71
25089.1	100.325					29854.8	124.417	4084.32			25650.9	149.075	3873.53			23978.6	139.574	3862.85				24787.6	172.949	4286.82
25258.4	153.321					23556.5	168.535	4022.63			25709.7	157.168	4023.16			24078.2	156.924	4036.73				24787.7	161.118	3993.58
25347	146.943					23734.9	172.129	4064.72			25806.6	144.814	4121.92			24130.6	152.515	4290.47				24787.8	158.893	3938.46
25530.4	152.108					23767.1	166.038	3983.26			25817.1	115.415	4085.6			24199.9	148.626	4262.79				24787.8	152.874	3789.27
25568.8	159.739					23965.7	168.643	3972.84			25849.3	163.624	4029.49			24212.1	163.205	4172.75				24787.2	163.449	4051.27
25626.5	123.819					24068.6	172.212	4129.52			25902	150.222	4087.56			24227.1	155.31	3963.48				24787	175.64	4353.42
25686.6	144.763					24213.9	168.198	3943.7			25937.1	138.859	3542.59			24329.7	180.498	4174.21				24787	187.61	4650.09
25797.8	134.477					24417.9	169.454	4104.91			25952.8	122.627	4247.67			24335.7	145.272	3854.32				24786.8	168.269	4170.68
25836	141.727					24526.4	105.769	3939.57			26022.2	159.863	3977.17			24340.5	152.642	4203.72				24786.9	154.25	3823.23
26242.8	127.25					24572.8	163.183	4089.22			26030.9	153.158	3957.43			24369.7	159.322	3678.06				24786.1	153.099	3794.59
29511.2	133.763					24588.8	164.599	4108.35			26059.5	167.107	3940.47			24378.6	160.631	3898.15				24785.8	167.671	4155.68
24380	109.105					24609.6	165.147	3767.87			26061.2	124.307	3956.47			24462.8	154.296	4044.9				24785.6	159.282	3947.74
24506.5	154.608					24634	161.82	4128.62			26109.3	148.037	3995.33			24513.5	138.467	4508.71				24756.6	145.737	3607.79
24730.1	154.127					24651.4	166.342	4067.98			26111.1	126.711	4253.65			24518.5	154.833	4078.14				24755.4	158.034	3912.05
25076.5	140.92					24666.1	155.815	3939.14			26137.7	151.475	3945.33			24537.6	147.887	3676.63				24754.6	156.725	3879.51
25138.7	131.989					24824.1	162.671	4028.02			26152.3	130.906	3937.17			24550.2	163.677	4069.02				24754.9	167.323	4141.91
25151.8	100.376					24834	158.948	3905.45			26444.6	146.218	4104.21			24571.8	150.97	3864.82				24754.6	168.693	4175.77
25348.1	136.883					24852.2	128.901	3963.21			26459.3	127.328	3839.17			24652.1	122.978	4078.95				24754.3	150.447	3724.06
25512	156.266					24865.2	155.829	3983.96			26567.3	115.518	3984.83			24679.3	157.058	3890.03				24754.3	157.775	3905.45
25590.9	131.485					24917.2	159.121	4089.12			26705	157.03	3897.82			24686.4	148.251	4087.05				24754.6	148.946	3686.95
25772	129.302					24941.4	157.62	4077.32			26731.2	168.227	3945.27			24785.8	167.918	3960.65				24754.3	163.776	4054
25853.2	103.264					25120.7	168.029	4020.97			26790	132.491	4254.24			24829	118.753	3917.98				24753.9	161.846	4006.16
26051.6	156.145					25146.2	154.568	4067.5			26860.3	147.657	4141.76			24837.8	146.55	4192.95				24753.6	132.848	3288.34
26349.4	101.002					25148.6	158.086	4243.9			26907.1	159.193	4010.06			24859.6	145.397	4165				24754.4	172.249	4263.75
26695.4	142.894					25182.8	150.995	4009.74			26986.3	152.23	3886.45			24879.2	158.972	3577.78				24753.5	166.66	4125.26
26784	107.602					25487.7	160.274	3952.07			27040.2	137.736	3766.49			24978	156.225	4005.46				24754	158.17	3915.17
27681.7	115.287					25527.6	155.22	4228.85			27092.8	138.116	4027.15			25010.5	159.222	3916.47				24754.2	166.059	4110.48
29006.7	126.873					25547.5	158.098	3885.66			27195.6	157.552	4185.17			25028.8	154.488	3597.09				24456.2	165.253	4041.3
29223.9	140.962					25577.6	149.99	4136.95			27450.6	115.62	3963.32			25096.9	122.547	3832.24				24455.4	154.456	3777.14
23205	177.088					25673.3	126.299	3651.43			27814.9	138.183	3904.49			25146.2	145.857	4120.85				24456.1	176.711	4321.5
23389.8	101.291					25709.8	168.199	4124.89			28177.8	138.147	4238.62			25157.9	118.997	3938.48				24454.5	146.966	3593.82
23466	169.965					25757.6	151.934	4043.09			28324.1	129.885	3950.26			25182.6	156.65	3747.12				24454.5	151.672	3708.91
23591.8	167.182					25802	155.068	4218.43			29075.6	127.566	3815.21			25291.6	152.293	3528.56				24454.3	170.864	4178.2
23678.8	103.645					25806	159.167	3996.89			29283.7	130.646	4231.36			25315.9	145.973	4029.6				24454.5	159.306	3895.59
23680.7	172.243					25870.3	158.27	3891.81			29466.2	108.048	4046.66			25320.8	148.999	3930.38				24453.9	172.726	4223.65
23711.1	112.567					25938.7	156.893	3979.59			29619.4	133.761	3861.04			25479.6	166.996	4114.14				24454.1	164.044	4011.37
23791.5	131.719					25953.1	162.966	4197			23827.8	101.868	4069.01			25523.1	161.761	3940.02				24453.8	164.405	4020.17
23888.9	104.98					26012.1	157.079	3982.26			23909.9	140.425	3944.21			25581.7	153.744	4248.95				24454.1	160.86	3933.53
23890.6	104.219					26021.1	149.334	4102.57			24270.2	122.511	3894.37			25667.5	140.156	3947.41				24454.2	168.067	4109.77
23892.1	179.78					26109	153.164	4025.39			24450.3	150.328	3891.24			25845.8	154.437	4231.89				24453.2	164.469	4021.63
24010.8	154.256					26186	157.032	4059.23			24461.9	159.678	4551.78			25857.8	148.694	3955.49				24454.2	173.923	4252.98
24111.4	103.557					26209.9	157.626	3991.82			24516.1	135.362	4009.33			25884.7	159.703	4084.87				24453.4	167.776	4102.53
24191.5	147.344					26230.4	151.526	4072.01			24551.2	149.079	3732.11			26089	152.629	3861.35				23843.6	163.027	3886.99
24220.6	120.601					26239	158.298	4058.49			24713.2	155.514	4229.96			26118.6	150.466	3360.07				23843.7	168.309	4012.94
24314.9	156.369					26359	155.419	4143.45			25075	174.82	3972.61			26308.9	160.393	3771.52				23842.8	163.559	3899.53
24323.4	116.456					26364.5	154.488	3636.4			25233.5	170.859	4001.4			26322.2	139.196	3981.56				23843.4	159.274	3797.47
24331.4	121.791					26366.4	147.046	4106.72			25245.6	155.98	3991.43			26364.2	139	4166.63				23842	152.211	3628.87
24425.7	136.529					26368.8	145.552	3953.93			25583.7	152.033	3743.29			26537	148.816	3942.04				23841.6	169.005	4029.19
24518.8	165.066					26384.1	150.97	3978.53			25749.9	156.646	4091.59			26640.5	137.878	4086.18				23841.4	173.497	4136.24
24568.8	132.843					26522.5	156.632	4829.6			25906.7	164.898	3898.5			26810.5	103.939	3940.98				23841.2	171.401	4086.22
24604.1	158.822					26540.7	149.575	4004.22			26033.5	152.285	3975.67			26980.4	150.609	3969.7				23841	183.616	4377.42
24672.9	104.546					26582.4	126.815	4006.17			26106.9	143.863	4256.65			27031.2	160.194	3916.06				23841.4	175.222	4177.37
24686.2	118.466					26605.3	155.174	4048.98			26133.5	149.832	4226.29			27428.7	130.591	4047.31				23841.5	162.949	3884.8
24704.3	180.33					26731.1	173.027	3982.86			26145.5	158.957	3755.05			27520.4	112.193	4072.92				23840.7	156.385	3728.18
24723.5	131.163					26733	156.225	4155.36			26151.6	143.265	3857.64			27947.8	141.781	3868.02				23840.2	161.29	3845.03
24761.9	101.531					26739.9	151.09	4382.5			26257.2	145.786	3895.53			28267.1	105.64	3798.45				23840	157.204	3747.58
24815.5	131.895					26747	153.322	4134.99			26336.7	147.153	4125.82			23052.6	176.88	4086.15				23840.6	161.909	3859.84
24828.7	111.235					26765.2	149.14	4096.51			26427.1	150.538	3984.31			23099.7	157.886	3937.58				23769.6	162.896	3871.8
24855.6	135.741					26772.7	156.641	4083.98			26725.1	141.266	3861.73			23191	143.249	3927.26				23769.9	155.059	3685.59
24866	109.417					26780.4	153.449	3955.9			26857	142.352	3879.92			23199.7	163.71	3999.75				23769.5	167.202	3974.14
24891.9	106.409					26799	153.177	4012.88			27012.6	148.128	3974.86			23391.2	165.478	3916.31				23769.1	172.991	4111.67
24902.1	116.244					26804.6	144.957	3888.33			27084	147.438	3952.68			23425.6	146.865	4101.22				23769.7	165.564	3935.24
24935	142.949					26807.1	145.159	4870.03			27097.5	135.419	4335.48			23480.7	169.354	4030.48				23767.6	162.147	3853.68
24968.4	130.087					26835	149.787	4054.97			27111.4	134.09	3691.12			23530	162.367	4137.86				23768.5	179.287	4261.22
24998.1	115.319					26867.3	181.74	4054.46			27150.5	141.882	4099.95			23658	155.198	4008.72				23768	189.515	4504.21
25048.9	132.847					26902.4	156.576	4081.35			27182.7	141.349	4004.13			23666.7	169.637	3936.34				23768.4	186.326	4428.5
25063.6	127.952					27059.6	148.285	4080.12			27539.9	134.749	4000.89			23769.2	167.233	3960.99				23767.7	186.919	4442.46
25069	146.177					27120.9	146.402	4079.74			27634.2	149.136	4020.25			23782.5	155.122	4264.53				23768.4	173.185	4116.15
25080.8	103.258					27126.8	145.077	4008.3			28126.9	143.263	3847.96			23794.5	171.411	3646.27				23768.2	176.896	4204.32
25147.3	133.869					27268.2	141.658	4059.91			28217.5	130.761	3904.02			23811.7	163.617	3896.48				23768.2	174.935	4157.71
25210	118.182					27320.5	164.98	4138.49			28235.1	141.593	3977.46			24059.2	162.396	3997.69				23768.2	163.993	3897.66
25243.8	128.191					27344	138.44	3988.7			28516.9	130.947	4222.55			24091.1	164.213	3848.33				23768.2	179.357	4262.82
25275.4	137.221					27362.4	147.739	3983.56			28543.5	140.306	3991.15			24094.7	177.919	3870.23				23394.8	166.123	3886.24
25297.4	141.714					27378.1	146.205	4063.21			28579.7	136.316	4209.95			24133.5	154.957	3981.88				23394.7	176.881	4137.9
25350.2	134.929					27404.3	146.656	4008.47			28737.7	113.394	3924.42			24160.3	156.689	4222.66				23394.8	185.139	4331.11
25400.7	121.08					27501.5	137.517	4132.05			29184.7	113.513	3940.83			24313.9	146.001	3983.1				23394.7	170.958	3999.34
25410.9	122.945					27567.8	149.417	4008.68			29186.2	106.111	3964.58			24377	149.516	3931.47				23394.3	170.29	3983.66
25424.4	108.319					27611.8	146.141	3816.26			29252.9	136.923	4018.79			24519.8	128.671	3977.64				23393.9	171.229	4005.53
25426.5	132.327					27629.4	147.223	3896.66			29385	133.026	3908.63			24527.2	146.164	4039.17				23394	171.857	4020.26
25470.1	143.868					27659.5	138.275	3967.5			29466.5	134.322	4349.79			24549.7	157.656	4025.76				23393.6	172.081	4025.41
25497.4	106.132					27679.3	147.25	3890.96			29568.9	110.507	4121.18			24557.8	169.204	4154.48				23393.9	167.072	3908.29
25606.6	132.378					27697.4	141.611	3950.14			29653.3	132.875	4097.56			24562.7	126.956	3969.2				23393.9	176.501	4128.88
25610.5	104.75					27714	145.427	3899.99			29995.1	132.683	4035.74			24634.6	158.894	3922.43				23394.2	164.584	3850.16
25619.2	119.835					27783.2	134.345	4212.87			23492.5	164.004	4068.25			24659.3	120.229	4140.54				23393.9	168.241	3935.64
25654.9	121.089					27870.3	148.539	3928.92			23779.1	165.337	4053.81			24661.5	104.753	3964.82				23393.7	186.104	4353.47
25740.5	110.907					27904.4	145.275	4019.21			25015.8	160.322	4003.5			24727.8	170.755	4067.85				23393.4	181.557	4247.05
25750.4	181.356					27995.1	164.738	3895.94			25270.6	159.455	3992.15			24761.6	148.4	4023.64				23393.4	179.392	4196.41
25985.3	135.949					28149.7	146.508	4138.97			25390	157.713	3853.3			24769.1	142.349	3669.3				22969.9	179.947	4133.19
25987.8	105.053					28361.4	101.237	4057.21			25451.5	153.496	3879.71			24795.9	161.962	3993.53				22969.6	173.946	3995.29
26066.7	119.757					28554.7	144.835	4003.15			25465	149.779	3973.29			24849.8	139.81	3841.55				22969.4	164.747	3783.96
26263.5	142.156					28567.2	124.505	4158.03			25527.5	160.347	3781.89			24906.9	150.101	4033.98				22969.5	158.907	3649.84
26394	124.344					28720.5	104.901	4161.64			25616.7	132.299	3935.09			24992.2	166.519	4172.04				22969.4	172.699	3966.64
26431.1	125.863					28731.2	137.534	4069.04			25820.1	156.737	3973.06			24998.5	142.308	3996.65				22969.6	173.962	3995.66
26433	130.439					28735.3	142.299	4063.75			25872.9	162.207	3960.36			25049.9	165.723	3836.54				22969.1	168.96	3880.69
26472.6	101.061					28749.5	150.238	4099.67			25883.9	142.148	4092.53			25076.8	169.777	4279.4				22969.5	161.119	3700.66
26490.9	106.769					28837.2	146.521	3821.31			25888.3	140.573	4367.54			25213	149.52	3902.81				22969.2	166.432	3822.65
26718.8	107.97					28876.6	128.261	4089.46			25941.2	149.024	3872.53			25219.5	103.112	3793.68				22969.6	177.968	4087.67
26721.8	158.781					28943.7	136.693	3980.21			26179.6	130.391	3892.42			25394	135.737	3861.52				22969.1	166.287	3819.31
26729.1	144.916					29205.6	135.081	4021.17			26182.3	132.227	3959.27			25421.6	116.297	3774.82				22969	167.409	3845.05
26900.2	143.428					29225.6	145.085	3839.58			26198.2	135.551	4080.76			25470.1	145.937	3972.45				22969.1	163.386	3752.65
26908.6	116.273					29840.6	141.54	4020.89			26367.7	156.881	4153.51			25549.3	149.921	3704.15				22968.9	173.146	3976.78
26910.4	135.405					29869.4	150.067	3940.97			26370.1	144.216	4046.93			25582.1	120.203	3872.14				22968.8	178.561	4101.16
26912.1	110.856					29878.1	129.577	4212.4			26636.7	118.293	3845.39			25658.8	169.884	4160.63				22691.5	179.565	4074.43
27722.8	117.454					23435	175.736	4186.31			26703.8	125.457	4014.39			25673.1	147.011	4257.49				22691.3	178.149	4042.27
28285	140.039					24077.4	167.935	3716.65			26860.8	146.876	4005.2			25733.3	157.8	4206.3				22691	174.416	3957.5
22849.5	107.894					24086.4	167.902	4000.98			26877.6	141.109	3801.95			25807	158.089	3797.64				22691.1	173.966	3947.29
22967.9	175.142					24105.3	172.24	4107.77			27001	147.731	3879.77			25908.9	153.982	3708.31				22690.9	167.428	3798.93
23217	160.856					24180.9	165.445	3926.64			27329.6	132.259	3862.03			26093.6	173.17	3816.27				22691	170.957	3879.02
23240.4	118.191					24204.7	167.418	4019.66			27418.2	146.149	3971.23			26113.3	157.719	3922.89				22690.9	168.422	3821.48
23333.9	105.626					24333.4	168.595	4020.56			27455.8	153.755	3860.01			26173.6	158.744	3429.26				22691	186.386	4229.1
23379.9	169.878					24350.8	166.604	4141.61			27608	146.079	3955.1			26336.4	111.599	4058.9				22690.7	185.775	4215.19
23453.1	122.847					24355.6	167.666	4049.59			27651.7	142.972	4001.17			26385	131.573	4092.06				22690.4	175.706	3986.66
23499.1	133.292					24385.8	160.256	3962.87			27738	147.097	4781.28			26884.9	150.216	3862.74				22690.7	183.777	4169.85
23805.8	131.841					24391.8	167.937	4162.29			27812.9	146.705	4243.53			27523.1	134.833	4116.81				22690.9	183.478	4163.1
23937.8	157.013					24470.4	160.047	4000.9			27862.6	140.097	3945.35			27772.1	149.893	3987.64				22690.7	178.484	4049.75
23984.9	134.315					24490.6	172.284	3934.84			27941	142.877	4095.83			24090.8	146.416	3426.27				22690.3	173.126	3928.11
24077.2	118.451					24508.7	162.05	3958.13			28512.7	136.458	4060.53			24583.8	166.964	3980.75				22690.4	182.437	4139.4
24123.8	120.769					24551.3	178.236	4109.94			28576.4	145.342	3948.51			24613.5	158.737	4249.58				28765.3	154.817	4453.21
24180.2	119.679					24599.1	157.98	4044.27			28932.4	140.913	3752.19			24657.5	166.563	3482				28760.9	132.105	3799.33
24209.2	152.993					24601.4	160.874	4010.56			29225.1	124.412	3989.59			24918.8	162.013	4002.91				28758.3	140.485	4039.97
24330.1	126.313					24744	160.152	4013.09			29264.7	133.185	3865.82			25773.2	153.311	4341.98				28756.3	147.99	4255.49
24351	128.669					24809.1	163.306	4012.94			23002.1	114.95	4101.67			26133.4	112.683	3639.18				28751.9	137.637	3957.19
24399.3	136.153					24850.3	161.018	4064.02			23681.6	129.568	4025.01			26647.5	106.609	3899.36				28750.6	142.279	4090.47
24418.7	137.842					24927.9	164.398	3965.92			24462.2	157.552	4007.45			23664.4	164.373	3880.16				28747.4	159.854	4595.24
24511.3	100.278					24956.2	162.218	4019.28			24585	142.002	3943.24			23875.6	168.161	4109.09				28745.2	143.958	4137.97
24525	166.301					25018.3	167.039	4105.98			24617.8	158.33	3871.12			23883.9	169.281	4880.39				28743.4	129.294	3716.21
24586.3	110.526					25034.1	152.143	4047.78			24728.4	158.273	3795.13			23914.3	160.254	3874.75				28742.5	134.617	3869.09
24591.3	138.914					25056.9	166.689	4132.43			24785.1	119.394	3913.71			24367.3	146.45	4168.83				28742.1	151.071	4341.94
24611.9	111.848					25114	161.63	3992.15			25104.6	133.218	3940.17			24697.5	146.477	4060.71				28742.5	142.194	4086.87
24652.4	100.788					25133.4	165.591	4022.43			25208.5	160.05	3865.23			24914.7	172.893	3976.01				28741.2	137.818	3960.93
24734	137.631					25186.6	127.937	3889.19			25306.8	159.586	3881.19			25199.7	115.923	4338.88				28741	143.849	4134.21
24764.1	115.321					25188.5	150.212	3764.61			25362.9	159.82	3965.94			26112.5	163.162	4069.58				28740.7	138.964	3993.79
24798.6	105.961					25190.6	150.494	4077.06			25483.9	149.064	4056.99			26293.6	150.895	3901.78				27309.1	158.851	4337.92
24839.4	107.331					25220.9	156.337	4116.53			25492.3	158.863	3861.66			27216.1	120.091	4098.38				27306	162.743	4443.7
24921.6	144.319					25226.3	158.351	4033.84			25545.4	152.721	3948.77			28013.9	139.093	3901.62				27306.5	153.293	4185.74
24968.2	147.886					25272	128.56	4260.05			25573.8	124.71	3860.91			23486.2	170.123	4038.97				27306	168.038	4588.27
25011.7	125.954					25280.4	160.269	3971.57			25586.9	133.416	3877.5			24830.3	151.524	3914.12				27306.5	149.433	4080.36
25097.9	107.37					25293.5	159.153	4082.68			25639.3	150.299	4581.79			24843.1	107.23	4087.85				27304.7	142.686	3895.85
25183	133.383					25314.7	155.91	3859.54			25652.9	152.331	4162.43			25610.2	170.014	4055.34				27304.5	156.472	4272.23
25206.5	152.537					25327	156.739	4013.82			25655.6	133.201	4062.09			26564.8	156.212	3976.69				27305.7	147.235	4020.22
25262.2	115.308					25358	159.282	4013.55			25676.2	142.508	3914.63			27702.3	147.572	3947.29				27305	150.206	4101.23
25288.4	111.265					25456	165.423	3987.64			25778	148.207	4024.22			23347.6	175.457	4132.61				27303.7	154.116	4207.79
25304	101.088					25463	156.934	4094.92			25794.6	156.224	3787.92			23473.2	179.337	3791.6				27304.4	148.931	4066.33
25322.9	114.768					25468.6	170.728	4016.27			25824.3	129.17	3054.81			23533.7	128.796	3748.6				27305.3	172.439	4708.32
25358.8	100.052					25496	154.72	4035.09			25911.5	151.574	4035.29			23599.1	171.024	3753.28				27305.1	150.09	4098.08
25432.8	155.956					25501.3	159.216	4006.48			25955.5	158.096	4060.04			23614.6	147.721	4201.95				27303.7	158.181	4318.78
25491.2	119.553					25558.9	162.796	4055.75			25992.9	133.66	4139.37			23786	168.086	4109.03				27096.1	163.005	4416.63
25593.3	126.253					25560.7	161.763	3883.72			26012.5	133.939	4026.18			23927.7	168.226	3741.37				27094.3	167.272	4531.96
25725.7	151.179					25598.9	138.029	4135.41			26054.5	151.828	4011.86			23947.1	166.869	4041.29				27094.3	149.495	4050.32
25810.1	109.186					25632.9	136.286	3873.24			26069.6	149.229	3931.94			23983.6	142.058	4154.46				27094.6	129.748	3515.35
25812.6	104.369					25659	158.625	4230.41			26073.2	162.293	3871.99			24028	155.271	3773.7				27094.1	126.623	3430.63
25973.2	123.624					25661.7	152.042	4180.73			26142.3	150.844	3990.39			24072.4	163.86	3985.16				27094.7	142.901	3871.71
26005.2	117.607					25671.4	150.044	3952.28			26233.7	152.097	3864.68			24086.2	166.856	3556.87				27093.1	146.866	3978.89
26121.7	118.848					25676.5	138.755	4277.69			26259.3	141.175	4087.52			24171.4	170.928	4172.04				27095	144.203	3907.03
26150.6	135.901					25681.6	157.096	3892.81			26291.1	122.69	3810.91			24275.2	149.4	3841.14				27093.1	121.504	3291.8
26358.1	135.885					25743	119.9	4083.75			26421.9	150.65	3979.55			24347.3	157.704	4316.68				27093.4	141.784	3841.27
27186.2	138.392					25744.3	121.761	3951.23			26442.6	147.783	4005.65			24395.1	167.397	3898.12				27094.5	177.832	4818.1
23680.4	127.959					25758.6	156.8	4057.96			26553.9	144.519	3953.02			24472.4	146.576	4042.4				27092.2	171.337	4641.72
23736.1	100.114					25787	163.155	4060.95			26741.3	162.081	4108.82			24546.1	163.648	4187.73				27093.5	154.747	4192.5
23806.2	104.758					25805	156.131	4193.53			26755.4	140.115	3893.67			24623	155.539	4068.59				26838.5	173.592	4658.76
23842.6	132.479					25816.9	153.743	4077.65			26852.9	143.878	4199.44			24640.9	170.15	3802.08				26837.7	123.589	3316.72
23928.8	138.294					25858.1	151.48	3886.69			27058.1	144.094	3987.83			24678	172.434	3974.49				26836.7	142.126	3814.05
23930	101.889					25869	156.172	3894.97			27096.9	129.242	3899.61			24877.3	162.906	4195.58				26835.5	177.643	4766.96
24346.1	145.75					25888.4	154.846	3938.76			27167.4	148.69	3991.25			24914.4	149.455	3593.43				26835.2	173.313	4650.71
24554.1	144.491					25893.7	154.919	4104.1			27280.1	160.801	3952.82			24999.5	158.682	4032.35				26834.7	161.937	4345.38
24614.9	104.529					25897.4	148.126	4160.22			27305.2	147.096	4102.11			25083.8	149.643	3947.33				26833.6	137.265	3683.17
24718.5	123.415					25903.6	152.6	4406.02			27343	144.196	3716.36			25090.5	172.615	3999.57				26832.3	134.125	3598.74
24795.5	101.479					25906.5	156.404	4011.02			27351.2	141.237	3910.18			25093.8	150.951	4317.11				26833.2	150.24	4031.25
24810.1	153.335					25978.5	153.978	3874.93			27445.8	138.253	3998.48			25137.6	149.84	3746.98				26833.9	144.397	3874.59
24986.4	143.317					25986.4	149.825	4031.39			27453	131.877	3895.3			25175.8	111.802	4116.33				26831	125.604	3369.96
25044	137.564					26010.9	151.67	3957.94			27476.8	118.361	3820.28			25186	152.105	4304.73				26832.4	159.463	4278.62
25186	165.711					26054.6	159.475	3960.48			27639.5	139.78	4045.49			25230.1	150.539	3997.25				26775.8	112.894	3022.71
25190.2	111.38					26066.9	119.074	3909.98			27819.8	132.038	3866.04			25282.5	112.606	4136.05				26765.7	166.772	4463.62
25322.4	122.029					26068.2	111.693	4046.23			27884.8	145.738	3609.83			25314.2	132.021	3792.9				26763.2	173.468	4642.4
25385.7	123.954					26099	160.223	4018.65			27890.3	144.8	3859.93			25327.4	168.422	3574.59				26762.2	163.157	4366.26
25421.5	108.856					26112.9	157.714	4074.68			28080.6	174.667	4026.89			25335.4	161.451	4242.45				26760.4	145.807	3901.71
25490.1	121.618					26116.3	154.706	4031.05			28131.2	127.488	3794			25340.4	155.804	4455.84				26835.5	177.643	4766.96
25508.2	111.845					26149.3	154.946	4032.41			28176.8	134.666	4235.42			25360.3	155.289	3956.62				26758.2	133.979	3584.89
25562	133.489					26167.2	144.116	4186.52			28239.2	136.523	3956.29			25477.5	167.872	3820.75				26761	173.038	4630.5
25566.1	114.97					26168.8	143.441	3938.08			28410.1	134.935	3942.8			25564.7	161.417	3833.83				26759.4	163.548	4376.3
25715.8	105.18					26172.7	153.9	4072.46			28486	133.59	3945.79			25626	180.703	3939.4				26757.6	166.245	4448.15
25794.1	145.335					26185.4	112.755	4232.43			28487.9	127.008	3790.06			25672.1	156.231	4143.08				26755.5	152.68	4084.89
25827.9	154.666					26186.6	103.391	4042.23			28632.4	132.116	3982.56			25697.3	154.95	3880.15				26755.9	167.556	4482.95
25929.1	103.237					26208.3	153.483	4866.74			28653.7	135.722	4253.31			25725.7	140.417	3948.97				26676.2	149.9	3998.62
26306.6	116.776					26219.4	155.146	4231.69			28698.1	142.585	3810.07			25737.5	159.183	3971.65				26670.4	147.253	3927.14
26354.2	143.09					26225.7	160.708	3950.22			28779	107.469	4144.15			26607.1	148.514	4014.04				26670.2	155.31	4142
26662.2	108.247					26247.3	147.506	3878.51			28822.1	140.848	3912.65			26703.1	155.337	4092.86				26666.6	116.733	3112.77
26912.8	147.082					26251.1	145.642	4222.14			28979.6	141.717	3931.03			26841.7	152.393	3898.14				26668.3	169.937	4531.75
27115	115.11					26252.9	147.546	3960.51			29179.5	121.065	4163.88			26982.3	158.828	3954.44				26665.9	132.026	3520.45
27535.6	105.744					26258.4	158.758	4022.1			29396.9	132.679	4084.8			27213.6	130.399	3511.59				26666.3	144.998	3866.43
23482.2	138.916					26325.7	151.214	4082.29			29401.6	135.47	4248.91			27250.8	148.788	3986.48				26666.4	124.49	3319.58
23550	127.888					26358.2	159.67	4213.35			24390.7	163.477	3960.57			27358.5	147.396	3969.14				26665.1	156.414	4170.63
23561.1	110.601					26395.6	161.098	4035.75			24394.7	139.643	4147.08			23586.1	152.218	4986.23				26664.7	143.06	3814.51
23706.7	111.147					26481	153.288	4040.54			24537.3	160.279	3554.12			23636.2	181.232	3894.6				26663.9	173.598	4628.61
24032.7	126.34					26495.7	147.87	3930.62			24580.7	158.806	4696.9			23638.6	121.193	4124.28				26664.8	169.614	4522.55
24064.2	144.344					26530.6	151.912	4051.45			24646.2	159.709	3901.63			23831.2	164.566	3833.9				26663.4	124.959	3331.71
24107.1	118.957					26536.1	153.813	4101.06			24742.4	134.959	3925.33			23896.8	144.488	3866.65				26663	137.401	3663.37
24136.8	174.136					26556.2	150.702	3945.75			24811.4	148.907	4072.66			23906.6	113.753	3890.17				26545.3	167.391	4443.29
24177.8	104.399					26581.2	149.582	4170.24			24834.1	144.509	4114.89			23945.1	157.953	3873.79				26546	147.252	3908.79
24295.7	137.603					26609	149.319	4024.54			25133.7	160.508	3903.03			23953.6	125.465	3973.87				26544.6	133.352	3539.65
24324.5	102.038					26622.1	186.586	4110.37			25562.4	105.975	3820.57			23964.2	160.069	4305.25				26545.8	160.169	4251.66
24334.1	112.366					26684.5	147.107	4005.71			25611.4	133.016	3938.32			23985.8	162.979	3224.62				26545	173.349	4601.38
24371.8	102.243					26687.1	145.455	3978.21			25731	144.571	4109.23			24124.3	143.802	4418.09				26545.9	151.43	4019.69
24375.8	102.863					26693.9	149.044	4107.37			25966.3	147.804	3963.81			24330.6	165.418	3987.47				26544.9	154.363	4097.39
24394.6	125.695					26709.6	150.371	3926.78			26012	149.588	4133.13			24378.5	158.88	4307.07				26545.1	152.945	4059.79
24399.5	112.494					26719.5	155.916	4026.17			26029.7	154.712	3929.14			24471.6	154.022	3761.42				26543.6	157.152	4171.22
24400.7	157.756					26744.1	153.353	4016.68			26451.7	155.01	4097.84			24491.7	153.635	3975.3				26543.2	181.036	4805.11
24432.7	164.31					26766.2	155.557	4103			26558.2	147.83	4135.91			24527.6	169.087	3789.49				26544.2	146.887	3898.84
24545.6	133.18					26818.8	146.077	4069.13			26609	149.629	3888.5			24637.6	140.418	3976.37				26543.6	168.676	4477.1
24549	132.61					26825	149.172	4093.65			26612.3	136.35	3744.86			24730.3	157.154	4623.51				26406.6	136.194	3596.29
24660.4	111.451					26853.9	151.134	3983.83			26752.8	144.055	4353.23			24914	150.8	4123.27				26404	186.034	4911.84
24669.8	108.63					26871.9	146.46	4086.69			26768.3	147.557	3836.74			24959.7	170.186	3836.8				26401.7	167.018	4409.38
24694.8	110.99					26923.1	147.41	4040.13			26985.8	119.121	4028.95			25016.7	102.382	3724.92				26401.6	145.41	3838.92
24697.3	138.058					26925.6	145.545	3968.26			27050.7	142.763	3950.78			25040.2	143.807	3942.92				26399.5	158.063	4172.63
24712	104.726					26945.2	146.387	3936.74			27201.2	150.362	3884.77			25086	162.875	3711.48				26397.6	156.911	4141.92
24745.8	140.599					26951.1	147.01	3947.72			27794.3	156.441	4006.15			25099.5	152.742	3770.11				26398	171.188	4518.86
24795.2	105.318					27004.8	150.255	4015.22			27926	139.506	4041.63			25104.4	160.075	3877.09				26397.3	158.026	4171.3
24803.9	118.976					27020.8	135.086	3916.27			28051	149.521	3917.12			25126.6	167.484	3784.63				26396	172.998	4566.29
24864.9	154.123					27029.2	151.413	4091.1			28069.7	158.129	3906.73			25200.7	154.823	3863.28				26398.3	148.185	3911.69
24897.5	114.169					27044.7	151.349	4316.84			28116.7	135.11	4006.37			25299.4	156.536	3735.75				26371.6	186.974	4930.62
24922.8	188.059					27053.7	147.74	3853.83			28307.4	135.298	3934.65			25506.6	154.274	4346.98				26369.4	146.686	3867.88
24924.6	117.843					27062.4	148.159	4103.49			28539.3	134.388	4129.61			25526.6	162.547	4204.19				26369.1	122.796	3237.91
24935	104.463					27072.1	146.314	4107.85			29224.7	140.717	3925			25632.8	129.153	3983.23				26368	170.813	4503.81
24953.1	197.01					27093.4	146.73	4156.76			29457.8	146.227	3942.26			25846.6	108.929	4060.76				26367.2	155.537	4100.92
24958.7	142.851					27119.6	149.853	4119.28			29806.1	132.627	4423.27			25862.5	154.897	4009.66				26366.4	137.315	3620.38
24998.7	155.295					27151.2	143.991	4076.95			24394.8	139.386	4225.06			26171.6	136.283	4147.44				26367.3	163.834	4319.69
25012.5	145.229					27153.1	158.311	4457.1			24805	156.027	4000.81			26212.1	149.007	3952.56				26365.3	164.672	4341.46
25039.4	106.288					27171.2	148.576	3813.78			24810.6	160.248	3811.56			26300.4	167.933	3961.16				26365.8	169.352	4464.93
25043.2	136.448					27180.6	159.021	4194.45			24988.5	111.729	4159.52			26540.5	144.968	4190.87				26365.3	153.679	4051.64
25128.1	135.702					27188.2	141.395	4003.96			25036.6	109.355	4011.87			26982.5	153.519	4023.47				26366.8	163.929	4322.1
25142.7	146.628					27278.6	137.889	3935.84			25038.9	139.867	3862.52			27346.2	126.567	4058.82				26364.6	185.023	4877.87
25230.5	106.418					27283.2	139.681	4122.07			25119.9	154.502	3975.76			27535.4	144.349	4073.59				26365.7	126.553	3336.52
25249.7	130.567					27334.6	148.867	4000.02			25129.4	157.706	3901.38			27846.5	155.462	3830.9				26161.1	175.661	4595.32
25253.4	103.118					27349.6	153.956	3157.65			25229.1	162.52	4237.62			28027	155.465	3626.31				26158.6	144.491	3779.53
25344.2	105.764					27368.4	144.33	4084.44			25311.6	157.742	3841.08			23730.7	149.495	3741.72				26157.9	149.857	3919.79
25421	116.765					27436.8	139.24	4007.16			25340.3	112.998	3963.66			24280.8	151.332	3779.68				26156.7	118.082	3088.52
25458.8	164.112					27519.5	141.607	3979.72			25343	141.392	3971.19			25241	159.622	3996.97				26156.2	134.235	3510.94
25482.9	121.952					27537.2	143.873	4140.12			25356.3	151.465	3667.57			25485	137.545	3841.37				26155.4	153.324	4010.09
25621.7	149.543					27546.1	154.529	4020.01			25418.2	145.791	4086.18			27564.1	130.498	4155.41				26153.8	140.917	3685.37
25692	149.634					27676.2	135.149	3974.96			25516.1	154.449	3788.99			22932.8	168.505	3840.42				26153.3	173.093	4526.78
25744.3	142.046					27678.2	144.014	3896.84			25811.6	126.523	3998.26			23154.1	165.285	4009.16				26153.6	170.942	4470.57
25774.5	145.571					27725.8	145.005	3990.86			25815.1	151.07	3999.42			23336.3	170.647	3999.75				26152	156.775	4099.82
25785.9	124.902					27731.4	165.613	4028.92			25859.4	155.546	3818.71			23529.6	159.689	3954.15				26151.7	143.616	3755.68
25791.3	122.969					27746.1	135.99	3862.95			25881.5	161.368	4146.07			23552.8	167.219	3997.99				26152.4	130.976	3425.2
26141.5	113.689					27809.2	131.314	3964.16			25922.3	151.287	4191.71			23565.1	161.844	3999.62				26150.9	146.272	3824.99
[truncated: 310,129+ more rows]
