# Supplementary material for: Frequency chasing of individual megadalton ions in an Orbitrap analyser improves precision of analysis in single-molecule mass spectrometry
Source: Nat Chem. 2022 Mar 10;14(5):515–22. doi: 10.1038/s41557-022-00897-1 (PMC9068510; doi:10.1038/s41557-022-00897-1)
Supplement: Source Data Fig. 6 — Statistical source data. [file 41557_2022_897_MOESM8_ESM.xlsx]

## Sheet: Sheet1
Stable radial frequency												Unstable radial frequency
m/z	z		m/z	z	z_smoothed		m/z	z	z_smoothed			m/z	z		m/z	z	z_smoothed		m/z	z	z_smoothed
24238.2	3.154		2786.73	0.316621	0.946991		26632.2	2.12098	1.65566			24532.6	1.57835		2849.43	0.849798	0.903764		27820	1.65919	1.67566
24238.1	2.89336		2786.73	0.418172	0.949206		26632.1	1.57154	1.65617			24532.5	2.30141		2849.43	1.00024	0.899582		27819.9	1.29476	1.6703
24238.1	2.59046		2786.73	0.660947	0.951269		26632	1.05343	1.65669			24532.5	2.94244		2849.43	1.16234	0.895145		27819.8	0.826797	1.66546
24238	2.34704		2786.73	0.929645	0.953178		26632	0.645146	1.65722			24532.4	3.47044		2849.42	1.30283	0.890461		27819.8	0.481682	1.66118
24238	2.17087		2786.73	1.17791	0.954931		26631.9	0.418045	1.65777			24532.3	3.86229		2849.42	1.3962	0.885541		27819.7	0.50258	1.65746
24237.9	1.97286		2786.72	1.37823	0.956528		26631.8	0.485112	1.65832			24532.3	4.09885		2849.42	1.42819	0.880396		27819.6	0.599249	1.6543
24237.8	1.66807		2786.72	1.51017	0.957966		26631.8	0.803072	1.65887			24532.2	4.16702		2849.42	1.39778	0.875038		27819.6	0.528845	1.65171
24237.8	1.27987		2786.72	1.56133	0.959246		26631.7	1.23893	1.65943			24532.2	4.06551		2849.41	1.31692	0.869479		27819.5	0.307681	1.64969
24237.7	1.03498		2786.72	1.53123	0.960366		26631.7	1.69184	1.65999			24532.1	3.8097		2849.41	1.20753	0.863732		27819.4	0.319422	1.64822
24237.7	1.23859		2786.71	1.43384	0.961328		26631.6	2.05918	1.66055			24532.1	3.43197		2849.41	1.09607	0.857809		27819.4	0.703999	1.64731
24237.6	1.7052		2786.71	1.29614	0.962134		26631.5	2.24777	1.66109			24532	2.97709		2849.41	1.00684	0.851725		27819.3	1.08754	1.64692
24237.6	2.12723		2786.71	1.1511	0.962787		26631.5	2.19723	1.66162			24531.9	2.49476		2849.41	0.954501	0.845492		27819.2	1.37369	1.64705
24237.5	2.36145		2786.71	1.02719	0.963291		26631.4	1.90141	1.66212			24531.9	2.03251		2849.4	0.937129	0.839124		27819.2	1.54807	1.64766
24237.5	2.36201		2786.71	0.941434	0.963649		26631.3	1.43249	1.66259			24531.8	1.63072		2849.4	0.934872	0.832636		27819.1	1.64642	1.64873
24237.4	2.14973		2786.7	0.903981	0.963865		26631.3	1.01004	1.66302			24531.8	1.32052		2849.4	0.918314	0.826041		27819	1.72537	1.65023
24237.3	1.80957		2786.7	0.926276	0.963943		26631.2	1.05366	1.6634			24531.7	1.12624		2849.4	0.862357	0.819355		27819	1.82168	1.65213
24237.3	1.49842		2786.7	1.01321	0.963891		26631.1	1.50479	1.66371			24531.7	1.06773		2849.39	0.758927	0.812593		27818.9	1.92996	1.65439
24237.2	1.39861		2786.7	1.14648	0.963715		26631.1	1.9609	1.66395			24531.6	1.14351		2849.39	0.625564	0.805771		27818.8	2.01797	1.65697
24237.2	1.51688		2786.7	1.28738	0.963423		26631	2.24756	1.6641			24531.5	1.30713		2849.39	0.507572	0.798903		27818.7	2.05308	1.65983
24237.1	1.66002		2786.69	1.39487	0.963022		26630.9	2.31807	1.66416			24531.5	1.48167		2849.39	0.456252	0.792004		27818.7	2.01333	1.66294
24237.1	1.67185		2786.69	1.43991	0.96252		26630.9	2.18921	1.66412			24531.4	1.59361		2849.38	0.466349	0.785091		27818.6	1.88536	1.66624
24237	1.51888		2786.69	1.41181	0.961925		26630.8	1.91495	1.66396			24531.4	1.59929		2849.38	0.476268	0.778179		27818.5	1.66148	1.66968
24237	1.28912		2786.69	1.3185	0.961247		26630.8	1.56596	1.66368			24531.3	1.50662		2849.38	0.440966	0.771283		27818.5	1.34197	1.67321
24236.9	1.17429		2786.68	1.18257	0.960493		26630.7	1.21222	1.66327			24531.3	1.39199		2849.38	0.353675	0.764417		27818.4	0.939513	1.67679
24236.8	1.30026		2786.68	1.03461	0.959674		26630.6	0.910886	1.66273			24531.2	1.38533		2849.38	0.242307	0.757593		27818.3	0.48073	1.68037
24236.8	1.54619		2786.68	0.905282	0.958799		26630.6	0.70036	1.66203			24531.1	1.56596		2849.37	0.192946	0.750826		27818.3	0.0705611	1.68389
24236.7	1.75354		2786.68	0.817388	0.957876		26630.5	0.59928	1.66119			24531.1	1.88035		2849.37	0.281426	0.744127		27818.2	0.497259	1.68732
24236.7	1.87561		2786.68	0.779021	0.956916		26630.4	0.61018	1.66019			24531	2.22809		2849.37	0.418639	0.737507		27818.1	0.952215	1.6906
24236.6	1.95717		2786.67	0.781534	0.955928		26630.4	0.728384	1.65902			24531	2.535		2849.37	0.547275	0.73098		27818.1	1.38054	1.69369
24236.6	2.06924		2786.67	0.805543	0.954921		26630.3	0.946671	1.65768			24530.9	2.75024		2849.36	0.655521	0.724559		27818	1.78786	1.69655
24236.5	2.2331		2786.67	0.830777	0.953906		26630.2	1.25265	1.65617			24530.9	2.83329		2849.36	0.753166	0.718254		27817.9	2.1823	1.69914
24236.4	2.39922		2786.67	0.843639	0.95289		26630.2	1.62675	1.6545			24530.8	2.75879		2849.36	0.860009	0.712075		27817.8	2.56445	1.70141
24236.4	2.49522		2786.66	0.840184	0.951884		26630.1	2.04197	1.65265			24530.7	2.54047		2849.36	0.985113	0.706033		27817.8	2.92277	1.70332
24236.3	2.47574		2786.66	0.82327	0.950897		26630	2.4646	1.65063			24530.7	2.2676		2849.36	1.11017	0.700136		27817.7	3.23448	1.70484
24236.3	2.33995		2786.66	0.794212	0.949937		26630	2.8566	1.64846			24530.6	2.12798		2849.35	1.19552	0.694391		27817.6	3.47033	1.70594
24236.2	2.12519		2786.66	0.744733	0.949008		26629.9	3.17971	1.64613			24530.6	2.30558		2849.35	1.20041	0.688808		27817.6	3.60198	1.70658
24236.2	1.88853		2786.66	0.657647	0.948117		26629.9	3.40052	1.64366			24530.5	2.76554		2849.35	1.10057	0.683394		27817.5	3.61082	1.70674
24236.1	1.68443		2786.65	0.517691	0.94727		26629.8	3.49512	1.64105			24530.5	3.31454		2849.35	0.896762	0.678155		27817.4	3.49743	1.70638
24236.1	1.54675		2786.65	0.331312	0.946474		26629.7	3.45224	1.63833			24530.4	3.78674		2849.34	0.613922	0.673096		27817.4	3.28905	1.7055
24236	1.48158		2786.65	0.215018	0.945735		26629.7	3.27424	1.6355			24530.3	4.08678		2849.34	0.293132	0.668223		27817.3	3.04014	1.70407
24235.9	1.46884		2786.65	0.405298	0.945057		26629.6	2.97619	1.63258			24530.3	4.17552		2849.34	0.0214602	0.663539		27817.2	2.81712	1.70209
24235.9	1.46692		2786.65	0.703364	0.944444		26629.5	2.58392	1.62958			24530.2	4.05432		2849.34	0.289196	0.659047		27817.2	2.66197	1.69953
24235.8	1.4256		2786.64	0.990566	0.943897		26629.5	2.13266	1.62654			24530.2	3.75236		2849.34	0.490268	0.65475		27817.1	2.55668	1.6964
24235.8	1.31606		2786.64	1.22264	0.94342		26629.4	1.66886	1.62346			24530.1	3.3162		2849.33	0.618474	0.65065		27817	2.43192	1.6927
24235.7	1.1834		2786.64	1.37423	0.943012		26629.3	1.25893	1.62037			24530.1	2.80085		2849.33	0.682093	0.646748		27817	2.21755	1.68841
24235.7	1.19986		2786.64	1.43567	0.942673		26629.3	1.00242	1.6173			24530	2.26152		2849.33	0.696391	0.643045		27816.9	1.88785	1.68356
24235.6	1.52375		2786.63	1.41307	0.942403		26629.2	0.98255	1.61427			24529.9	1.74591		2849.33	0.676632	0.639541		27816.8	1.47959	1.67814
24235.6	2.06144		2786.63	1.32619	0.9422		26629.1	1.13305	1.6113			24529.9	1.28828		2849.32	0.633333	0.636235		27816.7	1.08863	1.67216
24235.5	2.6275		2786.63	1.2025	0.942064		26629.1	1.31666	1.60841			24529.8	0.909107		2849.32	0.570913	0.633127		27816.7	0.834934	1.66564
24235.4	3.08459		2786.63	1.06755	0.941991		26629	1.4555	1.60565			24529.8	0.624732		2849.32	0.489364	0.630217		27816.6	0.738612	1.65859
24235.4	3.35511		2786.63	0.934906	0.941979		26628.9	1.52798	1.60302			24529.7	0.467888		2849.32	0.387475	0.627501		27816.5	0.660584	1.65102
24235.3	3.41971		2786.62	0.802775	0.942024		26628.9	1.54621	1.60056			24529.7	0.474362		2849.31	0.265728	0.624976		27816.5	0.503472	1.64298
24235.3	3.30941		2786.62	0.661746	0.942123		26628.8	1.53906	1.5983			24529.6	0.6066		2849.31	0.127614	0.62264		27816.4	0.395982	1.63447
24235.2	3.08404		2786.62	0.507203	0.942269		26628.8	1.53129	1.59626			24529.6	0.809054		2849.31	0.0214134	0.620487		27816.3	0.642402	1.62553
24235.2	2.80059		2786.62	0.347627	0.942457		26628.7	1.52335	1.59448			24529.5	1.06038		2849.31	0.172568	0.618514		27816.3	1.07098	1.6162
24235.1	2.48889		2786.61	0.212762	0.942682		26628.6	1.48887	1.59297			24529.4	1.34287		2849.31	0.319589	0.616715		27816.2	1.50445	1.6065
24235.1	2.15448		2786.61	0.179631	0.942937		26628.6	1.39363	1.59176			24529.4	1.62637		2849.3	0.454821	0.615085		27816.1	1.88946	1.59646
24235	1.80647		2786.61	0.269055	0.943218		26628.5	1.22065	1.59088			24529.3	1.87353		2849.3	0.57149	0.613619		27816.1	2.22208	1.58613
24234.9	1.48006		2786.61	0.399299	0.943515		26628.4	0.990714	1.59035			24529.3	2.05104		2849.3	0.664221	0.612312		27816	2.51058	1.57553
24234.9	1.22034		2786.61	0.549402	0.943822		26628.4	0.782483	1.59018			24529.2	2.13716		2849.3	0.730425	0.611158		27815.9	2.7448	1.56471
24234.8	1.02311		2786.6	0.723776	0.94413		26628.3	0.724771	1.59039			24529.2	2.12253		2849.29	0.771449	0.61015		27815.9	2.88758	1.5537
24234.8	0.808007		2786.6	0.925995	0.944432		26628.2	0.837179	1.59101			24529.1	2.00626		2849.29	0.792548	0.609279		27815.8	2.89156	1.54255
24234.7	0.486199		2786.6	1.15124	0.944719		26628.2	0.975446	1.59205			24529	1.7919		2849.29	0.801396	0.608538		27815.7	2.72382	1.53129
24234.7	0.117588		2786.6	1.38345	0.944985		26628.1	1.02102	1.59352			24529	1.4871		2849.29	0.805591	0.607919		27815.6	2.38167	1.51995
24234.6	0.595486		2786.6	1.59565	0.945222		26628	0.931144	1.59543			24528.9	1.10717		2849.29	0.810135	0.607414		27815.6	1.89463	1.50859
24234.5	1.19962		2786.59	1.75491	0.945423		26628	0.742794	1.5978			24528.9	0.679629		2849.28	0.815821	0.607015		27815.5	1.31574	1.49724
24234.5	1.73434		2786.59	1.83138	0.945581		26627.9	0.631913	1.60063			24528.8	0.250541		2849.28	0.819077	0.606714		27815.4	0.707792	1.48595
24234.4	2.1081		2786.59	1.8092	0.94569		26627.9	0.825266	1.60393			24528.8	0.183932		2849.28	0.813361	0.606504		27815.4	0.13281	1.47475
24234.4	2.26792		2786.59	1.69577	0.94574		26627.8	1.18731	1.6077			24528.7	0.476086		2849.28	0.791598	0.606376		27815.3	0.382605	1.46368
24234.3	2.21041		2786.58	1.52643	0.945724		26627.7	1.50456	1.61194			24528.6	0.642402		2849.27	0.748786	0.606321		27815.2	0.794753	1.45277
24234.3	1.98247		2786.58	1.35921	0.945633		26627.7	1.65826	1.61665			24528.6	0.647633		2849.27	0.683848	0.606331		27815.2	1.10987	1.44207
24234.2	1.672		2786.58	1.25031	0.945461		26627.6	1.58822	1.62183			24528.5	0.493985		2849.27	0.599992	0.606395		27815.1	1.33712	1.43161
24234.2	1.38917		2786.58	1.21198	0.945203		26627.5	1.28279	1.62746			24528.5	0.234423		2849.27	0.503208	0.606503		27815	1.48952	1.42141
24234.1	1.22646		2786.58	1.20054	0.944852		26627.5	0.775674	1.63355			24528.4	0.261009		2849.27	0.399071	0.606645		27815	1.57618	1.41152
24234	1.19588		2786.57	1.15882	0.944404		26627.4	0.140551	1.64008			24528.4	0.624073		2849.26	0.289255	0.606812		27814.9	1.60177	1.40196
24234	1.22906		2786.57	1.05614	0.943852		26627.3	0.544164	1.64703			24528.3	0.977987		2849.26	0.170954	0.606997		27814.8	1.57165	1.39275
24233.9	1.25832		2786.57	0.896655	0.943191		26627.3	1.16628	1.6544			24528.2	1.27573		2849.26	0.0548776	0.607191		27814.8	1.49626	1.38393
24233.9	1.25604		2786.57	0.710524	0.942415		26627.2	1.65301	1.66216			24528.2	1.52491		2849.26	0.141806	0.607387		27814.7	1.38941	1.37551
24233.8	1.22545		2786.56	0.540218	0.941518		26627.1	1.95391	1.6703			24528.1	1.75528		2849.25	0.313632	0.607578		27814.6	1.26111	1.36752
24233.8	1.18755		2786.56	0.426513	0.940494		26627.1	2.05721	1.67879			24528.1	1.98052		2849.25	0.495219	0.607754		27814.5	1.11343	1.35996
24233.7	1.17108		2786.56	0.396263	0.93934		26627	1.99135	1.68762			24528	2.17301		2849.25	0.666747	0.607909		27814.5	0.946575	1.35286
24233.7	1.19608		2786.56	0.45278	0.938049		26627	1.82204	1.69675			24528	2.27612		2849.25	0.807903	0.608036		27814.4	0.772847	1.34624
24233.6	1.25691		2786.56	0.57411	0.93662		26626.9	1.64537	1.70618			24527.9	2.238		2849.24	0.899939	0.608128		27814.3	0.627254	1.34009
24233.5	1.32609		2786.55	0.72094	0.935046		26626.8	1.56635	1.71586			24527.8	2.03952		2849.24	0.929349	0.60818		27814.3	0.556277	1.33443
24233.5	1.37609		2786.55	0.847998	0.933326		26626.8	1.64511	1.72578			24527.8	1.7052		2849.24	0.891539	0.608185		27814.2	0.568535	1.32926
24233.4	1.39482		2786.55	0.917294	0.931457		26626.7	1.85825	1.73592			24527.7	1.29698		2849.24	0.793852	0.60814		27814.1	0.621706	1.32458
24233.4	1.38375		2786.55	0.910303	0.929436		26626.6	2.14031	1.74624			24527.7	0.894081		2849.24	0.656942	0.608036		27814.1	0.681065	1.32041
24233.3	1.34373		2786.54	0.834505	0.92726		26626.6	2.43267	1.75671			24527.6	0.561044		2849.23	0.51278	0.607869		27814	0.735368	1.31672
24233.3	1.26204		2786.54	0.720785	0.924926		26626.5	2.69081	1.76732			24527.6	0.309841		2849.23	0.395076	0.607636		27813.9	0.76945	1.31354
24233.2	1.11368		2786.54	0.610734	0.922431		26626.4	2.8786	1.77803			24527.5	0.090763		2849.23	0.317112	0.607334		27813.9	0.74906	1.31084
24233.1	0.877498		2786.54	0.541128	0.919773		26626.4	2.96862	1.78882			24527.4	0.149378		2849.23	0.261732	0.606962		27813.8	0.634458	1.30861
24233.1	0.567253		2786.54	0.545316	0.916951		26626.3	2.94743	1.79965			24527.4	0.416194		2849.22	0.236167	0.606519		27813.7	0.408756	1.30686
24233	0.383943		2786.53	0.658132	0.913962		26626.2	2.82018	1.81049			24527.3	0.684839		2849.22	0.322128	0.606003		27813.7	0.186242	1.30556
24233	0.726178		2786.53	0.877779	0.910807		26626.2	2.6097	1.82133			24527.3	0.94123		2849.22	0.527799	0.605416		27813.6	0.471615	1.3047
24232.9	1.28558		2786.53	1.15175	0.907485		26626.1	2.34867	1.83213			24527.2	1.2057		2849.22	0.78642	0.604759		27813.5	0.89817	1.30428
24232.9	1.87912		2786.53	1.40873	0.903995		26626.1	2.06758	1.84288			24527.2	1.51625		2849.22	1.04304	0.604034		27813.4	1.26685	1.30427
24232.8	2.43967		2786.53	1.58385	0.900337		26626	1.78443	1.85354			24527.1	1.88202		2849.21	1.25457	0.603243		27813.4	1.49827	1.30466
24232.8	2.91851		2786.52	1.63504	0.896512		26625.9	1.50285	1.86411			24527	2.26096		2849.21	1.38925	0.602388		27813.3	1.55081	1.30543
24232.7	3.27548		2786.52	1.55428	0.89252		26625.9	1.21922	1.87455			24527	2.58309		2849.21	1.42884	0.601471		27813.2	1.43254	1.30655
24232.6	3.47955		2786.52	1.37229	0.888362		26625.8	0.932724	1.88486			24526.9	2.78808		2849.21	1.36946	0.600496		27813.2	1.21639	1.30801
24232.6	3.51222		2786.52	1.15577	0.88404		26625.7	0.652729	1.895			24526.9	2.85365		2849.2	1.22008	0.599468		27813.1	1.04877	1.30979
24232.5	3.37186		2786.51	0.991509	0.879553		26625.7	0.412518	1.90497			24526.8	2.80874		2849.2	0.999342	0.598389		27813	1.07204	1.31187
24232.5	3.07712		2786.51	0.937064	0.874903		26625.6	0.329431	1.91475			24526.8	2.72778		2849.2	0.731583	0.597268		27813	1.24072	1.31423
24232.4	2.66696		2786.51	0.965852	0.870093		26625.5	0.497764	1.92432			24526.7	2.69908		2849.2	0.444171	0.596109		27812.9	1.40423	1.31685
24232.4	2.19508		2786.51	1.00771	0.865126		26625.5	0.781316	1.93367			24526.6	2.77206		2849.2	0.181012	0.594919		27812.8	1.4855	1.31971
24232.3	1.71803		2786.51	1.0201	0.860006		26625.4	1.11375	1.94279			24526.6	2.92725		2849.19	0.199181	0.593705		27812.8	1.50001	1.32279
24232.3	1.27972		2786.5	0.998734	0.854736		26625.3	1.47992	1.95165			24526.5	3.10299		2849.19	0.423874	0.592473		27812.7	1.51946	1.32607
24232.2	0.902389		2786.5	0.96061	0.849322		26625.3	1.86851	1.96027			24526.5	3.24041		2849.19	0.626335	0.59123		27812.6	1.60381	1.32954
24232.1	0.603431		2786.5	0.927185	0.843768		26625.2	2.2623	1.96862			24526.4	3.30402		2849.19	0.778574	0.589984		27812.6	1.73903	1.33316
24232.1	0.458852		2786.5	0.912447	0.838078		26625.1	2.63812	1.97672			24526.4	3.28076		2849.18	0.866863	0.588741		27812.5	1.85614	1.33693
24232	0.561175		2786.49	0.916362	0.832259		26625.1	2.97068	1.98454			24526.3	3.17345		2849.18	0.882166	0.58751		27812.4	1.89361	1.34083
24232	0.79123		2786.49	0.925052	0.826316		26625	3.23845	1.9921			24526.2	2.99654		2849.18	0.822774	0.586297		27812.3	1.83176	1.34484
24231.9	1.03932		2786.49	0.917763	0.820255		26625	3.42909	1.99939			24526.2	2.77394		2849.18	0.697983	0.585108		27812.3	1.69905	1.34894
24231.9	1.29303		2786.49	0.877406	0.814082		26624.9	3.54136	2.00641			24526.1	2.53483		2849.18	0.530561	0.58395		27812.2	1.56662	1.35313
24231.8	1.57992		2786.49	0.800867	0.807802		26624.8	3.5806	2.01317			24526.1	2.30456		2849.17	0.357988	0.58283		27812.1	1.52658	1.35737
24231.8	1.91071		2786.48	0.706773	0.801424		26624.8	3.54887	2.01966			24526	2.09357		2849.17	0.233731	0.581751		27812.1	1.63437	1.36167
24231.7	2.24366		2786.48	0.636179	0.794954		26624.7	3.43584	2.02589			24526	1.89307		2849.17	0.197688	0.580722		27812	1.86081	1.36601
24231.6	2.49576		2786.48	0.630025	0.7884		26624.6	3.21947	2.03186			24525.9	1.68269		2849.17	0.193184	0.579745		27811.9	2.12586	1.37037
24231.6	2.58027		2786.48	0.685479	0.781771		26624.6	2.87978	2.03758			24525.8	1.44462		2849.16	0.153329	0.578825		27811.9	2.35065	1.37474
24231.5	2.44312		2786.48	0.760468	0.775076		26624.5	2.42169	2.04305			24525.8	1.17527		2849.16	0.100822	0.577966		27811.8	2.47537	1.37912
24231.5	2.09136		2786.47	0.818799	0.768322		26624.4	1.90313	2.04829			24525.7	0.896463		2849.16	0.175546	0.577169		27811.7	2.46274	1.3835
24231.4	1.6235		2786.47	0.847309	0.761518		26624.4	1.47467	2.05331			24525.7	0.683065		2849.16	0.31943	0.576437		27811.7	2.30092	1.38787
24231.4	1.28403		2786.47	0.849934	0.754674		26624.3	1.37371	2.05811			24525.6	0.678953		2849.15	0.446961	0.57577		27811.6	2.0057	1.39222
24231.3	1.37057		2786.47	0.837072	0.747797		26624.2	1.63343	2.06271			24525.6	0.897272		2849.15	0.520998	0.57517		27811.5	1.61942	1.39655
24231.2	1.75083		2786.46	0.817141	0.740898		26624.2	2.00469	2.0671			24525.5	1.18541		2849.15	0.522937	0.574637		27811.5	1.20616	1.40084
24231.2	2.09892		2786.46	0.793128	0.733986		26624.1	2.30331	2.07131			24525.5	1.43674		2849.15	0.451073	0.574171		27811.4	0.845264	1.40509
24231.1	2.25245		2786.46	0.762769	0.727071		26624.1	2.46313	2.07533			24525.4	1.59933		2849.15	0.320386	0.573769		27811.3	0.619364	1.4093
24231.1	2.17134		2786.46	0.719023	0.720163		26624	2.48443	2.07919			24525.3	1.65602		2849.14	0.16922	0.573429		27811.2	0.555757	1.41344
24231	1.89339		2786.46	0.650818	0.713273		26623.9	2.4018	2.08288			24525.3	1.61927		2849.14	0.140044	0.573146		27811.2	0.571658	1.41753
24231	1.51743		2786.45	0.546747	0.70641		26623.9	2.26169	2.08642			24525.2	1.52553		2849.14	0.270905	0.572917		27811.1	0.585303	1.42155
24230.9	1.20246		2786.45	0.401994	0.699583		26623.8	2.10424	2.0898			24525.2	1.42277		2849.14	0.390898	0.572737		27811	0.573152	1.4255
24230.9	1.13355		2786.45	0.22736	0.692802		26623.7	1.95036	2.09304			24525.1	1.34934		2849.13	0.460571	0.5726		27811	0.534711	1.42938
24230.8	1.33181		2786.45	0.103817	0.686077		26623.7	1.79702	2.09614			24525.1	1.31192		2849.13	0.477396	0.572501		27810.9	0.479094	1.43318
24230.7	1.64807		2786.44	0.230885	0.679417		26623.6	1.62316	2.09911			24525	1.28292		2849.13	0.46457	0.572433		27810.8	0.445486	1.43689
24230.7	1.98357		2786.44	0.394655	0.672831		26623.5	1.40485	2.10194			24524.9	1.22121		2849.13	0.472502	0.57239		27810.8	0.497346	1.44052
24230.6	2.31141		2786.44	0.526231	0.666329		26623.5	1.13586	2.10464			24524.9	1.09397		2849.13	0.548799	0.572365		27810.7	0.626491	1.44405
24230.6	2.63179		2786.44	0.627219	0.659919		26623.4	0.855785	2.10722			24524.8	0.885923		2849.12	0.686796	0.57235		27810.6	0.749575	1.44749
24230.5	2.94434		2786.44	0.719259	0.65361		26623.3	0.695006	2.10967			24524.8	0.600696		2849.12	0.843031	0.572337		27810.6	0.794828	1.45081
24230.5	3.23127		2786.43	0.823498	0.647412		26623.3	0.800429	2.11198			24524.7	0.269733		2849.12	0.977937	0.572318		27810.5	0.750048	1.45403
24230.4	3.45076		2786.43	0.939866	0.641332		26623.2	1.06986	2.11417			24524.7	0.215033		2849.12	1.06659	0.572284		27810.4	0.726121	1.45712
24230.4	3.54645		2786.43	1.04564	0.63538		26623.2	1.35252	2.11623			24524.6	0.561458		2849.11	1.09774	0.572228		27810.4	0.940142	1.4601
24230.3	3.47139		2786.43	1.11099	0.629561		26623.1	1.60867	2.11814			24524.5	0.889221		2849.11	1.07065	0.572139		27810.3	1.39688	1.46294
24230.2	3.21365		2786.42	1.11385	0.623886		26623	1.87154	2.11991			24524.5	1.14409		2849.11	0.99041	0.572007		27810.2	1.93059	1.46565
24230.2	2.80889		2786.42	1.04682	0.618361		26623	2.19001	2.12153			24524.4	1.31956		2849.11	0.862885	0.571824		27810.1	2.40349	1.46822
24230.1	2.33447		2786.42	0.91758	0.612996		26622.9	2.56784	2.12298			24524.4	1.44062		2849.11	0.691666	0.571583		27810.1	2.72307	1.47065
24230.1	1.89453		2786.42	0.744941	0.607798		26622.8	2.94606	2.12425			24524.3	1.54839		2849.1	0.479515	0.571276		27810	2.84265	1.47294
24230	1.60997		2786.42	0.552757	0.602775		26622.8	3.23503	2.12534			24524.3	1.67511		2849.1	0.236951	0.570897		27809.9	2.76431	1.47508
24230	1.57728		2786.41	0.363566	0.597935		26622.7	3.35482	2.12622			24524.2	1.82681		2849.1	0.113213	0.570439		27809.9	2.53521	1.47707
24229.9	1.75785		2786.41	0.194633	0.593284		26622.6	3.26037	2.12687			24524.1	1.98129		2849.1	0.354922	0.569895		27809.8	2.23527	1.47891
24229.8	1.98923		2786.41	0.0703912	0.588828		26622.6	2.95104	2.12729			24524.1	2.09459		2849.09	0.602222	0.569262		27809.7	1.95692	1.4806
24229.8	2.11741		2786.41	0.112374	0.584574		26622.5	2.47052	2.12744			24524	2.11636		2849.09	0.792989	0.568533		27809.7	1.77623	1.48213
24229.7	2.05889		2786.41	0.216894	0.580527		26622.4	1.90932	2.12733			24524	2.01542		2849.09	0.898306	0.567705		27809.6	1.72101	1.48351
24229.7	1.81331		2786.4	0.319263	0.576691		26622.4	1.43608	2.12691			24523.9	1.80217		2849.09	0.903312	0.566774		27809.5	1.76431	1.48473
24229.6	1.45956		2786.4	0.416932	0.573071		26622.3	1.33111	2.12619			24523.9	1.52871		2849.08	0.809197	0.565738		27809.5	1.85606	1.48579
24229.6	1.14219		2786.4	0.50653	0.569671		26622.3	1.67879	2.12514			24523.8	1.26005		2849.08	0.632849	0.564594		27809.4	1.9548	1.4867
24229.5	1.02989		2786.4	0.581809	0.566494		26622.2	2.21102	2.12375			24523.7	1.03068		2849.08	0.405414	0.56334		27809.3	2.0373	1.48746
24229.5	1.16518		2786.39	0.636036	0.563549		26622.1	2.71401	2.12199			24523.7	0.814531		2849.08	0.191543	0.561977		27809.3	2.09516	1.48807
24229.4	1.43288		2786.39	0.664876	0.56084		26622.1	3.07399	2.11985			24523.6	0.551242		2849.08	0.228282	0.560508		27809.2	2.12406	1.48855
24229.3	1.74126		2786.39	0.668014	0.558369		26622	3.22217	2.11731			24523.6	0.48348		2849.07	0.43157	0.558937		27809.1	2.11004	1.4889
24229.3	2.0539		2786.39	0.648414	0.55614		26621.9	3.12223	2.11435			24523.5	1.15984		2849.07	0.611719	0.557268		27809	2.02387	1.48913
24229.2	2.35867		2786.39	0.609486	0.554157		26621.9	2.77305	2.11096			24523.5	2.13589		2849.07	0.733287	0.555506		27809	1.83075	1.48925
24229.2	2.65215		2786.38	0.552357	0.55242		26621.8	2.21134	2.10712			24523.4	2.98498		2849.07	0.784241	0.553656		27808.9	1.50932	1.48926
24229.1	2.9215		2786.38	0.475976	0.550933		26621.7	1.51085	2.10282			24523.3	3.26793		2849.06	0.767409	0.551725		27808.8	1.06677	1.48919
24229.1	3.13328		2786.38	0.38054	0.549697		26621.7	0.798254	2.09804			24523.3	2.69516		2849.06	0.707419	0.549719		27808.8	0.544393	1.48904
24229	3.30163		2786.38	0.271651	0.548713		26621.6	0.508706	2.09278			24523.2	1.77234		2849.06	0.658127	0.547648		27808.7	0.133091	1.48882
24229	3.68203		2786.37	0.162224	0.547984		26621.5	0.980287	2.08703			24523.2	2.64887		2849.06	0.682814	0.545519		27808.6	0.565698	1.48857
24228.9	4.72531		2786.37	0.0718933	0.547509		26621.5	1.51027	2.08078			24523.1	4.00969		2849.06	0.788516	0.543343		27808.6	0.997641	1.48828
24228.8	6.35797		2786.37	0.0314939	0.547292		26621.4	1.93909	2.07403			24523.1	3.3963		2849.05	0.917729	0.541132		27808.5	1.32695	1.48798
24228.8	7.67424		2786.37	0.0341084	0.547333		26621.3	2.26198	2.06677			24523	2.70423		2849.05	1.00951	0.538896		27808.4	1.55085	1.48767
24228.7	7.30329		2786.37	0.0475032	0.547634		26621.3	2.50159	2.059			24522.9	12.3792		2849.05	1.02744	0.536649		27808.4	1.68255	1.48738
24228.7	4.39879		2786.36	0.114962	0.548195		26621.2	2.68427	2.05072			24522.9	28.327		2849.05	0.960254	0.534404		27808.3	1.7352	1.48711
24228.6	7.89652		2786.36	0.211633	0.549018		26621.2	2.83336	2.04194			24522.8	49.0443		2849.04	0.81751	0.532173		27808.2	1.71475	1.48688
24228.6	22.1493		2786.36	0.309917	0.550101		26621.1	2.97065	2.03267			24522.8	72.0683		2849.04	0.624331	0.529972		27808.2	1.62426	1.48671
24228.5	42.29		2786.36	0.393462	0.551446		26621	3.1167	2.02291			24522.7	93.9778		2849.04	0.417737	0.527815		27808.1	1.47469	1.48662
24228.5	66.1215		2786.36	0.464845	0.55305		26621	3.28249	2.01269			24522.7	111.096		2849.04	0.254527	0.525716		27808	1.29506	1.48662
24228.4	90.5411		2786.35	0.548809	0.554916		26620.9	3.45531	2.00201			24522.6	120.355		2849.04	0.225455	0.523691		27807.9	1.1386	1.48674
24228.3	111.79		2786.35	0.672341	0.557043		26620.8	3.59179	1.99089			24522.5	120.06		2849.03	0.300275	0.521756		27807.9	1.07478	1.48698
24228.3	126.235		2786.35	0.832544	0.559431		26620.8	3.62643	1.97935			24522.5	110.317		2849.03	0.367566	0.519925		27807.8	1.14319	1.48736
24228.2	131.24		2786.35	0.993595	0.562079		26620.7	3.49155	1.9674			24522.4	92.9919		2849.03	0.391689	0.518215		27807.7	1.3103	1.48791
24228.2	125.848		2786.34	1.10802	0.564988		26620.6	3.1397	1.95509			24522.4	71.2276		2849.03	0.369925	0.51664		27807.7	1.50534	1.48862
24228.1	111.053		2786.34	1.13554	0.568155		26620.6	2.56258	1.94243			24522.3	48.6502		2849.02	0.31431	0.515216		27807.6	1.66772	1.48951
24228.1	89.5739		2786.34	1.05471	0.57158		26620.5	1.80841	1.92946			24522.3	28.5214		2849.02	0.253859	0.513957		27807.5	1.75927	1.49061
24228	65.1793		2786.34	0.86948	0.575264		26620.4	1.03542	1.9162			24522.2	13.074		2849.02	0.238562	0.51288		27807.5	1.76512	1.49191
24227.9	41.7749		2786.34	0.613239	0.579205		26620.4	0.823274	1.9027			24522.1	3.28666		2849.02	0.291595	0.511999		27807.4	1.6952	1.49343
24227.9	22.5176		2786.33	0.364802	0.583403		26620.3	1.4173	1.88898			24522.1	2.17127		2849.02	0.373431	0.511326		27807.3	1.58473	1.49517
24227.8	9.23892		2786.33	0.30977	0.587856		26620.3	2.05871	1.87509			24522	3.17266		2849.01	0.446784	0.510875		27807.3	1.48814	1.49715
24227.8	2.61139		2786.33	0.460026	0.592562		26620.2	2.49817	1.86105			24522	2.41975		2849.01	0.495995	0.510659		27807.2	1.45707	1.49935
24227.7	1.96967		2786.33	0.598656	0.597519		26620.1	2.67769	1.8469			24521.9	1.92349		2849.01	0.517596	0.51069		27807.1	1.50559	1.5018
24227.7	1.5592		2786.32	0.660024	0.602726		26620.1	2.60932	1.8327			24521.9	2.58349		2849.01	0.511818	0.510979		27807.1	1.59978	1.50447
24227.6	2.2571		2786.32	0.647859	0.60818		26620	2.34863	1.81847			24521.8	3.20029		2849	0.47695	0.511536		27807	1.68624	1.50738
24227.6	3.53336		2786.32	0.593901	0.613879		26619.9	1.97157	1.80426			24521.8	3.40504		2849	0.408987	0.512371		27806.9	1.72108	1.51052
24227.5	3.88143		2786.32	0.537553	0.61982		26619.9	1.54927	1.79011			24521.7	3.32429		2849	0.306773	0.513491		27806.8	1.67943	1.5139
24227.4	3.14377		2786.32	0.501848	0.626002		26619.8	1.13011	1.77606			24521.6	3.05372		2849	0.18101	0.514904		27806.8	1.55522	1.51749
24227.4	1.77073		2786.31	0.480578	0.632419		26619.7	0.749943	1.76214			24521.6	2.59104		2848.99	0.0973698	0.516613		27806.7	1.35948	1.52131
24227.3	0.49075		2786.31	0.455954	0.639068		26619.7	0.518312	1.74841			24521.5	1.96961		2848.99	0.186583	0.518624		27806.6	1.11883	1.52534
24227.3	0.774361		2786.31	0.423302	0.645944		26619.6	0.654831	1.73489			24521.5	1.34308		2848.99	0.307687	0.520937		27806.6	0.873367	1.52957
24227.2	1.07473		2786.31	0.396301	0.653044		26619.5	1.01429	1.72162			24521.4	0.959891		2848.99	0.397024	0.523557		27806.5	0.670378	1.53398
24227.2	0.865258		2786.31	0.391636	0.660363		26619.5	1.38539	1.70864			24521.4	0.914496		2848.99	0.438432	0.526484		27806.4	0.545132	1.53856
24227.1	0.387031		2786.3	0.404806	0.667895		26619.4	1.67874	1.69598			24521.3	0.943747		2848.98	0.427162	0.529719		27806.4	0.48873	1.54329
24227.1	0.321473		2786.3	0.407618	0.675636		26619.4	1.84962	1.68367			24521.2	0.873781		2848.98	0.368121	0.533264		27806.3	0.456734	1.54816
24227	0.819924		2786.3	0.368209	0.683579		26619.3	1.88143	1.67174			24521.2	0.75712		2848.98	0.283627	0.537118		27806.2	0.422241	1.55316
24226.9	1.29696		2786.3	0.266082	0.69172		26619.2	1.78028	1.66023			24521.1	0.802762		2848.98	0.236419	0.541276		27806.2	0.393322	1.55824
24226.9	1.68578		2786.29	0.0982841	0.700049		26619.2	1.56672	1.64914			24521.1	1.11743		2848.97	0.293912	0.545736		27806.1	0.394423	1.56341
24226.8	1.89852		2786.29	0.122505	0.708558		26619.1	1.26568	1.63852			24521	1.5622		2848.97	0.399923	0.550492		27806	0.44922	1.56863
24226.8	1.86814		2786.29	0.362258	0.717238		26619	0.898875	1.62837			24521	2.00081		2848.97	0.47834	0.555537		27806	0.585579	1.57389
24226.7	1.61602		2786.29	0.586314	0.726078		26619	0.483063	1.61871			24520.9	2.34506		2848.97	0.491416	0.560864		27805.9	0.832447	1.57915
24226.7	1.27502		2786.29	0.762503	0.735068		26618.9	0.0388627	1.60955			24520.8	2.52983		2848.97	0.428541	0.566463		27805.8	1.19759	1.58441
24226.6	1.06325		2786.28	0.875468	0.744201		26618.8	0.432503	1.60091			24520.8	2.50624		2848.96	0.302112	0.572324		27805.7	1.66147	1.58962
24226.6	1.11155		2786.28	0.932374	0.753467		26618.8	0.884966	1.59279			24520.7	2.24985		2848.96	0.149697	0.578436		27805.7	2.18382	1.59477
24226.5	1.29193		2786.28	0.957227	0.762854		26618.7	1.2921	1.58519			24520.7	1.77907		2848.96	0.115222	0.584789		27805.6	2.71022	1.59983
24226.4	1.45352		2786.28	0.971787	0.77235		26618.6	1.61653	1.57813			24520.6	1.18969		2848.96	0.24122	0.59137		27805.5	3.1786	1.60477
24226.4	1.54375		2786.27	0.976039	0.781941		26618.6	1.82239	1.57159			24520.6	0.801417		2848.95	0.356044	0.598166		27805.5	3.52758	1.60958
24226.3	1.56015		2786.27	0.94978	0.791614		26618.5	1.88089	1.56557			24520.5	1.11471		2848.95	0.442721	0.605164		27805.4	3.7068	1.61421
24226.3	1.51972		2786.27	0.874491	0.801355		26618.5	1.77612	1.56006			24520.4	1.73759		2848.95	0.515737	0.612349		27805.3	3.68759	1.61865
24226.2	1.44546		2786.27	0.756234	0.81115		26618.4	1.51012	1.55506			24520.4	2.31753		2848.95	0.591715	0.619708		27805.3	3.47106	1.62288
24226.2	1.35179		2786.27	0.641574	0.820985		26618.3	1.10614	1.55055			24520.3	2.76122		2848.95	0.674671	0.627226		27805.2	3.09104	1.62688
24226.1	1.23878		2786.26	0.612243	0.830846		26618.3	0.608675	1.54651			24520.3	3.04324		2848.94	0.755226	0.634889		27805.1	2.6105	1.63061
24226	1.10935		2786.26	0.702554	0.840719		26618.2	0.0798961	1.54292			24520.2	3.15789		2848.94	0.819365	0.642682		27805.1	2.11242	1.63406
24226	0.994272		2786.26	0.846799	0.850588		26618.1	0.412412	1.53977			24520.2	3.1033		2848.94	0.85557	0.650589		27805	1.68541	1.63721
24225.9	0.949147		2786.26	0.96861	0.860437		26618.1	0.798583	1.53702			24520.1	2.88207		2848.94	0.85723	0.658593		27804.9	1.39784	1.64004
24225.9	1.00048		2786.25	1.02397	0.870249		26618	1.03035	1.53465			24520	2.51923		2848.93	0.823183	0.666678		27804.9	1.25617	1.64253
24225.8	1.1086		2786.25	0.994301	0.880008		26617.9	1.09173	1.53263			24520	2.10253		2848.93	0.759856	0.674827		27804.8	1.19434	1.64466
24225.8	1.21341		2786.25	0.878513	0.889697		26617.9	1.02132	1.53093			24519.9	1.8387		2848.93	0.687145	0.683023		27804.7	1.13196	1.64643
24225.7	1.27785		2786.25	0.689363	0.899299		26617.8	0.944893	1.52951			24519.9	1.97118		2848.93	0.644257	0.69125		27804.6	1.02347	1.64782
24225.7	1.29157		2786.25	0.457096	0.908797		26617.7	1.05177	1.52835			24519.8	2.44379		2848.92	0.673617	0.699494		27804.6	0.860061	1.64881
24225.6	1.26448		2786.24	0.278789	0.918173		26617.7	1.37849	1.52741			24519.8	2.98526		2848.92	0.774378	0.707737		27804.5	0.652845	1.64942
24225.5	1.22725		2786.24	0.389732	0.927411		26617.6	1.78874	1.52665			24519.7	3.39714		2848.92	0.898189	0.715966		27804.4	0.411948	1.64961
24225.5	1.23789		2786.24	0.674414	0.936493		26617.6	2.16039	1.52604			24519.6	3.58957		2848.92	0.991937	0.724165		27804.4	0.13114	1.64939
24225.4	1.36689		2786.24	0.982806	0.945402		26617.5	2.42359	1.52555			24519.6	3.55572		2848.92	1.02172	0.732318		27804.3	0.240789	1.64876
24225.4	1.63751		2786.24	1.27676	0.954121		26617.4	2.54784	1.52514			24519.5	3.34602		2848.91	0.979116	0.740412		27804.2	0.701362	1.6477
24225.3	1.99395		2786.23	1.53808	0.962634		26617.4	2.53194	1.52478			24519.5	3.03487		2848.91	0.883385	0.74843		27804.2	1.26535	1.64622
24225.3	2.33905		2786.23	1.75145	0.970922		26617.3	2.39601	1.52443			24519.4	2.68327		2848.91	0.780699	0.75636		27804.1	1.89159	1.64433
24225.2	2.57678		2786.23	1.90093	0.978969		26617.2	2.17346	1.52407			24519.4	2.31424		2848.91	0.73059	0.764191		27804	2.51138	1.64202
24225.2	2.63741		2786.23	1.97114	0.986758		26617.2	1.90261	1.52365			24519.3	1.91871		2848.9	0.762617	0.77191		27804	3.04665	1.63931
24225.1	2.49295		2786.22	1.95137	0.994272		26617.1	1.61868	1.52315			24519.2	1.48571		2848.9	0.847167	0.779505		27803.9	3.43062	1.6362
24225	2.16278		2786.22	1.84099	1.00149		26617	1.34808	1.52254			24519.2	1.02998		2848.9	0.935073	0.786966		27803.8	3.62269	1.6327
24225	1.70752		2786.22	1.65358	1.00841		26617	1.10854	1.52178			24519.1	0.600377		2848.9	0.994986	0.794281		27803.8	3.61321	1.62883
24224.9	1.21361		2786.22	1.41674	1.015		26616.9	0.917698	1.52086			24519.1	0.27878		2848.9	1.01571	0.80144		27803.7	3.41777	1.6246
24224.9	0.77708		2786.22	1.16617	1.02125		26616.8	0.810865	1.51975			24519	0.170752		2848.89	0.998718	0.808435		27803.6	3.06586	1.62002
24224.8	0.499391		2786.21	0.934411	1.02715		26616.8	0.849031	1.51843			24519	0.136987		2848.89	0.952957	0.815256		27803.5	2.59104	1.61512
24224.8	0.446327		2786.21	0.74115	1.03268		26616.7	1.06875	1.51687			24518.9	0.0263237		2848.89	0.893201	0.821897		27803.5	2.02888	1.60991
24224.7	0.520207		2786.21	0.598118	1.03783		26616.7	1.44004	1.51507			24518.8	0.325838		2848.89	0.838675	0.828351		27803.4	1.42449	1.6044
24224.7	0.617502		2786.21	0.530503	1.04259		26616.6	1.90271	1.51301			24518.8	0.708756		2848.88	0.806638	0.834612		27803.3	0.859734	1.59863
24224.6	0.724339		2786.2	0.567026	1.04694		26616.5	2.38917	1.51067			24518.7	1.09874		2848.88	0.800993	0.840675		27803.3	0.579432	1.59261
24224.5	0.851672		2786.2	0.681087	1.05086		26616.5	2.82838	1.50805			24518.7	1.4246		2848.88	0.80919	0.846536		27803.2	0.838149	1.58636
24224.5	1.01168		2786.2	0.810393	1.05436		26616.4	3.15417	1.50514			24518.6	1.64034		2848.88	0.816027	0.852191		27803.1	1.26423	1.57992
24224.4	1.21376		2786.2	0.913947	1.05741		26616.3	3.3157	1.50194			24518.6	1.73977		2848.88	0.820417	0.857638		27803.1	1.6656	1.5733
24224.4	1.45565		2786.2	0.985561	1.06002		26616.3	3.28461	1.49844			24518.5	1.76054		2848.87	0.837143	0.862875		27803	2.00689	1.56654
24224.3	1.7156		2786.19	1.0434	1.06216		26616.2	3.05658	1.49465			24518.4	1.77066		2848.87	0.87825	0.867901		27802.9	2.27092	1.55966
24224.3	1.95465		2786.19	1.10325	1.06383		26616.1	2.64892	1.49058			24518.4	1.83214		2848.87	0.931891	0.872715		27802.9	2.42851	1.55268
24224.2	2.12635		2786.19	1.15208	1.06503		26616.1	2.09736	1.48623			24518.3	1.96131		2848.87	0.966028	0.87732		27802.8	2.44014	1.54563
24224.1	2.18845		2786.19	1.149	1.06574		26616	1.45453	1.48161			24518.3	2.1286		2848.86	0.950366	0.881717		27802.7	2.27262	1.53854
24224.1	2.11414		2786.19	1.04927	1.06597		26615.9	0.79441	1.47673			24518.2	2.2927		2848.86	0.871841	0.885912		27802.7	1.91756	1.53142
24224	1.90374		2786.18	0.825963	1.06571		26615.9	0.307224	1.47162			24518.2	2.42413		2848.86	0.735432	0.889909		27802.6	1.4026	1.5243
24224	1.60082		2786.18	0.478827	1.06495		26615.8	0.555006	1.46628			24518.1	2.50482		2848.86	0.55361	0.893713		27802.5	0.791904	1.51721
24223.9	1.32075		2786.18	0.0551524	1.0637		26615.7	0.922574	1.46074			24518.1	2.51732		2848.85	0.332956	0.89733		27802.4	0.190173	1.51017
24223.9	1.25701		2786.18	0.486628	1.06196		26615.7	1.14125	1.45501			24518	2.43714		2848.85	0.0843627	0.900766		27802.4	0.392436	1.50322
24223.8	1.49054		2786.17	1.01314	1.05973		26615.6	1.19831	1.44912			24517.9	2.23487		2848.85	0.27478	0.90403		27802.3	0.767887	1.49636
24223.8	1.86105		2786.17	1.51338	1.057		26615.6	1.13243	1.4431			24517.9	1.88686		2848.85	0.645569	0.907127		27802.2	0.945446	1.48962
24223.7	2.19698		2786.17	1.94939	1.0538		26615.5	1.02327	1.43696			24517.8	1.38858		2848.85	1.04125	0.910067		27802.2	0.920329	1.48302
24223.6	2.40791		2786.17	2.2914	1.05012		26615.4	0.981245	1.43074			24517.8	0.7647		2848.84	1.41495	0.91286		27802.1	0.733429	1.47657
24223.6	2.46719		2786.17	2.51769	1.04596		26615.4	1.08285	1.42447			24517.7	0.115875		2848.84	1.71891	0.915517		27802	0.471551	1.4703
24223.5	2.39685		2786.16	2.61586	1.04135		26615.3	1.29887	1.41818			24517.7	0.65936		2848.84	1.91853	0.918052		27802	0.356598	1.46423
24223.5	2.2527		2786.16	2.58548	1.03629		26615.2	1.55202	1.41189			24517.6	1.29077		2848.84	2.00337	0.920475		27801.9	0.604645	1.45835
24223.4	2.09833		2786.16	2.44078	1.03078		26615.2	1.78483	1.40563			24517.5	1.79548		2848.83	1.98989	0.922801		27801.8	0.985991	1.4527
24223.4	1.9683		2786.16	2.21087	1.02486		26615.1	1.96542	1.39943			24517.5	2.14849		2848.83	1.91377	0.92504		27801.8	1.39084	1.44728
24223.3	1.84371		2786.15	1.9359	1.01852		26615	2.07795	1.39332			24517.4	2.37092		2848.83	1.81334	0.927206		27801.7	1.77114	1.4421
24223.3	1.66744		2786.15	1.65886	1.01178		26615	2.11617	1.38733			24517.4	2.52043		2848.83	1.71161	0.92931		27801.6	2.07014	1.43716
24223.2	1.38384		2786.15	1.41447	1.00467		26614.9	2.0811	1.38148			24517.3	2.65951		2848.83	1.60889	0.931363		27801.6	2.22631	1.43249
24223.1	0.968245		2786.15	1.21891	0.997201		26614.8	1.98097	1.37581			24517.3	2.81387		2848.82	1.49149	0.93338		27801.5	2.19419	1.42808
24223.1	0.437683		2786.15	1.06694	0.98939		26614.8	1.83089	1.37033			24517.2	2.95668		2848.82	1.34658	0.935373		27801.4	1.9629	1.42394
24223	0.177311		2786.14	0.940254	0.981261		26614.7	1.64976	1.36509			24517.1	3.03384		2848.82	1.17084	0.937355		27801.3	1.5653	1.42007
24223	0.754068		2786.14	0.821059	0.972835		26614.7	1.45473	1.3601			24517.1	3.00256		2848.82	0.970758	0.93934		27801.3	1.07954	1.41648
24222.9	1.244		2786.14	0.701712	0.964137		26614.6	1.25651	1.35539			24517	2.85562		2848.81	0.759406	0.94134		27801.2	0.646167	1.41317
24222.9	1.57137		2786.14	0.588909	0.955191		26614.5	1.05956	1.35096			24517	2.62583		2848.81	0.554097	0.943366		27801.1	0.524344	1.41013
24222.8	1.70343		2786.13	0.502843	0.946022		26614.5	0.865761	1.34685			24516.9	2.37348		2848.81	0.375915	0.945427		27801.1	0.696824	1.40738
24222.8	1.65832		2786.13	0.461981	0.936655		26614.4	0.6756	1.34306			24516.9	2.15912		2848.81	0.249927	0.947532		27801	0.830334	1.40491
24222.7	1.50701		2786.13	0.452969	0.927116		26614.3	0.484279	1.33962			24516.8	2.01028		2848.81	0.196454	0.949689		27800.9	0.807683	1.40272
24222.6	1.35012		2786.13	0.431664	0.917433		26614.3	0.27971	1.33652			24516.7	1.90803		2848.8	0.201949	0.951908		27800.9	0.625058	1.4008
24222.6	1.25345		2786.13	0.363344	0.907631		26614.2	0.051563	1.33379			24516.7	1.80937		2848.8	0.240264	0.954195		27800.8	0.39352	1.39915
24222.5	1.18749		2786.12	0.277156	0.897738		26614.1	0.198448	1.33142			24516.6	1.68015		2848.8	0.308571	0.956558		27800.7	0.552641	1.39777
24222.5	1.07203		2786.12	0.349282	0.887783		26614.1	0.43901	1.32943			24516.6	1.50867		2848.8	0.399249	0.959002		27800.7	1.06532	1.39664
24222.4	0.875962		2786.12	0.614148	0.877793		26614	0.625735	1.32781			24516.5	1.30108		2848.79	0.487617	0.961531		27800.6	1.64078	1.39577
24222.4	0.689003		2786.12	0.927064	0.867797		26613.9	0.709593	1.32656			24516.5	1.07153		2848.79	0.544047	0.964148		27800.5	2.16379	1.39516
24222.3	0.719637		2786.12	1.19536	0.857821		26613.9	0.658647	1.32567			24516.4	0.838136		2848.79	0.54512	0.966853		27800.5	2.55221	1.39479
24222.2	0.957014		2786.11	1.35496	0.847894		26613.8	0.486615	1.32513			24516.3	0.636006		2848.79	0.482403	0.969647		27800.4	2.74221	1.39466
24222.2	1.17916		2786.11	1.36858	0.83804		26613.8	0.358237	1.32494			24516.3	0.559092		2848.79	0.379913	0.972529		27800.3	2.69531	1.39477
24222.1	1.25218		2786.11	1.23409	0.828285		26613.7	0.597042	1.32508			24516.2	0.713366		2848.78	0.345725	0.975497		27800.3	2.40583	1.39512
24222.1	1.13068		2786.11	0.988801	0.818653		26613.6	1.00796	1.32554			24516.2	1.04378		2848.78	0.505763	0.978549		27800.2	1.90341	1.39568
24222	0.830045		2786.1	0.709252	0.809171		26613.6	1.39811	1.32629			24516.1	1.45704		2848.78	0.777263	0.981679		27800.1	1.24935	1.39647
24222	0.409535		2786.1	0.508752	0.79986		26613.5	1.68822	1.32732			24516.1	1.8937		2848.78	1.05756	0.984882		27800	0.532642	1.39747
24221.9	0.108386		2786.1	0.472682	0.790743		26613.4	1.84327	1.32862			24516	2.30309		2848.77	1.28291	0.988152		27800	0.283792	1.39868
24221.9	0.519578		2786.1	0.518888	0.781842		26613.4	1.86299	1.33015			24515.9	2.63424		2848.77	1.40749	0.991481		27799.9	0.895004	1.40009
24221.8	0.882183		2786.1	0.544852	0.773176		26613.3	1.77483	1.33189			24515.9	2.83962		2848.77	1.40313	0.994862		27799.8	1.42474	1.4017
24221.7	1.15332		2786.09	0.543798	0.764764		26613.2	1.62214	1.33382			24515.8	2.88383		2848.77	1.26403	0.998285		27799.8	1.82281	1.4035
24221.7	1.34757		2786.09	0.543037	0.756623		26613.2	1.44921	1.33591			24515.8	2.75385		2848.76	1.00886	1.00174		27799.7	2.08419	1.40549
24221.6	1.49409		2786.09	0.536978	0.748772		26613.1	1.28761	1.33812			24515.7	2.46818		2848.76	0.678592	1.00522		27799.6	2.20828	1.40767
24221.6	1.61153		2786.09	0.483397	0.741223		26613	1.15075	1.34043			24515.7	2.08377		2848.76	0.337295	1.00871		27799.6	2.18934	1.41003
24221.5	1.69446		2786.08	0.351407	0.733991		26613	1.04142	1.3428			24515.6	1.70047		2848.76	0.191142	1.0122		27799.5	2.01976	1.41256
24221.5	1.71994		2786.08	0.180612	0.727087		26612.9	0.966707	1.3452			24515.5	1.44956		2848.76	0.408013	1.01567		27799.4	1.70141	1.41527
24221.4	1.66518		2786.08	0.254699	0.720519		26612.9	0.943743	1.3476			24515.5	1.41311		2848.75	0.632115	1.01913		27799.4	1.25738	1.41814
24221.4	1.52387		2786.08	0.489721	0.714297		26612.8	0.983584	1.34997			24515.4	1.52279		2848.75	0.819764	1.02255		27799.3	0.745264	1.42116
24221.3	1.31764		2786.08	0.664818	0.708425		26612.7	1.07035	1.35228			24515.4	1.6451		2848.75	0.995015	1.02592		27799.2	0.366617	1.42435
24221.2	1.10389		2786.07	0.709956	0.702908		26612.7	1.16789	1.3545			24515.3	1.69867		2848.75	1.18543	1.02923		27799.2	0.629387	1.42768
24221.2	0.969971		2786.07	0.599763	0.697747		26612.6	1.2436	1.35661			24515.3	1.66098		2848.74	1.40278	1.03248		27799.1	1.07811	1.43115
24221.1	0.974399		2786.07	0.348232	0.692942		26612.5	1.28279	1.35856			24515.2	1.54431		2848.74	1.639	1.03564		27799	1.44733	1.43477
24221.1	1.07728		2786.07	0.0050586	0.688493		26612.5	1.28906	1.36035			24515.1	1.38091		2848.74	1.87108	1.0387		27798.9	1.68561	1.43851
24221	1.20498		2786.07	0.367287	0.684397		26612.4	1.27601	1.36193			24515.1	1.21979		2848.74	2.06688	1.04167		27798.9	1.77785	1.44237
24221	1.33144		2786.06	0.691703	0.680652		26612.3	1.25932	1.3633			24515	1.12406		2848.74	2.19058	1.04452		27798.8	1.72766	1.44635
24220.9	1.47099		2786.06	0.913421	0.677253		26612.3	1.25842	1.36442			24515	1.14071		2848.73	2.20947	1.04725		27798.7	1.55186	1.45044
24220.9	1.63365		2786.06	1.002	0.674192		26612.2	1.30434	1.36529			24514.9	1.25304		2848.73	2.10203	1.04986		27798.7	1.27544	1.45463
24220.8	1.79659		2786.06	0.957108	0.671461		26612.1	1.43128	1.36587			24514.9	1.39604		2848.73	1.86563	1.05232		27798.6	0.927285	1.4589
24220.7	1.91607		2786.05	0.803917	0.66905		26612.1	1.64674	1.36616			24514.8	1.51274		2848.73	1.523	1.05464		27798.5	0.542677	1.46326
24220.7	1.95766		2786.05	0.582288	0.666947		26612	1.91998	1.36616			24514.8	1.58018		2848.72	1.13107	1.05681		27798.5	0.236574	1.46769
24220.6	1.91595		2786.05	0.334319	0.665138		26612	2.20567	1.36586			24514.7	1.60876		2848.72	0.808825	1.05882		27798.4	0.434448	1.47218
24220.6	1.81631		2786.05	0.103366	0.663609		26611.9	2.46916	1.36525			24514.6	1.62658		2848.72	0.752464	1.06067		27798.3	0.794628	1.47672
24220.5	1.7028		2786.05	0.158293	0.662344		26611.8	2.69185	1.36433			24514.6	1.65289		2848.72	0.962903	1.06235		27798.3	1.09665	1.48129
24220.5	1.61952		2786.04	0.348087	0.661326		26611.8	2.86009	1.3631			24514.5	1.67785		2848.72	1.22468	1.06386		27798.2	1.28027	1.4859
24220.4	1.59396		2786.04	0.511264	0.660536		26611.7	2.95201	1.36157			24514.5	1.66846		2848.71	1.42028	1.0652		27798.1	1.30666	1.49052
24220.3	1.62947		2786.04	0.63617	0.659955		26611.6	2.93779	1.35973			24514.4	1.59406		2848.71	1.51458	1.06635		27798.1	1.16234	1.49513
24220.3	1.70803		2786.04	0.711784	0.659564		26611.6	2.79637	1.35761			24514.4	1.44871		2848.71	1.50918	1.06733		27798	0.884573	1.49973
24220.2	1.7994		2786.03	0.729056	0.659346		26611.5	2.53676	1.3552			24514.3	1.25973		2848.71	1.4246	1.06813		27797.9	0.658908	1.50429
24220.2	1.874		2786.03	0.686147	0.659283		26611.4	2.20816	1.35254			24514.2	1.08164		2848.7	1.28967	1.06875		27797.8	0.871856	1.5088
24220.1	1.91648		2786.03	0.591329	0.659356		26611.4	1.88588	1.34963			24514.2	0.971564		2848.7	1.13301	1.06919		27797.8	1.40681	1.51324
24220.1	1.9355		2786.03	0.462046	0.659544		26611.3	1.62803	1.34651			24514.1	0.948898		2848.7	0.976395	1.06946		27797.7	1.97686	1.5176
24220	1.96415		2786.03	0.321088	0.65983		26611.2	1.43114	1.34319			24514.1	0.985799		2848.7	0.831054	1.06955		27797.6	2.44914	1.52185
24220	2.04473		2786.02	0.19461	0.66019		26611.2	1.25024	1.33969			24514	1.04664		2848.69	0.697422	1.06947		27797.6	2.75217	1.52599
24219.9	2.19854		2786.02	0.12687	0.660606		26611.1	1.08009	1.33606			24514	1.10828		2848.69	0.568211	1.06922		27797.5	2.85497	1.52999
24219.8	2.40218		2786.02	0.160455	0.661056		26611.1	1.0012	1.33232			24513.9	1.14674		2848.69	0.433274	1.0688		27797.4	2.76671	1.53385
24219.8	2.59292		2786.02	0.22929	0.661523		26611	1.08342	1.32849			24513.8	1.12877		2848.69	0.284664	1.06821		27797.4	2.53676	1.53755
24219.7	2.69384		2786.02	0.28723	0.66199		26610.9	1.243	1.32462			24513.8	1.0224		2848.69	0.124902	1.06746		27797.3	2.24968	1.54106
24219.7	2.63908		2786.01	0.327068	0.66244		26610.9	1.33643	1.32073			24513.7	0.813527		2848.68	0.108597	1.06655		27797.2	2.00631	1.54438
24219.6	2.39241		2786.01	0.368419	0.662859		26610.8	1.27795	1.31686			24513.7	0.5159		2848.68	0.298302	1.06549		27797.2	1.8766	1.54749
24219.6	1.95762		2786.01	0.452632	0.663234		26610.7	1.05491	1.31306			24513.6	0.178045		2848.68	0.507044	1.06427		27797.1	1.84705	1.55037
24219.5	1.37978		2786.01	0.601966	0.663551		26610.7	0.716502	1.30934			24513.6	0.213189		2848.68	0.714875	1.06291		27797	1.83961	1.553
24219.5	0.739337		2786	0.795393	0.6638		26610.6	0.373816	1.30575			24513.5	0.49743		2848.67	0.910919	1.0614		27797	1.78649	1.55539
24219.4	0.209211		2786	0.994795	0.663971		26610.5	0.293474	1.30233			24513.4	0.689568		2848.67	1.0866	1.05975		27796.9	1.67284	1.55751
24219.3	0.496548		2786	1.16973	0.664056		26610.5	0.470914	1.29909			24513.4	0.759472		2848.67	1.23663	1.05797		27796.8	1.53395	1.55935
24219.3	0.855452		2786	1.30797	0.664047		26610.4	0.608193	1.29609			24513.3	0.708243		2848.67	1.35991	1.05606		27796.7	1.424	1.56091
24219.2	1.03992		2786	1.41587	0.66394		26610.3	0.699743	1.29334			24513.3	0.565592		2848.67	1.45851	1.05402		27796.7	1.36864	1.56216
24219.2	1.0438		2785.99	1.50763	0.66373		26610.3	0.833177	1.29088			24513.2	0.402727		2848.66	1.53446	1.05187		27796.6	1.34149	1.56311
24219.1	0.894824		2785.99	1.58857	0.663415		26610.2	1.05287	1.28873			24513.2	0.364619		2848.66	1.58588	1.04961		27796.5	1.29541	1.56374
24219.1	0.648177		2785.99	1.64613	0.662995		26610.1	1.30883	1.28693			24513.1	0.501277		2848.66	1.60568	1.04724		27796.5	1.20736	1.56406
24219	0.438425		2785.99	1.65712	0.662471		26610.1	1.52159	1.28549			24513	0.66979		2848.66	1.58432	1.04478		27796.4	1.10156	1.56404
24219	0.55746		2785.98	1.60335	0.661846		26610	1.63335	1.28443			24513	0.785463		2848.65	1.51546	1.04223		27796.3	1.05717	1.5637
24218.9	0.929489		2785.98	1.48314	0.661126		26610	1.62052	1.28379			24512.9	0.821897		2848.65	1.40186	1.0396		27796.3	1.16922	1.56303
24218.8	1.34128		2785.98	1.31333	0.660316		26609.9	1.49083	1.28357			24512.9	0.787269		2848.65	1.2596	1.03689		27796.2	1.44094	1.56201
24218.8	1.70746		2785.98	1.12315	0.659426		26609.8	1.27304	1.28378			24512.8	0.729092		2848.65	1.12023	1.03411		27796.1	1.77441	1.56067
24218.7	1.97898		2785.98	0.944134	0.658466		26609.8	1.00401	1.28444			24512.8	0.740933		2848.65	1.02762	1.03128		27796.1	2.05097	1.55899
24218.7	2.12751		2785.97	0.800522	0.657447		26609.7	0.719107	1.28556			24512.7	0.89908		2848.64	1.0192	1.0284		27796	2.16971	1.55698
24218.6	2.15036		2785.97	0.703609	0.656382		26609.6	0.451076	1.28714			24512.6	1.17243		2848.64	1.09523	1.02548		27795.9	2.06525	1.55465
24218.6	2.07472		2785.97	0.650837	0.655285		26609.6	0.239996	1.28918			24512.6	1.47702		2848.64	1.21724	1.02253		27795.9	1.72718	1.552
24218.5	1.95446		2785.97	0.6285	0.65417		26609.5	0.148064	1.29168						2848.64	1.33739	1.01956		27795.8	1.23092	1.54904
24218.4	1.8553		2785.96	0.617229	0.653056		26609.4	0.153999	1.29463						2848.63	1.41761	1.01658		27795.7	0.855079	1.54578
24218.4	1.82882		2785.96	0.598972	0.65196		26609.4	0.195248	1.29803						2848.63	1.43315	1.01361		27795.6	1.09363	1.54223
24218.3	1.88882		2785.96	0.562288	0.650899		26609.3	0.375752	1.30185						2848.63	1.37263	1.01065		27795.6	1.68412	1.53841
24218.3	2.01054		2785.96	0.503774	0.649894		26609.2	0.688232	1.30609						2848.63	1.23832	1.00773		27795.5	2.2399	1.53432
			2785.96	0.426014	0.648959		26609.2	1.04776	1.31072						2848.63	1.04643	1.00485		27795.4	2.6323	1.52997
			2785.95	0.334221	0.648114		26609.1	1.36361	1.31574						2848.62	0.827918	1.00202		27795.4	2.82551	1.52539
			2785.95	0.234431	0.647378		26609.1	1.55471	1.3211						2848.62	0.633893	0.999263		27795.3	2.82698	1.52059
			2785.95	0.137799	0.646773		26609	1.57194	1.3268						2848.62	0.544327	0.996585		27795.2	2.66641	1.51559
			2785.95	0.0923445	0.646317		26608.9	1.41903	1.33279						2848.62	0.615216	0.994001		27795.2	2.38313	1.51041
			2785.95	0.1514	0.646032		26608.9	1.16614	1.33907						2848.61	0.794905	0.991526		27795.1	2.02207	1.50507
			2785.94	0.229892	0.645936		26608.8	0.946087	1.34558						2848.61	1.00908	0.989172		27795	1.63835	1.49959
			2785.94	0.28454	0.646049		26608.7	0.87088	1.3523						2848.61	1.20876	0.986954		27795	1.30833	1.494
			2785.94	0.299626	0.646388		26608.7	0.871804	1.3592						2848.61	1.35346	0.984884		27794.9	1.12863	1.48831
			2785.94	0.270458	0.646972		26608.6	0.787286	1.36625						2848.6	1.40638	0.982973		27794.8	1.14513	1.48255
			2785.93	0.203552	0.647815		26608.5	0.550999	1.3734						2848.6	1.34241	0.981235		27794.8	1.27638	1.47674
			2785.93	0.116554	0.648933		26608.5	0.359861	1.38063						2848.6	1.15965	0.979681		27794.7	1.40212	1.47091
			2785.93	0.0480306	0.650339		26608.4	0.727219	1.3879						2848.6	0.8911	0.978324		27794.6	1.44409	1.46508
			2785.93	0.0878123	0.652044		26608.3	1.29133	1.39517						2848.6	0.623325	0.977173		27794.5	1.36361	1.45929
			2785.93	0.165447	0.65406		26608.3	1.80547	1.40241						2848.59	0.519756	0.976238		27794.5	1.14861	1.45356
			2785.92	0.267166	0.656395		26608.2	2.17476	1.40959						2848.59	0.629299	0.975526		27794.4	0.809935	1.44792
			2785.92	0.40246	0.659057		26608.2	2.36186	1.41667						2848.59	0.762927	0.975042		27794.3	0.393559	1.44239
			2785.92	0.558894	0.662052		26608.1	2.38028	1.42363						2848.59	0.802615	0.974793		27794.3	0.262591	1.437
			2785.92	0.7095	0.665386		26608	2.28538	1.43043						2848.58	0.723758	0.974781		27794.2	0.692708	1.43178
			2785.91	0.826387	0.669062		26608	2.15546	1.43703						2848.58	0.551513	0.975009		27794.1	1.11085	1.42674
			2785.91	0.890144	0.673081		26607.9	2.06268	1.44343						2848.58	0.348925	0.975478		27794.1	1.41946	1.42192
			2785.91	0.894471	0.677444		26607.8	2.04157	1.44958						2848.58	0.246115	0.976189		27794	1.58679	1.41733
			2785.91	0.846604	0.682149		26607.8	2.07862	1.45548						2848.58	0.336736	0.977141		27793.9	1.61517	1.41301
			2785.91	0.764757	0.687194		26607.7	2.13432	1.46109						2848.57	0.470927	0.978331		27793.9	1.53614	1.40897
			2785.9	0.674036	0.692572		26607.6	2.17363	1.4664						2848.57	0.583034	0.979752		27793.8	1.40154	1.40524
			2785.9	0.601543	0.698278		26607.6	2.18248	1.4714						2848.57	0.680617	0.981399		27793.7	1.27404	1.40184
			2785.9	0.569854	0.704301		26607.5	2.16901	1.47608						2848.57	0.780384	0.983262		27793.7	1.21683	1.39879
			2785.9	0.588851	0.710633		26607.4	2.15141	1.48043						2848.56	0.883565	0.985333		27793.6	1.26946	1.3961
			2785.9	0.651153	0.717263		26607.4	2.13568	1.48446						2848.56	0.975475	0.9876		27793.5	1.41765	1.39381
			2785.89	0.734836	0.724183		26607.3	2.09788	1.48815						2848.56	1.03778	0.990052		27793.4	1.6024	1.39192
			2785.89	0.809104	0.73138		26607.3	1.98835	1.49151						2848.56	1.05831	0.992674		27793.4	1.7573	1.39045
			2785.89	0.841518	0.73884		26607.2	1.7557	1.49455						2848.56	1.03441	0.99545		27793.3	1.83296	1.38941
			2785.89	0.807769	0.746548		26607.1	1.3744	1.49726						2848.55	0.972345	0.998362		27793.2	1.80613	1.38881
			2785.88	0.701319	0.754488		26607.1	0.877465	1.49967						2848.55	0.886013	1.00139		27793.2	1.68008	1.38866
			2785.88	0.538558	0.762641		26607	0.522538	1.50177						2848.55	0.79613	1.00452		27793.1	1.47883	1.38898
			2785.88	0.356451	0.770989		26606.9	0.896481	1.50359						2848.55	0.728547	1.00772		27793	1.23848	1.38975
			2785.88	0.201851	0.779512		26606.9	1.53675	1.50515						2848.54	0.706724	1.01098		27793	1.00136	1.39099
			2785.88	0.11364	0.788191		26606.8	2.11811	1.50646						2848.54	0.737639	1.01428		27792.9	0.817213	1.39269
			2785.87	0.123111	0.797005		26606.7	2.54195	1.50756						2848.54	0.807452	1.01758		27792.8	0.739536	1.39485
			2785.87	0.250065	0.805934		26606.7	2.76682	1.50847						2848.54	0.894777	1.02087		27792.8	0.783614	1.39747
			2785.87	0.458986	0.814957		26606.6	2.79131	1.50922						2848.53	0.982781	1.02413		27792.7	0.897268	1.40054
			2785.87	0.70197	0.824054		26606.5	2.64624	1.50984						2848.53	1.0608	1.02733		27792.6	1.01349	1.40406
			2785.86	0.927595	0.833204		26606.5	2.38251	1.51035						2848.53	1.12114	1.03044		27792.6	1.08814	1.40802
			2785.86	1.09141	0.842388		26606.4	2.05537	1.5108						2848.53	1.15648	1.03345		27792.5	1.10041	1.41239
			2785.86	1.16592	0.851582		26606.4	1.70908	1.51121						2848.53	1.16023	1.03631		27792.4	1.04803	1.41717
			2785.86	1.14466	0.860764		26606.3	1.36647	1.51162						2848.52	1.12913	1.03902		27792.3	0.943948	1.42234
			2785.86	1.04034	0.869914		26606.2	1.02772	1.51206						2848.52	1.06683	1.04155		27792.3	0.814482	1.42789
			2785.85	0.880333	0.87901		26606.2	0.680351	1.51257						2848.52	0.987025	1.04387		27792.2	0.700389	1.43377
			2785.85	0.705384	0.888033		26606.1	0.32079	1.51318						2848.52	0.915368	1.04597		27792.1	0.65497	1.43998
			2785.85	0.579227	0.896962		26606	0.152813	1.51394						2848.51	0.88683	1.04782		27792.1	0.713206	1.44649
			2785.85	0.585816	0.905778		26606	0.474963	1.51487						2848.51	0.931621	1.0494		27792	0.853463	1.45327
			2785.85	0.742562	0.914459		26605.9	0.759931	1.516						2848.51	1.05585	1.0507		27791.9	1.02416	1.46029
			2785.84	0.986154	0.922987		26605.8	0.905658	1.51739						2848.51	1.24211	1.0517		27791.9	1.17872	1.46753
			2785.84	1.26234	0.931342		26605.8	0.857666	1.51906						2848.51	1.46564	1.05238		27791.8	1.2811	1.47495
			2785.84	1.53629	0.939508		26605.7	0.622915	1.52104						2848.5	1.70215	1.05273		27791.7	1.30678	1.48253
			2785.84	1.77919	0.947468		26605.6	0.459729	1.52337						2848.5	1.92663	1.05274		27791.7	1.24954	1.49022
			2785.83	1.96397	0.955203		26605.6	0.875342	1.52607						2848.5	2.1116	1.05241		27791.6	1.13634	1.49801
			2785.83	2.06631	0.962698		26605.5	1.50907	1.52918						2848.5	2.22859	1.05171		27791.5	1.04948	1.50584
			2785.83	2.06714	0.969938		26605.5	2.08055	1.53271						2848.49	2.25252	1.05064		27791.5	1.11315	1.51369
			2785.83	1.95557	0.976908		26605.4	2.45751	1.5367						2848.49	2.16677	1.0492		27791.4	1.36792	1.52152
			2785.83	1.73185	0.983593		26605.3	2.57637	1.54117						2848.49	1.96713	1.04739		27791.3	1.72281	1.52931
			2785.82	1.41053	0.989978		26605.3	2.44403	1.54613						2848.49	1.66327	1.04519		27791.3	2.0657	1.53702
			2785.82	1.02462	0.996051		26605.2	2.13098	1.55161						2848.49	1.27814	1.04262		27791.2	2.31316	1.54461
			2785.82	0.639565	1.0018		26605.1	1.74361	1.55762						2848.48	0.847576	1.03967		27791.1	2.41093	1.55207
			2785.82	0.426899	1.00721		26605.1	1.37697	1.56417						2848.48	0.432325	1.03636		27791	2.3314	1.55936
			2785.81	0.574103	1.01228		26605	1.0683	1.5713						2848.48	0.275766	1.03268		27791	2.07256	1.56646
			2785.81	0.82845	1.01699		26604.9	0.803517	1.57899						2848.48	0.544387	1.02864		27790.9	1.65747	1.57332
			2785.81	1.02286	1.02134		26604.9	0.60327	1.58726						2848.47	0.829545	1.02426		27790.8	1.13754	1.57993
			2785.81	1.11867	1.02532		26604.8	0.586433	1.5961						2848.47	1.05146	1.01954		27790.8	0.635247	1.58626
			2785.81	1.11493	1.02891		26604.7	0.750247	1.60553						2848.47	1.21697	1.0145		27790.7	0.588377	1.59229
			2785.8	1.02843	1.03212		26604.7	0.918647	1.61553						2848.47	1.35149	1.00914		27790.6	1.0608	1.59799
			2785.8	0.886005	1.03494		26604.6	0.98502	1.62611						2848.47	1.473	1.00349		27790.6	1.59011	1.60335
			2785.8	0.720489	1.03736		26604.6	0.932317	1.63725						2848.46	1.57337	0.997562		27790.5	2.06674	1.60836
			2785.8	0.570919	1.03938		26604.5	0.816684	1.64894						2848.46	1.62008	0.991371		27790.4	2.48048	1.613
			2785.79	0.483278	1.04101		26604.4	0.754752	1.66119						2848.46	1.575	0.984937		27790.4	2.84921	1.61726
			2785.79	0.488181	1.04223		26604.4	0.836165	1.67396						2848.46	1.41501	0.978276		27790.3	3.18959	1.62113
			2785.79	0.565219	1.04305		26604.3	1.01302	1.68726						2848.45	1.14591	0.971407		27790.2	3.49269	1.62461
			2785.79	0.674972	1.04347		26604.2	1.19311	1.70106						2848.45	0.81267	0.96435		27790.2	3.71609	1.6277
			2785.79	0.797613	1.04348		26604.2	1.32782	1.71535						2848.45	0.526325	0.957124		27790.1	3.79821	1.63037
			2785.78	0.928196	1.0431		26604.1	1.40774	1.73009						2848.45	0.488098	0.949751		27790	3.68484	1.63265
			2785.78	1.06346	1.04232		26604	1.44768	1.74527						2848.44	0.646778	0.942254		27789.9	3.35377	1.63452
			2785.78	1.19596	1.04115		26604	1.47801	1.76085						2848.44	0.763411	0.934653		27789.9	2.82861	1.63599
			2785.78	1.31612	1.0396		26603.9	1.53646	1.77681						2848.44	0.744925	0.92697		27789.8	2.1796	1.63707
			2785.78	1.4177	1.03767		26603.8	1.65457	1.79312						2848.44	0.581776	0.919223		27789.7	1.51511	1.63777
			2785.77	1.5017	1.03537		26603.8	1.84255	1.80976						2848.44	0.332816	0.911435		27789.7	0.977295	1.63808
			2785.77	1.57628	1.03272		26603.7	2.08464	1.82668						2848.43	0.305974	0.903625		27789.6	0.73882	1.63802
			2785.77	1.65277	1.02972		26603.7	2.34672	1.84385						2848.43	0.628788	0.895812		27789.5	0.816675	1.6376
			2785.77	1.739	1.02639		26603.6	2.58745	1.86124						2848.43	0.965617	0.888016		27789.5	1.01119	1.63683
			2785.76	1.83301	1.02274		26603.5	2.7689	1.87881						2848.43	1.21554	0.880255		27789.4	1.23456	1.63572
			2785.76	1.92113	1.01878		26603.5	2.86647	1.89652						2848.42	1.33961	0.872546		27789.3	1.46767	1.63429
			2785.76	1.98218	1.01452		26603.4	2.87606	1.91433						2848.42	1.32913	0.864908		27789.3	1.67032	1.63256
			2785.76	1.99587	1.00999		26603.3	2.81457	1.9322						2848.42	1.19993	0.857354		27789.2	1.78711	1.63054
			2785.76	1.95077	1.00519		26603.3	2.71112	1.95008						2848.42	0.985352	0.849901		27789.1	1.7801	1.62825
			2785.75	1.84853	1.00015		26603.2	2.59203	1.96794						2848.42	0.726949	0.842561		27789.1	1.64775	1.6257
			2785.75	1.70288	0.994886		26603.1	2.46866	1.98572						2848.41	0.465727	0.835348		27789	1.4245	1.6229
			2785.75	1.53468	0.98941		26603.1	2.3377	2.00338						2848.41	0.238064	0.828275		27788.9	1.16617	1.61989
			2785.75	1.36524	0.983743		26603	2.19229	2.02089						2848.41	0.0903152	0.821355		27788.8	0.92899	1.61667
			2785.74	1.2106	0.977906		26602.9	2.03273	2.03819						2848.41	0.101351	0.814599		27788.8	0.75023	1.61325
			2785.74	1.07788	0.971917		26602.9	1.86777	2.05524						2848.4	0.13169	0.808015		27788.7	0.637377	1.60965
			2785.74	0.964251	0.965796		26602.8	1.70796	2.07198						2848.4	0.169138	0.801614		27788.6	0.570631	1.60589
			2785.74	0.859605	0.959562		26602.8	1.55863	2.08838						2848.4	0.308638	0.795402		27788.6	0.521543	1.60196
			2785.74	0.753275	0.953234		26602.7	1.41847	2.10438						2848.4	0.534043	0.789387		27788.5	0.491948	1.5979
			2785.73	0.641646	0.946831		26602.6	1.28347	2.11994						2848.4	0.784727	0.783575		27788.4	0.556445	1.59372
			2785.73	0.531494	0.940372		26602.6	1.1526	2.13501						2848.39	1.0042	0.777971		27788.4	0.783767	1.58943
			2785.73	0.435182	0.933875		26602.5	1.03655	2.14955						2848.39	1.1477	0.772581		27788.3	1.12172	1.58503
			2785.73	0.358194	0.927358		26602.4	0.97256	2.16352						2848.39	1.19137	0.767406		27788.2	1.47105	1.58056
			2785.73	0.291132	0.920837		26602.4	1.02544	2.17686						2848.39	1.13566	0.762449		27788.2	1.74061	1.57602
			2785.72	0.22463	0.914331		26602.3	1.23184	2.18954						2848.38	0.998454	0.757712		27788.1	1.86384	1.57142
			2785.72	0.18825	0.907853		26602.2	1.5541	2.20152						2848.38	0.801167	0.753195		27788	1.81468	1.56678
			2785.72	0.247459	0.901421		26602.2	1.92191	2.21275						2848.38	0.561023	0.748898		27788	1.62321	1.56211
			2785.72	0.373778	0.895049		26602.1	2.27545	2.22319						2848.38	0.324622	0.744821		27787.9	1.39172	1.55742
			2785.71	0.507092	0.888751		26602	2.5798	2.23282						2848.37	0.343864	0.740962		27787.8	1.29421	1.55272
			2785.71	0.615367	0.882538		26602	2.82849	2.24159						2848.37	0.652728	0.73732		27787.7	1.45225	1.54804
			2785.71	0.684506	0.876422		26601.9	3.03869	2.24947						2848.37	0.988955	0.733893		27787.7	1.7884	1.54337
			2785.71	0.712383	0.870411		26601.9	3.23647	2.25644						2848.37	1.24992	0.730677		27787.6	2.16753	1.53874
			2785.71	0.703288	0.864513		26601.8	3.43743	2.26246						2848.37	1.37742	0.727669		27787.5	2.51225	1.53416
			2785.7	0.663155	0.858735		26601.7	3.63414	2.26751						2848.36	1.34407	0.724863		27787.5	2.78699	1.52964
			2785.7	0.601293	0.853082		26601.7	3.7972	2.27156						2848.36	1.15722	0.722255		27787.4	2.96843	1.5252
			2785.7	0.542021	0.847559		26601.6	3.88604	2.27461						2848.36	0.857877	0.71984		27787.3	3.03275	1.52084
			2785.7	0.533101	0.842169		26601.5	3.86103	2.27663						2848.36	0.518447	0.717611		27787.3	2.95923	1.51659
			2785.69	0.607699	0.836917		26601.5	3.69316	2.27762						2848.35	0.284146	0.715563		27787.2	2.74286	1.51246
			2785.69	0.732495	0.831803		26601.4	3.3717	2.27756						2848.35	0.368335	0.71369		27787.1	2.40545	1.50846
			2785.69	0.842672	0.826828		26601.3	2.91245	2.27646						2848.35	0.536226	0.711985		27787.1	1.99923	1.50461
			2785.69	0.886858	0.82199		26601.3	2.37327	2.27431						2848.35	0.627807	0.71044		27787	1.60341	1.50093
			2785.69	0.838698	0.817287		26601.2	1.89424	2.27112						2848.35	0.625797	0.709047		27786.9	1.31688	1.49744
			2785.68	0.698797	0.812716		26601.1	1.74231	2.26689						2848.34	0.546286	0.707799		27786.9	1.22714	1.49415
			2785.68	0.497166	0.808278		26601.1	2.08634	2.26162						2848.34	0.416118	0.706687		27786.8	1.33108	1.49108
			2785.68	0.319602	0.803968		26601	2.7224	2.25534						2848.34	0.263513	0.705702		27786.7	1.5289	1.48825
			2785.68	0.35846	0.79978		26600.9	3.39076	2.24806						2848.34	0.121103	0.704835		27786.6	1.71225	1.48567
			2785.68	0.577039	0.795711		26600.9	3.93141	2.23981						2848.33	0.113058	0.704078		27786.6	1.80063	1.48335
			2785.67	0.820894	0.791755		26600.8	4.2528	2.23061						2848.33	0.237201	0.703423		27786.5	1.74581	1.48133
			2785.67	1.04433	0.787906		26600.8	4.31552	2.22049						2848.33	0.364691	0.702861		27786.4	1.53919	1.4796
			2785.67	1.23153	0.784159		26600.7	4.12914	2.20949						2848.33	0.473488	0.702384		27786.4	1.21531	1.47819
			2785.67	1.37033	0.780508		26600.6	3.74648	2.19764						2848.33	0.547962	0.701985		27786.3	0.843783	1.47711
			2785.66	1.44787	0.77695		26600.6	3.25142	2.18498						2848.32	0.57078	0.701654		27786.2	0.509447	1.47637
			2785.66	1.45337	0.773479		26600.5	2.74173	2.17155						2848.32	0.527442	0.701384		27786.2	0.286309	1.47599
			2785.66	1.38253	0.77009		26600.4	2.30926	2.15741						2848.32	0.414107	0.701167		27786.1	0.212167	1.47599
			2785.66	1.2406	0.766778		26600.4	2.01739	2.14259						2848.32	0.256975	0.700995		27786	0.287256	1.47637
			2785.66	1.04386	0.763538		26600.3	1.88043	2.12715						2848.31	0.222776	0.700862		27786	0.477314	1.47715
			2785.65	0.821826	0.760366		26600.2	1.86691	2.11114						2848.31	0.440506	0.70076		27785.9	0.712124	1.47834
			2785.65	0.626739	0.757257		26600.2	1.93134	2.09461						2848.31	0.715559	0.700684		27785.8	0.915643	1.47993
			2785.65	0.545079	0.754208		26600.1	2.03673	2.07763						2848.31	0.971174	0.700627		27785.8	1.02716	1.48194
			2785.65	0.623592	0.751217		26600	2.15164	2.06024						2848.31	1.17452	0.700584		27785.7	1.01394	1.48437
			2785.64	0.78175	0.748283		26600	2.24193	2.04251						2848.3	1.30953	0.70055		27785.6	0.875929	1.48722
			2785.64	0.927601	0.745406		26599.9	2.27225	2.02451						2848.3	1.37426	0.700522		27785.6	0.64959	1.49049
			2785.64	1.00887	0.742585		26599.9	2.21457	2.00628						2848.3	1.37852	0.700497		27785.5	0.448398	1.49419
			2785.64	0.999026	0.739824		26599.8	2.05593	1.9879						2848.3	1.33933	0.700472		27785.4	0.529412	1.49832
			2785.64	0.892706	0.737123		26599.7	1.80013	1.96942						2848.29	1.27481	0.700447		27785.3	0.859687	1.50286
			2785.63	0.709909	0.734486		26599.7	1.46369	1.9509						2848.29	1.19839	0.700421		27785.3	1.23683	1.50782
			2785.63	0.510849	0.731915		26599.6	1.06917	1.93241						2848.29	1.11627	0.700391		27785.2	1.57422	1.51318
			2785.63	0.426327	0.729414		26599.5	0.640596	1.91401						2848.29	1.02996	0.70036		27785.1	1.82422	1.51895
			2785.63	0.531199	0.726986		26599.5	0.208852	1.89574						2848.28	0.941886	0.700327		27785.1	1.95665	1.5251
			2785.62	0.685222	0.724636		26599.4	0.255743	1.87767						2848.28	0.858737	0.700295		27785	1.95847	1.53164
			2785.62	0.776567	0.72237		26599.3	0.647645	1.85985						2848.28	0.788513	0.700265		27784.9	1.83432	1.53854
			2785.62	0.765413	0.720194		26599.3	0.993346	1.84233						2848.28	0.732764	0.70024		27784.9	1.60356	1.5458
			2785.62	0.651825	0.718115		26599.2	1.27553	1.82518						2848.28	0.683237	0.700225		27784.8	1.29437	1.5534
			2785.62	0.467601	0.716141		26599.1	1.49083	1.80844						2848.27	0.62968	0.700225		27784.7	0.938461	1.56132
			2785.61	0.293407	0.71428		26599.1	1.63882	1.79215						2848.27	0.572507	0.700243		27784.7	0.578209	1.56956
			2785.61	0.30152	0.712541		26599	1.70983	1.77637						2848.27	0.528358	0.700287		27784.6	0.362259	1.5781
			2785.61	0.462286	0.710933		26599	1.67841	1.76114						2848.27	0.519284	0.700361		27784.5	0.586831	1.58691
			2785.61	0.617739	0.709464		26598.9	1.51218	1.74649						2848.26	0.549332	0.700473		27784.5	1.02429	1.59598
			2785.61	0.722854	0.708145		26598.8	1.19878	1.73246						2848.26	0.600536	0.700629		27784.4	1.52283	1.60529
			2785.6	0.775336	0.706985		26598.8	0.810984	1.7191						2848.26	0.654252	0.700835		27784.3	2.04423	1.61482
			2785.6	0.786877	0.705993		26598.7	0.723829	1.70643						2848.26	0.702842	0.701099		27784.2	2.55365	1.62455
			2785.6	0.770566	0.705177		26598.6	1.21453	1.69448						2848.26	0.743309	0.701428		27784.2	3.00365	1.63447
			2785.6	0.733513	0.704546		26598.6	1.85921	1.68328						2848.25	0.766518	0.701828		27784.1	3.33664	1.64456
			2785.59	0.674775	0.704108		26598.5	2.4106	1.67286						2848.25	0.754357	0.702305		27784	3.49599	1.65479
			2785.59	0.58733	0.70387		26598.4	2.7496	1.66322						2848.25	0.686823	0.702861		27784	3.44177	1.66516
			2785.59	0.462331	0.703842		26598.4	2.81747	1.65438						2848.25	0.552689	0.703503		27783.9	3.16583	1.67564
			2785.59	0.297546	0.704032		26598.3	2.61133	1.64636						2848.24	0.360045	0.704238		27783.8	2.70068	1.68621
			2785.59	0.147319	0.704449		26598.2	2.18185	1.63915						2848.24	0.174554	0.70507		27783.8	2.11919	1.69687
			2785.58	0.278482	0.7051		26598.2	1.62684	1.63278						2848.24	0.262717	0.706007		27783.7	1.528	1.70758
			2785.58	0.54435	0.705994		26598.1	1.09445	1.62723						2848.24	0.483864	0.70705		27783.6	1.06751	1.71833
			2785.58	0.809132	0.707138		26598.1	0.813414	1.62251						2848.24	0.661758	0.708204		27783.6	0.899719	1.72911
			2785.58	1.02734	0.708538		26598	0.909805	1.61862						2848.23	0.751021	0.709471		27783.5	1.0286	1.7399
			2785.57	1.16797	0.710198		26597.9	1.12747	1.61555						2848.23	0.73456	0.710851		27783.4	1.27302	1.75067
			2785.57	1.21477	0.712124		26597.9	1.2711	1.61328						2848.23	0.618071	0.712347		27783.4	1.51827	1.76143
			2785.57	1.16881	0.714319		26597.8	1.292	1.61181						2848.23	0.43311	0.713959		27783.3	1.71325	1.77215
			2785.57	1.04727	0.716788		26597.7	1.19259	1.61111						2848.22	0.263931	0.715689		27783.2	1.82702	1.78283
			2785.57	0.878375	0.719532		26597.7	0.990691	1.61117						2848.22	0.300342	0.717532		27783.1	1.85032	1.79344
			2785.56	0.694508	0.722554		26597.6	0.709626	1.61197						2848.22	0.479972	0.719485		27783.1	1.80259	1.80398
			2785.56	0.526141	0.725856		26597.5	0.37715	1.61348						2848.22	0.644446	0.721541		27783	1.72079	1.81443
			2785.56	0.398688	0.729439		26597.5	0.056223	1.61568						2848.21	0.754349	0.723697		27782.9	1.62976	1.82477
			2785.56	0.329037	0.733302		26597.4	0.340157	1.61853						2848.21	0.810775	0.725946		27782.9	1.51995	1.835
			2785.56	0.31429	0.737445		26597.3	0.662405	1.622						2848.21	0.83192	0.728282		27782.8	1.35864	1.84509
			2785.55	0.330186	0.741867		26597.3	0.947852	1.62606						2848.21	0.839052	0.730696		27782.7	1.12079	1.85504
			2785.55	0.35398	0.746567		26597.2	1.19509	1.63066						2848.21	0.844673	0.73318		27782.7	0.806152	1.86482
			2785.55	0.376005	0.751541		26597.2	1.40741	1.63577						2848.2	0.849173	0.735725		27782.6	0.432698	1.87442
			2785.55	0.393253	0.756787		26597.1	1.58171	1.64136						2848.2	0.845899	0.738319		27782.5	0.0576006	1.88384
			2785.54	0.399833	0.762301		26597	1.6999	1.64737						2848.2	0.825706	0.740954		27782.5	0.463031	1.89305
			2785.54	0.382826	0.768078		26597	1.72755	1.65378						2848.2	0.776787	0.743617		27782.4	0.989289	1.90204
			2785.54	0.326411	0.774114		26596.9	1.62155	1.66054						2848.19	0.685132	0.746298		27782.3	1.57875	1.91081
			2785.54	0.222567	0.780401		26596.8	1.34459	1.6676						2848.19	0.54105	0.748983		27782.3	2.20331	1.91934
			2785.54	0.117768	0.786935		26596.8	0.882683	1.67492						2848.19	0.352663	0.75166		27782.2	2.80736	1.92761
			2785.53	0.242209	0.793707		26596.7	0.278371	1.68245						2848.19	0.193091	0.754316		27782.1	3.32312	1.93561
			2785.53	0.48561	0.80071		26596.6	0.535772	1.69014						2848.19	0.280475	0.756936		27782	3.69145	1.94334
			2785.53	0.745732	0.807935		26596.6	1.29238	1.69795						2848.18	0.476457	0.759505		27782	3.87887	1.95077
			2785.53	0.985065	0.815373		26596.5	1.97479	1.70583						2848.18	0.629941	0.762011		27781.9	3.88489	1.9579
			2785.52	1.17425	0.823014		26596.4	2.47723	1.71374						2848.18	0.70295	0.764438		27781.8	3.73662	1.96471
			2785.52	1.29149	0.830848		26596.4	2.73338	1.72164						2848.18	0.692269	0.766775		27781.8	3.4726	1.9712
			2785.52	1.32561	0.838864		26596.3	2.7309	1.72947						2848.17	0.623632	0.769011		27781.7	3.1237	1.97734
			2785.52	1.27901	0.847051		26596.3	2.52428	1.7372						2848.17	0.557865	0.771133		27781.6	2.70396	1.98313
			2785.52	1.16912	0.8554		26596.2	2.23868	1.74477						2848.17	0.58653	0.773128		27781.6	2.21855	1.98855
			2785.51	1.02672	0.863897		26596.1	2.04478	1.75215						2848.17	0.751881	0.774985		27781.5	1.68221	1.99361
			2785.51	0.887937	0.872531		26596.1	2.05308	1.7593						2848.17	1.00563	0.776694		27781.4	1.13348	1.99828
			2785.51	0.777582	0.88129		26596	2.20075	1.76618						2848.16	1.28329	0.778245		27781.4	0.639148	2.00256
			2785.51	0.693683	0.89016		26595.9	2.33358	1.77275						2848.16	1.52989	0.779629		27781.3	0.331436	2.00645
			2785.51	0.618305	0.899127		26595.9	2.34472	1.77898						2848.16	1.69818	0.78084		27781.2	0.41627	2.00993
			2785.5	0.557894	0.908179		26595.8	2.21734	1.78484						2848.16	1.75358	0.781869		27781.2	0.676642	2.013
			2785.5	0.575025	0.917302		26595.7	2.0265	1.79028						2848.15	1.68224	0.78271		27781.1	1.0061	2.01566
			2785.5	0.726144	0.92648		26595.7	1.92392	1.7953						2848.15	1.49617	0.783359		27781	1.40907	2.01791
			2785.5	0.969861	0.935699		26595.6	2.04039	1.79986						2848.15	1.23307	0.783812		27781	1.84831	2.01974
			2785.49	1.22672	0.944944		26595.5	2.33995	1.80393						2848.15	0.953505	0.784063		27780.9	2.25936	2.02115
			2785.49	1.43216	0.954199		26595.5	2.6654	1.8075						2848.15	0.739031	0.784111		27780.8	2.58576	2.02215
			2785.49	1.54337	0.963449		26595.4	2.87377	1.81055						2848.14	0.666941	0.783956		27780.7	2.79935	2.02272
			2785.49	1.54317	0.972679		26595.4	2.88237	1.81306						2848.14	0.721152	0.783598		27780.7	2.90436	2.02287
			2785.49	1.44564	0.981873		26595.3	2.67142	1.81503						2848.14	0.80249	0.783042		27780.6	2.92917	2.02261
			2785.48	1.29884	0.991015		26595.2	2.28734	1.81643						2848.14	0.836686	0.782292		27780.5	2.91174	2.02194
			2785.48	1.17373	1.00009		26595.2	1.86237	1.81726						2848.13	0.795162	0.781353		27780.5	2.88549	2.02087
			2785.48	1.12043	1.00908		26595.1	1.64074	1.81751						2848.13	0.692367	0.78023		27780.4	2.8713	2.0194
			2785.48	1.11547	1.01796		26595	1.821	1.81718						2848.13	0.602545	0.77893		27780.3	2.87705	2.01754
			2785.47	1.08251	1.02672		26595	2.2611	1.81627						2848.13	0.644328	0.77746		27780.3	2.90131	2.0153
			2785.47	0.958709	1.03535		26594.9	2.69987	1.81478						2848.12	0.825061	0.775827		27780.2	2.93694	2.0127
			2785.47	0.72549	1.04381		26594.8	2.97022	1.81271						2848.12	1.03546	0.774039		27780.1	2.97236	2.00975
			2785.47	0.406908	1.05211		26594.8	2.98519	1.81007						2848.12	1.19052	0.772108		27780.1	2.99212	2.00645
			2785.47	0.0894849	1.06021		26594.7	2.71411	1.80687						2848.12	1.25151	0.770045		27780	2.97908	2.00283
			2785.46	0.318413	1.0681		26594.6	2.17479	1.80311						2848.12	1.21401	0.767863		27779.9	2.9194	1.99888
			2785.46	0.595823	1.07577		26594.6	1.42966	1.79881						2848.11	1.09718	0.765576		27779.9	2.80742	1.99463
			2785.46	0.791533	1.08319		26594.5	0.580417	1.79397						2848.11	0.93297	0.763199		27779.8	2.64644	1.99009
			2785.46	0.907161	1.09034		26594.5	0.272846	1.78861						2848.11	0.756842	0.760745		27779.7	2.44294	1.98528
			2785.45	0.968705	1.09722		26594.4	0.949287	1.78276						2848.11	0.602222	0.758231		27779.6	2.19777	1.98022
			2785.45	1.01252	1.10379		26594.3	1.36924	1.77642						2848.1	0.495393	0.755671		27779.6	1.90202	1.97492
			2785.45	1.07091	1.11004		26594.3	1.45365	1.76963						2848.1	0.442924	0.75308		27779.5	1.54265	1.9694
			2785.45	1.16185	1.11597		26594.2	1.20658	1.76239						2848.1	0.423917	0.750477		27779.4	1.11484	1.96367
			2785.45	1.28567	1.12154		26594.1	0.805859	1.75475						2848.1	0.413488	0.747877		27779.4	0.632901	1.95775
			2785.44	1.42726	1.12675		26594.1	0.9127	1.74671						2848.1	0.411866	0.745297		27779.3	0.159677	1.95167
			2785.44	1.56212	1.13157		26594	1.62362	1.73831						2848.09	0.443827	0.742756		27779.2	0.402281	1.94543
			2785.44	1.66492	1.136		26593.9	2.35982	1.72957						2848.09	0.523499	0.74027		27779.2	0.826653	1.93906
			2785.44	1.71738	1.14003		26593.9	2.86882	1.72051						2848.09	0.629483	0.737856		27779.1	1.16379	1.93258
			2785.44	1.71285	1.14363		26593.8	3.03777	1.71117						2848.09	0.724731	0.73553		27779	1.3974	1.92599
			2785.43	1.65663	1.14679		26593.7	2.84786	1.70157						2848.08	0.778386	0.733309		27779	1.53914	1.91932
			2785.43	1.56354	1.14951		26593.7	2.3671	1.69174						2848.08	0.773025	0.731209		27778.9	1.6187	1.91259
			2785.43	1.45475	1.15177		26593.6	1.74234	1.6817						2848.08	0.706884	0.729245		27778.8	1.66831	1.90581
			2785.43	1.35446	1.15356		26593.6	1.21313	1.67149						2848.08	0.596537	0.727434		27778.8	1.70631	1.899
			2785.42	1.28543	1.15486		26593.5	1.09649	1.66113						2848.08	0.482981	0.725793		27778.7	1.73235	1.89217
			2785.42	1.26232	1.15568		26593.4	1.36	1.65064						2848.07	0.432638	0.724337		27778.6	1.73869	1.88535
			2785.42	1.28566	1.15601		26593.4	1.68084	1.64007						2848.07	0.479919	0.723081		27778.5	1.72623	1.87855
			2785.42	1.34171	1.15583		26593.3	1.92981	1.62943						2848.07	0.572278	0.722039		27778.5	1.71195	1.87178
			2785.42	1.40879	1.15516		26593.2	2.10367	1.61876						2848.07	0.649205	0.721228		27778.4	1.72187	1.86506
			2785.41	1.46565	1.15398		26593.2	2.22494	1.60808						2848.06	0.688258	0.720658		27778.3	1.77381	1.85839
			2785.41	1.49919	1.15229		26593.1	2.29597	1.59743						2848.06	0.699451	0.720345		27778.3	1.8646	1.8518
			2785.41	1.50966	1.15009		26593	2.28934	1.58682						2848.06	0.710596	0.720299		27778.2	1.97482	1.8453
			2785.41	1.51049	1.14739		26593	2.16757	1.57628						2848.06	0.742803	0.720534		27778.1	2.08509	1.8389
			2785.4	1.51966	1.14418		26592.9	1.91508	1.56583						2848.05	0.79108	0.721059		27778.1	2.18917	1.83262
			2785.4	1.54607	1.14046		26592.8	1.56833	1.5555						2848.05	0.8342	0.721886		27778	2.29676	1.82646
			2785.4	1.58241	1.13626		26592.8	1.24005	1.5453						2848.05	0.858703	0.723024		27777.9	2.42512	1.82044
			2785.4	1.6119	1.13156		26592.7	1.10098	1.53526						2848.05	0.868418	0.72448		27777.9	2.58397	1.81458
			2785.4	1.62119	1.12638		26592.7	1.19032	1.52539						2848.05	0.873394	0.726261		27777.8	2.76291	1.80887
			2785.39	1.60739	1.12072		26592.6	1.33222	1.51571						2848.04	0.870533	0.728375		27777.7	2.93028	1.80334
			2785.39	1.57584	1.11461		26592.5	1.37887	1.50623						2848.04	0.838634	0.730827		27777.7	3.04213	1.79798
			2785.39	1.53302	1.10804		26592.5	1.296	1.49697						2848.04	0.755512	0.733622		27777.6	3.05441	1.7928
			2785.39	1.48107	1.10103		26592.4	1.1356	1.48795						2848.04	0.621829	0.736764		27777.5	2.93405	1.78781
			2785.39	1.41822	1.0936		26592.3	1.00654	1.47916						2848.03	0.48147	0.740256		27777.5	2.66777	1.78302
			2785.38	1.34345	1.08577		26592.3	1.00918	1.47063						2848.03	0.424909	0.7441		27777.4	2.26845	1.77841
			2785.38	1.25976	1.07753		26592.2	1.13343	1.46236						2848.03	0.482278	0.748296		27777.3	1.77787	1.77401
			2785.38	1.17232	1.06893		26592.1	1.29032	1.45433						2848.03	0.55437	0.752845		27777.2	1.26729	1.76981
			2785.38	1.08253	1.05996		26592.1	1.40882	1.44656						2848.03	0.558604	0.757744		27777.2	0.84383	1.76581
			2785.37	0.984549	1.05065		26592	1.44948	1.43904						2848.02	0.47208	0.762992		27777.1	0.655229	1.76201
			2785.37	0.869728	1.04102		26591.9	1.38778	1.43178						2848.02	0.322561	0.768588		27777	0.72239	1.75842
			2785.37	0.737457	1.03109		26591.9	1.207	1.42476						2848.02	0.223604	0.774527		27777	0.857611	1.75503
			2785.37	0.60654	1.02088		26591.8	0.902672	1.41799						2848.02	0.322737	0.780804		27776.9	0.953717	1.75184
			2785.37	0.520677	1.01042		26591.8	0.492551	1.41146						2848.01	0.473419	0.787412		27776.8	0.986454	1.74884
			2785.36	0.525424	0.999715		26591.7	0.0530105	1.40516						2848.01	0.562786	0.794341		27776.8	0.941267	1.74602
			2785.36	0.613332	0.988799		26591.6	0.441987	1.39907						2848.01	0.556344	0.801581		27776.7	0.793639	1.74337
			2785.36	0.739749	0.977693		26591.6	0.794268	1.39319						2848.01	0.451999	0.809122		27776.6	0.528182	1.74087
			2785.36	0.872534	0.96642		26591.5	0.958955	1.3875						2848.01	0.282857	0.816955		27776.6	0.259445	1.73851
			2785.35	0.993333	0.955003		26591.4	0.88149	1.38198						2848	0.220324	0.825067		27776.5	0.578209	1.73628
			2785.35	1.08677	0.943467		26591.4	0.559513	1.37662						2848	0.437481	0.833448		27776.4	1.15139	1.73417
			2785.35	1.1393	0.931837		26591.3	0.119727	1.3714						2848	0.713755	0.842083		27776.4	1.72325	1.73215
			2785.35	1.14481	0.920137		26591.2	0.609644	1.3663						2848	0.954221	0.850958		27776.3	2.19333	1.7302
			2785.35	1.10894	0.90839		26591.2	1.20276	1.3613						2847.99	1.1152	0.860054		27776.2	2.48888	1.72832
			2785.34	1.04651	0.896622		26591.1	1.66151	1.3564						2847.99	1.16989	0.869355		27776.1	2.57107	1.72646
			2785.34	0.972172	0.884855		26591	1.90044	1.35157						2847.99	1.10856	0.878842		27776.1	2.4432	1.72462
			2785.34	0.892329	0.873112		26591	1.88453	1.34679						2847.99	0.942392	0.888497		27776	2.15071	1.72276
			2785.34	0.808261	0.861417		26590.9	1.62777	1.34204						2847.99	0.710871	0.898301		27775.9	1.77133	1.72086
			2785.34	0.730164	0.849792		26590.9	1.18388	1.33731						2847.98	0.509568	0.908236		27775.9	1.39669	1.7189
			2785.33	0.686091	0.838262		26590.8	0.65168	1.33257						2847.98	0.515721	0.918281		27775.8	1.10895	1.71684
			2785.33	0.703424	0.826846		26590.7	0.419784	1.32783						2847.98	0.727675	0.928415		27775.7	0.959654	1.71467
			2785.33	0.77407	0.815569		26590.7	0.897795	1.32305						2847.98	0.97925	0.938618		27775.7	0.961379	1.71236
			2785.33	0.862063	0.804449		26590.6	1.46022	1.31824						2847.97	1.19158	0.948867		27775.6	1.09073	1.70987
			2785.32	0.940269	0.793508		26590.5	1.92615	1.31337						2847.97	1.33835	0.95914		27775.5	1.29255	1.70718
			2785.32	1.00399	0.782766		26590.5	2.23518	1.30844						2847.97	1.41251	0.969414		27775.5	1.49815	1.70427
			2785.32	1.05989	0.772243		26590.4	2.36364	1.30346						2847.97	1.41382	0.979668		27775.4	1.65658	1.7011
			2785.32	1.10666	0.761959		26590.3	2.33147	1.2984						2847.96	1.34291	0.989879		27775.3	1.76066	1.69765
			2785.32	1.12596	0.751931		26590.3	2.21631	1.29328						2847.96	1.19963	1.00002		27775.3	1.84995	1.6939
			2785.31	1.09165	0.742173		26590.2	2.15069	1.28809						2847.96	0.985513	1.01008		27775.2	1.97348	1.68983
			2785.31	0.986506	0.732702		26590.1	2.25318	1.28284						2847.96	0.708843	1.02002		27775.1	2.13195	1.68542
			2785.31	0.813339	0.72353		26590.1	2.51442	1.27751						2847.96	0.395296	1.02982		27775	2.26737	1.68066
			2785.31	0.596586	0.714673		26590	2.80617	1.27213						2847.95	0.193609	1.03947		27775	2.31304	1.67552
			2785.3	0.376978	0.706142		26590	2.99042	1.2667						2847.95	0.435219	1.04894		27774.9	2.24692	1.66999
			2785.3	0.207197	0.697949		26589.9	2.98121	1.26123						2847.95	0.759193	1.05821		27774.8	2.11556	1.66406
			2785.3	0.147624	0.690106		26589.8	2.7562	1.25573						2847.95	1.05155	1.06725		27774.8	2.0179	1.65771
			2785.3	0.162545	0.682624		26589.8	2.3491	1.25023						2847.94	1.2938	1.07606		27774.7	2.03462	1.65095
			2785.3	0.165574	0.675511		26589.7	1.83164	1.24474						2847.94	1.48429	1.0846		27774.6	2.15131	1.64377
			2785.29	0.150423	0.668773		26589.6	1.28916	1.23929						2847.94	1.62739	1.09286		27774.6	2.28458	1.63616
			2785.29	0.135768	0.662414		26589.6	0.795695	1.2339						2847.94	1.72653	1.10082		27774.5	2.36792	1.62812
			2785.29	0.129721	0.656439		26589.5	0.396911	1.22858						2847.94	1.78091	1.10845		27774.4	2.39057	1.61966
			2785.29	0.13774	0.65085		26589.4	0.113866	1.22336						2847.93	1.78687	1.11575		27774.4	2.3872	1.61079
			2785.28	0.175595	0.645648		26589.4	0.127509	1.21828						2847.93	1.74238	1.12269		27774.3	2.40577	1.60151
			2785.28	0.238414	0.640833		26589.3	0.253492	1.21334						2847.93	1.65163	1.12927		27774.2	2.47399	1.59183
			2785.28	0.2976	0.636403		26589.2	0.337446	1.20859						2847.93	1.52779	1.13545		27774.2	2.58528	1.58177
			2785.28	0.32606	0.632355		26589.2	0.400774	1.20404						2847.92	1.39311	1.14124		27774.1	2.709	1.57135
			2785.28	0.31129	0.628685		26589.1	0.473988	1.19973						2847.92	1.27565	1.14661		27774	2.80699	1.5606
			2785.27	0.263919	0.625389		26589.1	0.574959	1.19569						2847.92	1.20181	1.15156		27774	2.84229	1.54953
			2785.27	0.228957	0.622462		26589	0.69741	1.19193						2847.92	1.18692	1.15606		27773.9	2.7819	1.53819
			2785.27	0.265743	0.619897		26588.9	0.823466	1.1885						2847.92	1.23078	1.16012		27773.8	2.59955	1.52659
			2785.27	0.360584	0.617686		26588.9	0.936684	1.18541						2847.91	1.32181	1.1637		27773.7	2.28049	1.51478
			2785.27	0.467378	0.61582		26588.8	1.02252	1.18269						2847.91	1.44214	1.16681		27773.7	1.82782	1.50279
			2785.26	0.566401	0.614288		26588.7	1.0645	1.18037						2847.91	1.56806	1.16945		27773.6	1.26953	1.49064
			2785.26	0.655569	0.613076		26588.7	1.046	1.17847						2847.91	1.67032	1.17159		27773.5	0.674405	1.47839
			2785.26	0.735825	0.612173		26588.6	0.959261	1.17701						2847.9	1.71854	1.17323		27773.5	0.328011	1.46606
			2785.26	0.801745	0.611563		26588.5	0.81809	1.17601						2847.9	1.68866	1.17437		27773.4	0.66701	1.45371
			2785.25	0.840353	0.611231		26588.5	0.672014	1.17548						2847.9	1.56995	1.17501		27773.3	1.00499	1.44136
			2785.25	0.836781	0.611162		26588.4	0.608569	1.17544						2847.9	1.36892	1.17513		27773.3	1.12916	1.42907
			2785.25	0.781789	0.611341		26588.3	0.67497	1.17591						2847.89	1.10939	1.17473		27773.2	0.997507	1.41687
			2785.25	0.67781	0.61175		26588.3	0.800511	1.17689						2847.89	0.830618	1.17382		27773.1	0.629057	1.40481
			2785.25	0.543468	0.612374		26588.2	0.896718	1.1784						2847.89	0.58931	1.17238		27773.1	0.0957901	1.39293
			2785.24	0.419208	0.613193		26588.2	0.922033	1.18044						2847.89	0.467736	1.17043		27773	0.496557	1.38128
			2785.24	0.366185	0.614189		26588.1	0.880895	1.18302						2847.89	0.513709	1.16796		27772.9	1.02249	1.36989
			2785.24	0.405446	0.615345		26588	0.815552	1.18614						2847.88	0.654043	1.16497		27772.9	1.37914	1.35881
			2785.24	0.476358	0.616644		26588	0.778542	1.18978						2847.88	0.819547	1.16147		27772.8	1.50682	1.34807
			2785.23	0.520992	0.618067		26587.9	0.776111	1.19395						2847.88	0.989471	1.15747		27772.7	1.40704	1.33773
			2785.23	0.514779	0.619596		26587.8	0.751271	1.19864						2847.88	1.15941	1.15295		27772.6	1.14306	1.3278
			2785.23	0.461301	0.621212		26587.8	0.640431	1.20383						2847.87	1.32576	1.14794		27772.6	0.824835	1.31834
			2785.23	0.403098	0.622895		26587.7	0.431892	1.20953						2847.87	1.48288	1.14243		27772.5	0.576865	1.30936
			2785.23	0.430214	0.624628		26587.6	0.293026	1.2157						2847.87	1.62481	1.13644		27772.4	0.458161	1.30092
			2785.22	0.578408	0.626392		26587.6	0.561715	1.22234						2847.87	1.74742	1.12996		27772.4	0.399543	1.29302
			2785.22	0.778178	0.628171		26587.5	0.960032	1.22941						2847.87	1.84837	1.12302		27772.3	0.375364	1.28571
			2785.22	0.959271	0.629947		26587.4	1.31232	1.2369						2847.86	1.92446	1.11562		27772.2	0.48878	1.27899
			2785.22	1.0779	0.631705		26587.4	1.55315	1.24478						2847.86	1.96842	1.10777		27772.2	0.721424	1.27291
			2785.22	1.11354	0.633431		26587.3	1.66	1.25303						2847.86	1.96852	1.09949		27772.1	0.961096	1.26747
			2785.21	1.06853	0.63511		26587.3	1.64591	1.26162						2847.86	1.91271	1.0908		27772	1.13896	1.26269
			2785.21	0.966883	0.636729		26587.2	1.5488	1.27054						2847.85	1.79564	1.0817		27772	1.23394	1.25859
			2785.21	0.849185	0.638275		26587.1	1.41237	1.27974						2847.85	1.62498	1.07222		27771.9	1.25996	1.25519
			2785.21	0.75981	0.639737		26587.1	1.26352	1.2892						2847.85	1.42334	1.06238		27771.8	1.24847	1.25249
			2785.2	0.722009	0.641102		26587	1.09966	1.29889						2847.85	1.22355	1.05218		27771.8	1.22749	1.2505
			2785.2	0.719158	0.64236		26586.9	0.896995	1.30877						2847.85	1.05559	1.04165		27771.7	1.20495	1.24924
			2785.2	0.712217	0.643504		26586.9	0.63296	1.3188						2847.84	0.929572	1.03081		27771.6	1.16591	1.24869
			2785.2	0.67021	0.644527		26586.8	0.320252	1.32896						2847.84	0.831905	1.01968		27771.5	1.08472	1.24886
			2785.2	0.584994	0.645421		26586.7	0.282369	1.33922						2847.84	0.748209	1.00827		27771.5	0.944415	1.24976
			2785.19	0.480649	0.646182		26586.7	0.700193	1.34953						2847.84	0.6947	0.996626		27771.4	0.755646	1.25136
			2785.19	0.425915	0.646807		26586.6	1.17626	1.35988						2847.83	0.718588	0.984755		27771.3	0.575366	1.25368
			2785.19	0.484745	0.647291		26586.5	1.62031	1.37023						2847.83	0.838126	0.972684		27771.3	0.508778	1.25668
			2785.19	0.607537	0.647634		26586.5	1.9739	1.38055						2847.83	1.00674	0.960438		27771.2	0.590303	1.26038
			2785.18	0.704059	0.647834		26586.4	2.18936	1.39082						2847.83	1.1603	0.948042		27771.1	0.727011	1.26474
			2785.18	0.715512	0.647892		26586.4	2.23786	1.40099						2847.83	1.25379	0.935523		27771.1	0.868039	1.26975
			2785.18	0.61334	0.647809		26586.3	2.12016	1.41105						2847.82	1.26846	0.922906		27771	1.02431	1.2754
			2785.18	0.394658	0.647589		26586.2	1.88033	1.42096						2847.82	1.2108	0.910217		27770.9	1.2039	1.28168
			2785.18	0.0818012	0.647236		26586.2	1.62765	1.43071						2847.82	1.10791	0.897483		27770.9	1.3754	1.28857
			2785.17	0.300395	0.646756		26586.1	1.54399	1.44027						2847.82	0.998642	0.884731		27770.8	1.48589	1.29604
			2785.17	0.689965	0.646155		26586	1.75042	1.44961						2847.81	0.917731	0.871986		27770.7	1.49712	1.30408
			2785.17	1.04496	0.645443		26586	2.14441	1.45873						2847.81	0.875025	0.859276		27770.7	1.40652	1.31265
			2785.17	1.32293	0.64463		26585.9	2.53971	1.46759						2847.81	0.848009	0.846627		27770.6	1.2452	1.32174
			2785.17	1.49428	0.643725		26585.8	2.79741	1.47619						2847.81	0.799241	0.834066		27770.5	1.05585	1.33131
			2785.16	1.54514	0.64274		26585.8	2.83641	1.48451						2847.8	0.698792	0.821618		27770.5	0.867068	1.34135
			2785.16	1.47723	0.641686		26585.7	2.62912	1.49253						2847.8	0.536103	0.809307		27770.4	0.706739	1.35182
			2785.16	1.30522	0.640577		26585.6	2.20138	1.50024						2847.8	0.329388	0.797159		27770.3	0.679596	1.3627
			2785.16	1.05338	0.639424		26585.6	1.63253	1.50764						2847.8	0.19237	0.785198		27770.2	0.906444	1.37396
			2785.15	0.754217	0.638241		26585.5	1.06801	1.51471						2847.8	0.339449	0.773449		27770.2	1.29576	1.38557
			2785.15	0.457081	0.637044		26585.5	0.781754	1.52145						2847.79	0.55385	0.761934		27770.1	1.68836	1.3975
			2785.15	0.286742	0.635847		26585.4	0.9481	1.52785						2847.79	0.713658	0.750675		27770	1.96467	1.40971
			2785.15	0.392596	0.634669		26585.3	1.23911	1.53391						2847.79	0.781781	0.739693		27770	2.05022	1.42219
			2785.15	0.567231	0.633523		26585.3	1.44583	1.53963						2847.79	0.745408	0.729007		27769.9	1.92671	1.4349
			2785.14	0.681385	0.632426		26585.2	1.5401	1.54501						2847.78	0.610372	0.718637		27769.8	1.64628	1.44782
			2785.14	0.710123	0.631392		26585.1	1.55386	1.55004						2847.78	0.398723	0.708601		27769.8	1.34864	1.46091
			2785.14	0.664748	0.630437		26585.1	1.53228	1.55473						2847.78	0.149221	0.698917		27769.7	1.24648	1.47414
			2785.14	0.581328	0.629577		26585	1.51199	1.55909						2847.78	0.144572	0.689601		27769.6	1.42276	1.48748
			2785.13	0.510031	0.628826		26584.9	1.51708	1.56311						2847.78	0.370343	0.680668		27769.6	1.71451	1.5009
			2785.13	0.485565	0.6282		26584.9	1.56308	1.5668						2847.77	0.543008	0.672132		27769.5	1.96462	1.51437
			2785.13	0.494185	0.627716		26584.8	1.65378	1.57018						2847.77	0.638252	0.664002		27769.4	2.11111	1.52786
			2785.13	0.495006	0.627387		26584.7	1.77341	1.57323						2847.77	0.650919	0.656292		27769.4	2.14617	1.54135
			2785.13	0.460334	0.627229		26584.7	1.89086	1.57597						2847.77	0.588809	0.649011		27769.3	2.07904	1.55479
			2785.12	0.384673	0.627253		26584.6	1.9768	1.57841						2847.76	0.468851	0.642167		27769.2	1.91782	1.56817
			2785.12	0.282891	0.627471		26584.6	2.01789	1.58055						2847.76	0.314403	0.635768		27769.1	1.67067	1.58146
			2785.12	0.203773	0.627895		26584.5	2.01723	1.58241						2847.76	0.165274	0.629819		27769.1	1.35961	1.59463
			2785.12	0.228752	0.628533		26584.4	1.98131	1.584						2847.76	0.15416	0.624324		27769	1.03774	1.60765
			2785.11	0.319957	0.629393		26584.4	1.90447	1.58533						2847.76	0.28275	0.619287		27768.9	0.803868	1.62049
			2785.11	0.389	0.630482		26584.3	1.76555	1.58641						2847.75	0.409962	0.614707		27768.9	0.759918	1.63314
			2785.11	0.391611	0.631806		26584.2	1.54045	1.58725						2847.75	0.505299	0.610586		27768.8	0.855687	1.64556
			2785.11	0.310255	0.633368		26584.2	1.22057	1.58786						2847.75	0.56505	0.606924		27768.7	0.943926	1.65774
			2785.11	0.153065	0.635171		26584.1	0.830561	1.58825						2847.75	0.594859	0.603717		27768.7	0.934513	1.66964
			2785.1	0.115784	0.637217		26584	0.483463	1.58844						2847.74	0.60167	0.600963		27768.6	0.804205	1.68124
			2785.1	0.353655	0.639506		26584	0.543145	1.58844						2847.74	0.586479	0.598657		27768.5	0.622446	1.69253
			2785.1	0.590462	0.642038		26583.9	0.937479	1.58826						2847.74	0.543225	0.596795		27768.5	0.669086	1.70347
			2785.1	0.77518	0.644809		26583.8	1.34931	1.58792						2847.74	0.465574	0.59537		27768.4	1.09548	1.71407
			2785.1	0.877161	0.647815		26583.8	1.68535	1.58743						2847.73	0.356747	0.594374		27768.3	1.67538	1.72428
			2785.09	0.880551	0.651052		26583.7	1.90108	1.58681						2847.73	0.239623	0.5938		27768.3	2.24976	1.73411
			2785.09	0.784638	0.654512		26583.7	1.96205	1.58607						2847.73	0.173051	0.593638		27768.2	2.72859	1.74353
			2785.09	0.602296	0.658187		26583.6	1.83956	1.58523						2847.73	0.2021	0.593878		27768.1	3.06508	1.75253
			2785.09	0.357209	0.662067		26583.5	1.51608	1.5843						2847.73	0.250344	0.594506		27768.1	3.25415	1.76111
			2785.08	0.0855221	0.666139		26583.5	0.995685	1.5833						2847.72	0.266928	0.595508		27768	3.32443	1.76925
			2785.08	0.207984	0.670389		26583.4	0.326515	1.58225						2847.72	0.270869	0.59687		27767.9	3.31851	1.77695
			2785.08	0.454816	0.674804		26583.3	0.524564	1.58116						2847.72	0.327465	0.59858		27767.8	3.27041	1.78419
			2785.08	0.646207	0.679368		26583.3	1.32832	1.58005						2847.72	0.456802	0.600624		27767.8	3.19475	1.79098
			2785.08	0.763214	0.684065		26583.2	2.06215	1.57894						2847.71	0.607757	0.602989		27767.7	3.09241	1.7973
			2785.07	0.798427	0.688878		26583.1	2.62949	1.57784						2847.71	0.726617	0.605659		27767.6	2.96028	1.80315
			2785.07	0.755747	0.69379		26583.1	2.96883	1.57678						2847.71	0.781904	0.608619		27767.6	2.79094	1.80854
			2785.07	0.649804	0.698782		26583	3.06214	1.57576						2847.71	0.772734	0.611854		27767.5	2.56502	1.81347
			2785.07	0.504439	0.703838		26583	2.94103	1.57481						2847.71	0.735016	0.615346		27767.4	2.25096	1.81794
			2785.06	0.350034	0.708936		26582.9	2.6851	1.57395						2847.7	0.729329	0.61908		27767.4	1.82003	1.82197
			2785.06	0.218472	0.714059		26582.8	2.41003	1.57318						2847.7	0.78613	0.62304		27767.3	1.26897	1.82555
			2785.06	0.133999	0.719186		26582.8	2.23301	1.57253						2847.7	0.865401	0.627208		27767.2	0.651165	1.82869
			2785.06	0.11952	0.724298		26582.7	2.20547	1.57201						2847.7	0.900844	0.631569		27767.2	0.386478	1.83142
			2785.06	0.215824	0.729375		26582.6	2.27324	1.57164						2847.69	0.849624	0.636105		27767.1	0.928078	1.83372
			2785.05	0.40867	0.734398		26582.6	2.33017	1.57144						2847.69	0.706781	0.6408		27767	1.49642	1.83563
			2785.05	0.663415	0.739349		26582.5	2.29004	1.5714						2847.69	0.506234	0.645634		27767	1.93016	1.83716
			2785.05	0.939098	0.744209		26582.4	2.11171	1.57156						2847.69	0.327072	0.650592		27766.9	2.19155	1.83832
			2785.05	1.18922	0.74896		26582.4	1.79706	1.57192						2847.69	0.285739	0.655656		27766.8	2.28334	1.83914
			2785.05	1.37136	0.753585		26582.3	1.38269	1.57249						2847.68	0.339727	0.660808		27766.7	2.23955	1.83964
			2785.04	1.4577	0.758069		26582.2	0.930081	1.57329						2847.68	0.348944	0.666032		27766.7	2.11792	1.83984
			2785.04	1.44233	0.762398		26582.2	0.518668	1.57431						2847.68	0.278613	0.671312		27766.6	1.98783	1.83975
			2785.04	1.34219	0.766559		26582.1	0.270833	1.57558						2847.68	0.200335	0.676631		27766.5	1.90745	1.83941
			2785.04	1.18999	0.770538		26582.1	0.299398	1.57709						2847.67	0.285269	0.681976		27766.5	1.8942	1.83883
			2785.03	1.02075	0.774326		26582	0.374687	1.57885						2847.67	0.454672	0.687332		27766.4	1.9176	1.83803
			2785.03	0.860494	0.777914		26581.9	0.385872	1.58085						2847.67	0.582219	0.692687		27766.3	1.92901	1.83704
			2785.03	0.734243	0.781293		26581.9	0.354485	1.5831						2847.67	0.62374	0.698027		27766.3	1.89864	1.83589
			2785.03	0.696784	0.784458		26581.8	0.324886	1.58559						2847.67	0.592861	0.703338		27766.2	1.83413	1.83461
			2785.03	0.815171	0.787404		26581.7	0.342724	1.58831						2847.66	0.580025	0.708608		27766.1	1.77864	1.83322
			2785.02	1.07082	0.790127		26581.7	0.453819	1.59127						2847.66	0.708949	0.713824		27766.1	1.78542	1.83176
			2785.02	1.38024	0.792625		26581.6	0.672419	1.59445						2847.66	0.969216	0.718975		27766	1.87475	1.83023
			2785.02	1.6655	0.794896		26581.5	0.970856	1.59784						2847.66	1.25977	0.724048		27765.9	2.0144	1.82869
			2785.02	1.86916	0.796941		26581.5	1.30427	1.60142						2847.65	1.50069	0.729034		27765.9	2.14721	1.82714
			2785.01	1.95528	0.798761		26581.4	1.62646	1.60518						2847.65	1.64401	0.733924		27765.8	2.22766	1.82562
			2785.01	1.91031	0.800361		26581.3	1.89758	1.60911						2847.65	1.66719	0.738709		27765.7	2.23803	1.82415
			2785.01	1.74218	0.801747		26581.3	2.08567	1.61318						2847.65	1.56787	0.74338		27765.7	2.18679	1.82277
			2785.01	1.47705	0.802925		26581.2	2.16358	1.61737						2847.64	1.35861	0.747929		27765.6	2.09596	1.82149
			2785.01	1.15391	0.803904		26581.2	2.10661	1.62167						2847.64	1.06172	0.752351		27765.5	1.98276	1.82034
			2785	0.817739	0.804693		26581.1	1.8964	1.62604						2847.64	0.70565	0.756639		27765.4	1.84516	1.81935
			2785	0.511711	0.805303		26581	1.53215	1.63045						2847.64	0.326575	0.760789		27765.4	1.66248	1.81853
			2785	0.269479	0.805743		26581	1.05064	1.63489						2847.64	0.137641	0.764795		27765.3	1.41081	1.8179
			2785	0.110519	0.806027		26580.9	0.59794	1.63932						2847.63	0.452804	0.768655		27765.2	1.08142	1.81749
			2785	0.0523688	0.80617		26580.8	0.651289	1.64371						2847.63	0.744969	0.772365		27765.2	0.694152	1.81732
			2784.99	0.0728109	0.806187		26580.8	1.10965	1.64804						2847.63	0.959734	0.775923		27765.1	0.337992	1.8174
			2784.99	0.0962243	0.806092		26580.7	1.52557	1.65228						2847.63	1.08389	0.779327		27765	0.396369	1.81776
			2784.99	0.0988311	0.805902		26580.6	1.77473	1.6564						2847.62	1.11914	0.782578		27765	0.756638	1.81841
			2784.99	0.062399	0.805631		26580.6	1.84062	1.66037						2847.62	1.07964	0.785675		27764.9	1.12071	1.81937
			2784.98	0.0923932	0.805294		26580.5	1.78274	1.66416						2847.62	0.98707	0.788621		27764.8	1.46094	1.82064
			2784.98	0.273279	0.804906		26580.4	1.72477	1.66775						2847.62	0.863971	0.791417		27764.8	1.78988	1.82226
			2784.98	0.521619	0.804482		26580.4	1.78821	1.6711						2847.62	0.729603	0.794067		27764.7	2.11129	1.82422
			2784.98	0.803661	0.804039		26580.3	1.98355	1.67419						2847.61	0.601103	0.796573		27764.6	2.39837	1.82653
			2784.98	1.0834	0.803591		26580.3	2.21838	1.677						2847.61	0.496959	0.79894		27764.6	2.59466	1.8292
			2784.97	1.32476	0.803154		26580.2	2.40368	1.67948						2847.61	0.432668	0.801171		27764.5	2.63211	1.83224
			2784.97	1.49681	0.802741		26580.1	2.50446	1.68163						2847.61	0.40705	0.803272		27764.4	2.45403	1.83564
			2784.97	1.57779	0.802366		26580.1	2.5317	1.68342						2847.6	0.406869	0.805249		27764.3	2.03545	1.83942
			2784.97	1.55771	0.802041		26580	2.51533	1.68485						2847.6	0.434243	0.807108		27764.3	1.40135	1.84357
			2784.96	1.4399	0.80178		26579.9	2.47941	1.68588						2847.6	0.506044	0.808857		27764.2	0.685537	1.84809
			2784.96	1.24107	0.801593		26579.9	2.43313	1.68652						2847.6	0.617954	0.810507		27764.1	0.679482	1.85299
			2784.96	0.989099	0.801492		26579.8	2.37866	1.68674						2847.6	0.737144	0.812067		27764.1	1.43905	1.85824
			2784.96	0.717523	0.801487		26579.7	2.32328	1.68655						2847.59	0.829968	0.813549		27764	2.14976	1.86385
			2784.96	0.458795	0.801586		26579.7	2.28304	1.68594						2847.59	0.884804	0.814963		27763.9	2.64039	1.86981
			2784.95	0.249077	0.801795		26579.6	2.27606	1.68489						2847.59	0.920002	0.81632		27763.9	2.85505	1.8761
			2784.95	0.200428	0.802118		26579.5	2.31202	1.6834						2847.59	0.9717	0.817632		27763.8	2.80751	1.8827
			2784.95	0.348698	0.802562		26579.5	2.38654	1.68149						2847.58	1.06036	0.818912		27763.7	2.57542	1.88961
			2784.95	0.532595	0.803129		26579.4	2.48309	1.67914						2847.58	1.16879	0.820171		27763.7	2.27889	1.89681
			2784.94	0.688432	0.803823		26579.4	2.57701	1.67636						2847.58	1.26009	0.821424		27763.6	2.02665	1.90427
			2784.94	0.775699	0.804646		26579.3	2.63666	1.67317						2847.58	1.30806	0.822685		27763.5	1.84095	1.91198
			2784.94	0.763193	0.805596		26579.2	2.62355	1.66958						2847.58	1.31182	0.82397		27763.5	1.64376	1.91991
			2784.94	0.639477	0.806672		26579.2	2.49742	1.6656						2847.57	1.29244	0.825293		27763.4	1.33878	1.92805
			2784.94	0.425434	0.807873		26579.1	2.22766	1.66125						2847.57	1.27526	0.82667		27763.3	0.886488	1.93635
			2784.93	0.226188	0.809192		26579	1.80631	1.65655						2847.57	1.26741	0.828113		27763.2	0.325737	1.94481
			2784.93	0.341804	0.810626		26579	1.25582	1.65152						2847.57	1.2501	0.829639		27763.2	0.343092	1.95338
			2784.93	0.587674	0.812166		26578.9	0.629477	1.64616						2847.56	1.1931	0.831263		27763.1	0.904485	1.96203
			2784.93	0.772184	0.813804		26578.8	0.157718	1.64051						2847.56	1.07522	0.832999		27763	1.35233	1.97074
			2784.93	0.85016	0.81553		26578.8	0.67557	1.63459						2847.56	0.896228	0.834865		27763	1.63292	1.97947
			2784.92	0.81759	0.817336		26578.7	1.19572	1.62841						2847.56	0.681072	0.836874		27762.9	1.74845	1.98819
			2784.92	0.69669	0.819212		26578.6	1.60892	1.62202						2847.55	0.487293	0.839042		27762.8	1.75041	1.99686
			2784.92	0.523712	0.82115		26578.6	1.90148	1.61542						2847.55	0.414472	0.841382		27762.8	1.72514	2.00544
			2784.92	0.334853	0.823138		26578.5	2.07114	1.60866						2847.55	0.496414	0.843908		27762.7	1.7556	2.01391
			2784.91	0.170149	0.825167		26578.5	2.12142	1.60175						2847.55	0.627966	0.846632		27762.6	1.8694	2.02222
			2784.91	0.189819	0.827222		26578.4	2.06245	1.59472						2847.55	0.734857	0.849566		27762.6	2.02803	2.03033
			2784.91	0.396486	0.829292		26578.3	1.91164	1.5876						2847.54	0.793164	0.852723		27762.5	2.16873	2.03821
			2784.91	0.649153	0.831363		26578.3	1.6892	1.58042						2847.54	0.798798	0.856113		27762.4	2.24226	2.04583
			2784.91	0.907617	0.833421		26578.2	1.41163	1.57319						2847.54	0.753782	0.859747		27762.4	2.22561	2.05314
			2784.9	1.13954	0.835455		26578.1	1.09232	1.56595						2847.54	0.660429	0.863634		27762.3	2.12535	2.06011
			2784.9	1.31724	0.837452		26578.1	0.760188	1.55871						2847.53	0.52021	0.86778		27762.2	1.98331	2.06671
			2784.9	1.42379	0.839401		26578	0.518334	1.55151						2847.53	0.336263	0.872191		27762.2	1.88236	2.07291
			2784.9	1.45541	0.84129		26577.9	0.570044	1.54437						2847.53	0.117801	0.876871		27762.1	1.92431	2.07867
			2784.89	1.4198	0.843109		26577.9	0.822881	1.5373						2847.53	0.12082	0.881821		27762	2.15282	2.08396
			2784.89	1.33262	0.844846		26577.8	1.06581	1.53032						2847.53	0.349659	0.887044		27761.9	2.50769	2.08874
			2784.89	1.21408	0.846491		26577.7	1.22095	1.52346						2847.52	0.543343	0.892539		27761.9	2.88009	2.09299
			2784.89	1.08638	0.848034		26577.7	1.2733	1.51673						2847.52	0.677723	0.898306		27761.8	3.17194	2.09669
			2784.89	0.971297	0.849468		26577.6	1.24137	1.51013						2847.52	0.742761	0.904341		27761.7	3.31674	2.0998
			2784.88	0.887699	0.850781		26577.6	1.1667	1.5037						2847.52	0.751296	0.910639		27761.7	3.28594	2.1023
			2784.88	0.850493	0.851967		26577.5	1.10946	1.49742						2847.51	0.744023	0.917193		27761.6	3.09343	2.10417
			2784.88	0.870344	0.853017		26577.4	1.13685	1.49133						2847.51	0.77541	0.923995		27761.5	2.79982	2.1054
			2784.88	0.949001	0.853928		26577.4	1.28186	1.48542						2847.51	0.868152	0.931034		27761.5	2.51355	2.10598
			2784.88	1.07152	0.854694		26577.3	1.51076	1.47971						2847.51	0.988693	0.938297		27761.4	2.36928	2.10588
			2784.87	1.20644	0.855315		26577.2	1.75082	1.47419						2847.51	1.08109	0.945771		27761.3	2.44816	2.10509
			2784.87	1.31562	0.855787		26577.2	1.92925	1.46888						2847.5	1.10143	0.953439		27761.3	2.70256	2.10362
			2784.87	1.36616	0.85611		26577.1	1.99236	1.46377						2847.5	1.02971	0.961284		27761.2	3.00849	2.10146
			2784.87	1.33977	0.856282		26577	1.91549	1.45887						2847.5	0.872756	0.969286		27761.1	3.25545	2.0986
			2784.86	1.23818	0.856304		26577	1.71052	1.45417						2847.5	0.66609	0.977424		27761.1	3.375	2.09505
			2784.86	1.08328	0.856175		26576.9	1.43341	1.44967						2847.49	0.481626	0.985678		27761	3.33782	2.0908
			2784.86	0.911571	0.855896		26576.8	1.19184	1.44537						2847.49	0.423564	0.994024		27760.9	3.14858	2.08586
			2784.86	0.762837	0.855472		26576.8	1.1157	1.44127						2847.49	0.496369	1.00244		27760.8	2.84489	2.08024
			2784.86	0.666026	0.854908		26576.7	1.22337	1.43735						2847.49	0.586363	1.01089		27760.8	2.49949	2.07396
			2784.85	0.632466	0.854209		26576.7	1.39196	1.43362						2847.48	0.634323	1.01935		27760.7	2.21851	2.06702
			2784.85	0.663041	0.853382		26576.6	1.51342	1.43006						2847.48	0.645295	1.0278		27760.6	2.10711	2.05945
			2784.85	0.750741	0.852434		26576.5	1.55378	1.42667						2847.48	0.66241	1.03621		27760.6	2.18525	2.05126
			2784.85	0.872119	0.851371		26576.5	1.536	1.42345						2847.48	0.737303	1.04454		27760.5	2.35614	2.04247
			2784.84	0.99087	0.8502		26576.4	1.50668	1.42038						2847.48	0.890352	1.05276		27760.4	2.48664	2.0331
			2784.84	1.0728	0.848931		26576.3	1.49302	1.41745						2847.47	1.10601	1.06085		27760.4	2.47449	2.02318
			2784.84	1.09738	0.847571		26576.3	1.47751	1.41465						2847.47	1.35784	1.06877		27760.3	2.2624	2.01272
			2784.84	1.0613	0.846129		26576.2	1.4182	1.41198						2847.47	1.61799	1.07648		27760.2	1.83645	2.00176
			2784.84	0.975091	0.844614		26576.1	1.28913	1.40942						2847.47	1.85446	1.08397		27760.2	1.22739	1.99032
			2784.83	0.855765	0.843035		26576.1	1.10455	1.40695						2847.46	2.03093	1.0912		27760.1	0.550723	1.97842
			2784.83	0.720518	0.841401		26576	0.923094	1.40457						2847.46	2.11234	1.09813		27760	0.569865	1.9661
			2784.83	0.586176	0.839723		26575.9	0.829816	1.40228						2847.46	2.07328	1.10475		27760	1.26182	1.95338
			2784.83	0.474204	0.83801		26575.9	0.869774	1.40005						2847.46	1.90534	1.11101		27759.9	1.87789	1.94031
			2784.83	0.409839	0.836272		26575.8	1.00083	1.39788						2847.46	1.62141	1.1169		27759.8	2.28359	1.92691
			2784.82	0.397165	0.834519		26575.8	1.16217	1.39576						2847.45	1.25657	1.12237		27759.8	2.42357	1.91322
			2784.82	0.402283	0.832762		26575.7	1.32102	1.39368						2847.45	0.869075	1.12742		27759.7	2.28994	1.89926
			2784.82	0.391026	0.83101		26575.6	1.46191	1.39163						2847.45	0.556351	1.13201		27759.6	1.92024	1.88509
			2784.82	0.373963	0.829272		26575.6	1.5759	1.3896						2847.45	0.477055	1.13611		27759.5	1.39685	1.87071
			2784.81	0.426296	0.827556		26575.5	1.66104	1.38758						2847.44	0.614195	1.13971		27759.5	0.873919	1.85618
			2784.81	0.602673	0.825871		26575.4	1.72379	1.38557						2847.44	0.779933	1.14278		27759.4	0.714082	1.84152
			2784.81	0.857936	0.824224		26575.4	1.77315	1.38354						2847.44	0.917316	1.14532		27759.3	1.06907	1.82676
			2784.81	1.1226	0.822623		26575.3	1.81073	1.38151						2847.44	1.0475	1.1473		27759.3	1.52358	1.81193
			2784.81	1.33781	0.821072		26575.2	1.8271	1.37945						2847.44	1.20746	1.14871		27759.2	1.90758	1.79707
			2784.8	1.45853	0.81958		26575.2	1.80947	1.37737						2847.43	1.41212	1.14954		27759.1	2.19167	1.7822
			2784.8	1.4583	0.818152		26575.1	1.75421	1.37525						2847.43	1.64305	1.14977		27759.1	2.38654	1.76735
			2784.8	1.33445	0.816795		26575	1.67476	1.3731						2847.43	1.86315	1.14941		27759	2.51513	1.75256
			2784.8	1.11107	0.815516		26575	1.59948	1.3709						2847.43	2.03552	1.14844		27758.9	2.59821	1.73785
			2784.79	0.840214	0.81432		26574.9	1.55867	1.36866						2847.42	2.13581	1.14687		27758.9	2.64582	1.72326
			2784.79	0.604859	0.813209		26574.9	1.56557	1.36636						2847.42	2.15903	1.1447		27758.8	2.65403	1.7088
			2784.79	0.502915	0.812188		26574.8	1.60575	1.36402						2847.42	2.12103	1.14193		27758.7	2.60718	1.6945
			2784.79	0.527214	0.81126		26574.7	1.64393	1.36162						2847.42	2.05241	1.13857		27758.7	2.48444	1.6804
			2784.79	0.552353	0.810426		26574.7	1.63882	1.35916						2847.42	1.98291	1.13462		27758.6	2.26889	1.6665
			2784.78	0.499728	0.809688		26574.6	1.55406	1.35664						2847.41	1.92215	1.1301		27758.5	1.95685	1.65284
			2784.78	0.359346	0.809051		26574.5	1.36461	1.35407						2847.41	1.85232	1.12501		27758.4	1.56499	1.63944
			2784.78	0.203365	0.808515		26574.5	1.06138	1.35144						2847.41	1.74143	1.11938		27758.4	1.13367	1.62632
			2784.78	0.309456	0.808081		26574.4	0.656271	1.34876						2847.41	1.56553	1.11321		27758.3	0.725975	1.61349
			2784.78	0.585391	0.807747		26574.3	0.211589	1.34601						2847.4	1.32462	1.10654		27758.2	0.422399	1.60099
			2784.77	0.861098	0.807513		26574.3	0.400839	1.34321						2847.4	1.05071	1.09937		27758.2	0.280784	1.58882
			2784.77	1.08563	0.807377		26574.2	0.881771	1.34035						2847.4	0.816366	1.09175		27758.1	0.22269	1.577
			2784.77	1.23286	0.807338		26574.1	1.29287	1.33744						2847.4	0.731654	1.08369		27758	0.23455	1.56555
			2784.77	1.29186	0.807394		26574.1	1.57603	1.33449						2847.39	0.836043	1.07522		27758	0.473648	1.55448
			2784.76	1.26573	0.807543		26574	1.69942	1.33148						2847.39	1.03103	1.06638		27757.9	0.824497	1.54381
			2784.76	1.17006	0.807783		26574	1.65577	1.32844						2847.39	1.22281	1.05719		27757.8	1.14411	1.53354
			2784.76	1.02987	0.808111		26573.9	1.4617	1.32537						2847.39	1.36525	1.04769		27757.8	1.31414	1.5237
			2784.76	0.874801	0.808523		26573.8	1.15357	1.32226						2847.39	1.43632	1.03792		27757.7	1.24438	1.51429
			2784.76	0.732545	0.809017		26573.8	0.787812	1.31912						2847.38	1.42567	1.02789		27757.6	0.893268	1.50533
			2784.75	0.620833	0.80959		26573.7	0.490717	1.31597						2847.38	1.33294	1.01767		27757.6	0.295579	1.49683
			2784.75	0.540779	0.810237		26573.6	0.573171	1.3128						2847.38	1.17047	1.00726		27757.5	0.565073	1.4888
			2784.75	0.478183	0.810955		26573.6	0.964349	1.30962						2847.38	0.968105	0.99673		27757.4	1.43532	1.48124
			2784.75	0.414172	0.811741		26573.5	1.41406	1.30645						2847.37	0.780104	0.986099		27757.4	2.24634	1.47417
			2784.74	0.337447	0.812592		26573.4	1.83818	1.30328						2847.37	0.683063	0.975408		27757.3	2.86796	1.46759
			2784.74	0.259066	0.813502		26573.4	2.18813	1.30013						2847.37	0.715521	0.964696		27757.2	3.21492	1.46151
			2784.74	0.242816	0.814469		26573.3	2.42311	1.29701						2847.37	0.816281	0.954		27757.1	3.25751	1.45593
			2784.74	0.350205	0.815486		26573.3	2.51116	1.29391						2847.37	0.90129	0.943357		27757.1	3.02253	1.45085
			2784.74	0.528866	0.81655		26573.2	2.43402	1.29086						2847.36	0.923392	0.932805		27757	2.5811	1.44628
			2784.73	0.724801	0.817653		26573.1	2.19048	1.28786						2847.36	0.869903	0.922379		27756.9	2.02677	1.44222
			2784.73	0.909574	0.818791		26573.1	1.79749	1.28491						2847.36	0.754812	0.912114		27756.9	1.45013	1.43866
			2784.73	1.06787	0.819958		26573	1.28916	1.28203						2847.36	0.616024	0.902043		27756.8	0.916893	1.43561
			2784.73	1.19401	0.821148		26572.9	0.713859	1.27923						2847.35	0.513653	0.8922		27756.7	0.457922	1.43307
			2784.72	1.28911	0.822358		26572.9	0.139213	1.27652						2847.35	0.503607	0.882615		27756.7	0.103346	1.43103
			2784.72	1.35645	0.823585		26572.8	0.427518	1.2739						2847.35	0.57546	0.873317		27756.6	0.294559	1.4295
			2784.72	1.39668	0.824822		26572.7	0.876858	1.27139						2847.35	0.674721	0.864334		27756.5	0.575062	1.42848
			2784.72	1.40517	0.826066		26572.7	1.20507	1.26899						2847.35	0.765224	0.855691		27756.5	0.802055	1.42795
			2784.72	1.37291	0.827312		26572.6	1.4021	1.26673						2847.34	0.830181	0.847411		27756.4	0.95927	1.42792
			2784.71	1.28992	0.828553		26572.5	1.48236	1.26459						2847.34	0.858127	0.839515		27756.3	1.03868	1.42837
			2784.71	1.14917	0.829783		26572.5	1.47838	1.26261						2847.34	0.838619	0.832022		27756.3	1.04304	1.42929
			2784.71	0.949584	0.830997		26572.4	1.42937	1.26078						2847.34	0.765853	0.824947		27756.2	0.984417	1.43068
			2784.71	0.697903	0.83219		26572.4	1.3667	1.25911						2847.33	0.643767	0.818305		27756.1	0.882212	1.43251
			2784.71	0.410553	0.83336		26572.3	1.30343	1.25762						2847.33	0.488125	0.812108		27756.1	0.766919	1.43479
			2784.7	0.137496	0.834506		26572.2	1.23572	1.2563						2847.33	0.325195	0.806364		27756	0.688701	1.4375
			2784.7	0.248919	0.835622		26572.2	1.1548	1.25517						2847.33	0.191577	0.80108		27755.9	0.700857	1.44063
			2784.7	0.507611	0.836705		26572.1	1.0584	1.25423						2847.33	0.13722	0.796261		27755.8	0.797564	1.44417
			2784.7	0.715111	0.837751		26572	0.953513	1.2535						2847.32	0.156069	0.791907		27755.8	0.912001	1.4481
			2784.69	0.841221	0.838756		26572	0.84928	1.25297						2847.32	0.181715	0.788018		27755.7	0.981713	1.45241
			2784.69	0.869997	0.839714		26571.9	0.745516	1.25267						2847.32	0.212788	0.784591		27755.6	0.984242	1.45709
			2784.69	0.796801	0.840622		26571.8	0.629802	1.25258						2847.32	0.278798	0.781621		27755.6	0.956142	1.46212
			2784.69	0.62928	0.841476		26571.8	0.498896	1.25273						2847.31	0.379228	0.779101		27755.5	0.999597	1.46749
			2784.69	0.390662	0.842275		26571.7	0.424632	1.25312						2847.31	0.483187	0.77702		27755.4	1.20536	1.47319
			2784.68	0.173952	0.843016		26571.6	0.567786	1.25375						2847.31	0.556518	0.775368		27755.4	1.54428	1.4792
			2784.68	0.34452	0.843697		26571.6	0.893444	1.25464						2847.31	0.574798	0.77413		27755.3	1.91834	1.4855
			2784.68	0.663111	0.844316		26571.5	1.26455	1.25577						2847.3	0.530248	0.773291		27755.2	2.23823	1.49208
			2784.68	0.970242	0.844871		26571.5	1.57958	1.25717						2847.3	0.436835	0.772834		27755.2	2.4404	1.49891
			2784.67	1.23123	0.84536		26571.4	1.7558	1.25883						2847.3	0.335293	0.77274		27755.1	2.48691	1.50599
			2784.67	1.42536	0.845781		26571.3	1.73123	1.26076						2847.3	0.291944	0.772988		27755	2.36395	1.5133
			2784.67	1.53901	0.846133		26571.3	1.47639	1.26296						2847.3	0.334039	0.773558		27755	2.07962	1.52081
			2784.67	1.56574	0.846413		26571.2	1.0035	1.26544						2847.29	0.407857	0.774428		27754.9	1.66158	1.52853
			2784.67	1.50863	0.84662		26571.1	0.368171	1.26819						2847.29	0.473095	0.775578		27754.8	1.15895	1.53643
			2784.66	1.38423	0.846753		26571.1	0.34455	1.27124						2847.29	0.522987	0.776986		27754.7	0.678171	1.54451
			2784.66	1.22679	0.84681		26571	1.02047	1.27457						2847.29	0.561508	0.77863		27754.7	0.579302	1.55274
			2784.66	1.08765	0.846792		26570.9	1.56175	1.27819						2847.28	0.590237	0.780487		27754.6	0.991383	1.56113
			2784.66	1.01549	0.846697		26570.9	1.89039	1.28211						2847.28	0.608102	0.782533		27754.5	1.48672	1.56964
			2784.66	1.01474	0.846525		26570.8	1.96874	1.28633						2847.28	0.616594	0.784745		27754.5	1.91702	1.57829
			2784.65	1.03541	0.846276		26570.7	1.80415	1.29086						2847.28	0.622553	0.787102		27754.4	2.22812	1.58704
			2784.65	1.01748	0.845947		26570.7	1.44579	1.29569						2847.28	0.639823	0.789581		27754.3	2.3871	1.59589
			2784.65	0.926695	0.84554		26570.6	0.982329	1.30084						2847.27	0.693133	0.792163		27754.3	2.37295	1.60482
			2784.65	0.760404	0.845053		26570.6	0.587625	1.30631						2847.27	0.81248	0.794827		27754.2	2.17742	1.61384
			2784.64	0.541195	0.844485		26570.5	0.626201	1.3121						2847.27	1.00762	0.797554		27754.1	1.81026	1.62293
			2784.64	0.312669	0.843835		26570.4	0.977861	1.31821						2847.27	1.2528	0.800327		27754.1	1.31322	1.63208
			2784.64	0.178658	0.843103		26570.4	1.30686	1.32466						2847.26	1.50022	0.803132		27754	0.823589	1.64129
			2784.64	0.26933	0.842287		26570.3	1.52317	1.33145						2847.26	1.70062	0.805953		27753.9	0.795621	1.65054
			2784.64	0.405634	0.84139		26570.2	1.62091	1.33857						2847.26	1.81902	0.808776		27753.9	1.33037	1.65982
			2784.63	0.507079	0.840412		26570.2	1.63931	1.34605						2847.26	1.84425	0.811591		27753.8	1.9606	1.66914
			2784.63	0.571372	0.839355		26570.1	1.64383	1.35387						2847.26	1.79034	0.814387		27753.7	2.4995	1.67847
			2784.63	0.616097	0.838217		26570	1.68625	1.36206						2847.25	1.68754	0.817155		27753.7	2.86998	1.68781
			2784.63	0.665576	0.836998		26570	1.76325	1.3706						2847.25	1.56451	0.819887		27753.6	3.03631	1.69715
			2784.62	0.73671	0.8357		26569.9	1.824	1.37952						2847.25	1.43149	0.822579		27753.5	2.99409	1.70648
			2784.62	0.82862	0.834321		26569.8	1.81588	1.3888						2847.25	1.27956	0.825228		27753.4	2.7661	1.7158
			2784.62	0.927298	0.832862		26569.8	1.71502	1.39845						2847.24	1.09963	0.827831		27753.4	2.39669	1.7251
			2784.62	1.01772	0.831325		26569.7	1.52689	1.40847						2847.24	0.908431	0.830387		27753.3	1.94411	1.73438
			2784.62	1.09048	0.82971		26569.7	1.26913	1.41887						2847.24	0.767772	0.832899		27753.2	1.47168	1.74362
			2784.61	1.14118	0.82802		26569.6	0.953464	1.42965						2847.24	0.758542	0.835368		27753.2	1.03876	1.75282
			2784.61	1.16756	0.826257		26569.5	0.583755	1.4408						2847.23	0.872566	0.837799		27753.1	0.693012	1.76196
			2784.61	1.16885	0.824423		26569.5	0.207669	1.45233						2847.23	1.01417	0.840198		27753	0.464975	1.77105
			2784.61	1.14771	0.822519		26569.4	0.397711	1.46425						2847.23	1.10559	0.84257		27753	0.367373	1.78005
			2784.61	1.11162	0.820549		26569.3	0.854004	1.47654						2847.23	1.11049	0.844923		27752.9	0.401053	1.78898
			2784.6	1.07058	0.818512		26569.3	1.26754	1.4892						2847.23	1.02241	0.847265		27752.8	0.553849	1.79783
			2784.6	1.03182	0.816413		26569.2	1.57374	1.50222						2847.22	0.854924	0.849603		27752.8	0.795209	1.80657
			2784.6	0.995531	0.814254		26569.1	1.73908	1.51561						2847.22	0.635049	0.851945		27752.7	1.08137	1.81521
			2784.6	0.954205	0.81204		26569.1	1.76363	1.52934						2847.22	0.401528	0.854299		27752.6	1.35935	1.82373
			2784.59	0.894512	0.809774		26569	1.6817	1.54342						2847.22	0.226105	0.856673		27752.6	1.5731	1.83213
			2784.59	0.800918	0.807459		26568.9	1.55346	1.55783						2847.21	0.243636	0.859076		27752.5	1.67537	1.84039
			2784.59	0.663859	0.805101		26568.9	1.4462	1.57255						2847.21	0.36173	0.861519		27752.4	1.64428	1.8485
			2784.59	0.500069	0.802704		26568.8	1.4057	1.58758						2847.21	0.448894	0.864012		27752.3	1.50329	1.85644
			2784.59	0.404959	0.800273		26568.8	1.43415	1.60289						2847.21	0.478819	0.866563		27752.3	1.34373	1.86422
			2784.58	0.520266	0.797815		26568.7	1.49937	1.61846						2847.21	0.458804	0.86918		27752.2	1.31977	1.87182
			2784.58	0.760066	0.795336		26568.6	1.56211	1.63428						2847.2	0.418965	0.871869		27752.1	1.52192	1.87923
			2784.58	0.984798	0.792841		26568.6	1.59174	1.65031						2847.2	0.408877	0.874636		27752.1	1.86997	1.88644
			2784.58	1.11784	0.790339		26568.5	1.56982	1.66654						2847.2	0.463104	0.877488		27752	2.24016	1.89345
			2784.57	1.11816	0.787835		26568.4	1.49125	1.68294						2847.2	0.561175	0.880429		27751.9	2.55787	1.90024
			2784.57	0.973434	0.785336		26568.4	1.36494	1.69948						2847.19	0.658069	0.883463		27751.9	2.79404	1.90682
			2784.57	0.698079	0.782848		26568.3	1.21193	1.71612						2847.19	0.717469	0.886594		27751.8	2.94755	1.91316
			2784.57	0.32837	0.780377		26568.2	1.06011	1.73285						2847.19	0.715852	0.889823		27751.7	3.03425	1.91927
			2784.57	0.0954672	0.777932		26568.2	0.937913	1.74962						2847.19	0.642571	0.893152		27751.7	3.08216	1.92515
			2784.56	0.502765	0.775521		26568.1	0.870217	1.7664						2847.19	0.505476	0.896578		27751.6	3.12523	1.93077
			2784.56	0.862834	0.77315		26568.1	0.87556	1.78315						2847.18	0.354548	0.900102		27751.5	3.18822	1.93615
			2784.56	1.13702	0.770829		26568	0.960122	1.79984						2847.18	0.342155	0.903718		27751.5	3.26791	1.94128
			2784.56	1.30403	0.768565		26567.9	1.11464	1.81642						2847.18	0.527216	0.907423		27751.4	3.32885	1.94615
			2784.56	1.35773	0.766363		26567.9	1.32135	1.83285						2847.18	0.76098	0.911212		27751.3	3.32135	1.95075
			2784.55	1.30787	0.764234		26567.8	1.5605	1.8491						2847.17	0.965471	0.915076		27751.3	3.20773	1.9551
			2784.55	1.18087	0.762186		26567.7	1.80843	1.86511						2847.17	1.11853	0.91901		27751.2	2.97998	1.95919
			2784.55	1.0184	0.760227		26567.7	2.03307	1.88084						2847.17	1.22833	0.923004		27751.1	2.66255	1.96301
			2784.55	0.868625	0.758366		26567.6	2.19649	1.89626						2847.17	1.31898	0.927049		27751	2.30253	1.96658
			2784.54	0.763526	0.75661		26567.5	2.26862	1.91134						2847.17	1.40955	0.931132		27751	1.95296	1.96989
			2784.54	0.694206	0.754969		26567.5	2.24926	1.92602						2847.16	1.49688	0.935244		27750.9	1.65507	1.97294
			2784.54	0.62256	0.75345		26567.4	2.18792	1.94028						2847.16	1.55777	0.939372		27750.8	1.42502	1.97575
			2784.54	0.520761	0.75206		26567.3	2.17826	1.95408						2847.16	1.56601	0.943504		27750.8	1.24999	1.97831
			2784.54	0.391314	0.750804		26567.3	2.2955	1.96738						2847.16	1.50771	0.947628		27750.7	1.09792	1.98063
			2784.53	0.262249	0.74969		26567.2	2.51886	1.98013						2847.15	1.38678	0.951729		27750.6	0.943649	1.98271
			2784.53	0.169336	0.748723		26567.2	2.75057	1.99232						2847.15	1.22172	0.955795		27750.6	0.816999	1.98456
			2784.53	0.124165	0.747907		26567.1	2.90001	2.0039						2847.15	1.0379	0.959811		27750.5	0.851582	1.98616
			2784.53	0.119894	0.747249		26567	2.93508	2.01485						2847.15	0.859151	0.963763		27750.4	1.14264	1.98754
			2784.52	0.189871	0.746751		26567	2.88768	2.02513						2847.14	0.702025	0.967636		27750.4	1.58233	1.98869
			2784.52	0.315145	0.74642		26566.9	2.82442	2.03473						2847.14	0.574612	0.971415		27750.3	2.01713	1.98962
			2784.52	0.440066	0.746258		26566.8	2.79384	2.04364						2847.14	0.480132	0.975086		27750.2	2.32247	1.99033
			2784.52	0.518277	0.746268		26566.8	2.78878	2.05182						2847.14	0.423679	0.978635		27750.2	2.40611	1.99084
			2784.52	0.523462	0.746454		26566.7	2.76492	2.05927						2847.14	0.417325	0.982049		27750.1	2.21684	1.99114
			2784.51	0.468898	0.746818		26566.6	2.69381	2.06598						2847.13	0.473726	0.985314		27750	1.75312	1.99123
			2784.51	0.443507	0.747362		26566.6	2.59571	2.07194						2847.13	0.59167	0.988418		27750	1.06702	1.99112
			2784.51	0.570979	0.748089		26566.5	2.52734	2.07714						2847.13	0.7561	0.991351		27749.9	0.339421	1.99082
			2784.51	0.8184	0.749		26566.4	2.53102	2.08159						2847.13	0.9467	0.9941		27749.8	0.792803	1.99031
			2784.5	1.07934	0.750096		26566.4	2.59001	2.08527						2847.12	1.14175	0.996654		27749.7	1.62714	1.9896
			2784.5	1.27853	0.751378		26566.3	2.64418	2.0882						2847.12	1.31982	0.999004		27749.7	2.35998	1.98868
			2784.5	1.36911	0.752846		26566.3	2.64545	2.09039						2847.12	1.46201	1.00114		27749.6	2.92149	1.98755
			2784.5	1.32826	0.754499		26566.2	2.59709	2.09184						2847.12	1.55432	1.00305		27749.5	3.27932	1.98621
			2784.5	1.15687	0.756339		26566.1	2.55611	2.09259						2847.12	1.58972	1.00474		27749.5	3.42209	1.98466
			2784.49	0.879521	0.758364		26566.1	2.59505	2.09265						2847.11	1.56907	1.00618		27749.4	3.35562	1.98289
			2784.49	0.549994	0.760573		26566	2.73799	2.09204						2847.11	1.50115	1.00739		27749.3	3.10594	1.9809
			2784.49	0.317497	0.762964		26565.9	2.93383	2.09079						2847.11	1.40174	1.00835		27749.3	2.72484	1.97868
			2784.49	0.457619	0.765536		26565.9	3.09615	2.08892						2847.11	1.29265	1.00905		27749.2	2.28929	1.97622
			2784.49	0.727701	0.768287		26565.8	3.15374	2.08648						2847.1	1.20049	1.0095		27749.1	1.8838	1.97352
			2784.48	0.940978	0.771215		26565.7	3.07254	2.08348						2847.1	1.15232	1.00969		27749.1	1.56198	1.97058
			2784.48	1.05574	0.774315		26565.7	2.85609	2.07998						2847.1	1.16493	1.00963		27749	1.3186	1.96737
			2784.48	1.06636	0.777584		26565.6	2.53864	2.076						2847.1	1.23334	1.0093		27748.9	1.13837	1.9639
			2784.48	0.987288	0.781021		26565.5	2.17839	2.07158						2847.1	1.33252	1.0087		27748.9	1.10001	1.96015
			2784.47	0.848703	0.784623		26565.5	1.84938	2.06677						2847.09	1.43049	1.00785		27748.8	1.32487	1.95612
			2784.47	0.694392	0.788387		26565.4	1.61769	2.0616						2847.09	1.49895	1.00673		27748.7	1.7499	1.95181
			2784.47	0.578276	0.792311		26565.4	1.49578	2.05613						2847.09	1.51791	1.00535		27748.6	2.20249	1.94719
			2784.47	0.541907	0.796391		26565.3	1.43189	2.05039						2847.09	1.47754	1.00371		27748.6	2.54675	1.94227
			2784.47	0.57234	0.800624		26565.2	1.38304	2.04442						2847.08	1.37993	1.00181		27748.5	2.70698	1.93705
			2784.46	0.618663	0.805007		26565.2	1.38971	2.03828						2847.08	1.24011	0.999665		27748.4	2.66467	1.93151
			2784.46	0.643646	0.809533		26565.1	1.54328	2.03201						2847.08	1.08305	0.997266		27748.4	2.44889	1.92565
			2784.46	0.633942	0.814201		26565	1.845	2.02564						2847.08	0.93267	0.994622		27748.3	2.11959	1.91948
			2784.46	0.59045	0.819008		26565	2.17709	2.01921						2847.08	0.79484	0.991739		27748.2	1.7485	1.91298
			2784.45	0.519076	0.823953		26564.9	2.40822	2.01278						2847.07	0.650939	0.98862		27748.2	1.40529	1.90616
			2784.45	0.42454	0.829034		26564.8	2.46098	2.00638						2847.07	0.476792	0.985269		27748.1	1.15289	1.89902
			2784.45	0.308215	0.834247		26564.8	2.32994	2.00004						2847.07	0.282288	0.981693		27748	1.04168	1.89157
			2784.45	0.176291	0.839593		26564.7	2.07653	1.9938						2847.07	0.228197	0.977898		27748	1.08178	1.88381
			2784.45	0.136307	0.845068		26564.6	1.80402	1.98769						2847.06	0.428727	0.973889		27747.9	1.22935	1.87575
			2784.44	0.326952	0.85067		26564.6	1.60968	1.98174						2847.06	0.661978	0.969674		27747.8	1.42497	1.86739
			2784.44	0.598885	0.856398		26564.5	1.52841	1.97597						2847.06	0.853387	0.965258		27747.8	1.62372	1.85876
			2784.44	0.906541	0.862248		26564.5	1.5264	1.97041						2847.06	0.991151	0.960647		27747.7	1.80232	1.84985
			2784.44	1.21776	0.868219		26564.4	1.55368	1.96507						2847.05	1.08343	0.95585		27747.6	1.96493	1.84069
			2784.44	1.49254	0.874307		26564.3	1.57229	1.95998						2847.05	1.13257	0.950872		27747.6	2.14358	1.8313
			2784.43	1.68753	0.880511		26564.3	1.54702	1.95515						2847.05	1.11862	0.945721		27747.5	2.37803	1.82169
			2784.43	1.76492	0.886831		26564.2	1.44386	1.9506						2847.05	1.00815	0.940404		27747.4	2.68036	1.8119
			2784.43	1.70145	0.893268		26564.1	1.246	1.94633						2847.05	0.783637	0.93493		27747.3	3.0187	1.80194
			2784.43	1.49433	0.899821		26564.1	0.970742	1.94235						2847.04	0.491806	0.929307		27747.3	3.33531	1.79186
			2784.42	1.16287	0.906487		26564	0.68551	1.93866						2847.04	0.412418	0.923544		27747.2	3.57466	1.78166
			2784.42	0.747282	0.913264		26563.9	0.547723	1.93526						2847.04	0.735303	0.917649		27747.1	3.69913	1.7714
			2784.42	0.328363	0.92015		26563.9	0.697649	1.93213						2847.04	1.10735	0.911631		27747.1	3.69016	1.7611
			2784.42	0.331298	0.927143		26563.8	1.00575	1.92928						2847.03	1.37663	0.9055		27747	3.54275	1.75079
			2784.42	0.709982	0.934238		26563.7	1.36055	1.92669						2847.03	1.49818	0.899265		27746.9	3.26112	1.74051
			2784.41	1.05144	0.941435		26563.7	1.72854	1.92436						2847.03	1.48481	0.892937		27746.9	2.85928	1.73029
			2784.41	1.29649	0.948731		26563.6	2.08369	1.92226						2847.03	1.3947	0.886525		27746.8	2.36483	1.72018
			2784.41	1.42384	0.956123		26563.6	2.38352	1.92038						2847.03	1.30447	0.880039		27746.7	1.82172	1.71021
			2784.41	1.42604	0.963608		26563.5	2.57063	1.91871						2847.02	1.26133	0.873489		27746.7	1.29002	1.70043
			2784.4	1.30845	0.971182		26563.4	2.58617	1.91721						2847.02	1.25201	0.866886		27746.6	0.845617	1.69087
			2784.4	1.09106	0.978841		26563.4	2.38751	1.91587						2847.02	1.23255	0.860241		27746.5	0.578886	1.68157
			2784.4	0.81252	0.98658		26563.3	1.96396	1.91467						2847.02	1.17662	0.853564		27746.5	0.523929	1.67258
			2784.4	0.54476	0.994393		26563.2	1.34596	1.91357						2847.01	1.09037	0.846866		27746.4	0.566943	1.66393
			2784.4	0.431688	1.00227		26563.2	0.610526	1.91256						2847.01	0.999417	0.840161		27746.3	0.633881	1.65565
			2784.39	0.545004	1.01021		26563.1	0.296449	1.91161						2847.01	0.92703	0.833458		27746.3	0.752477	1.64779
			2784.39	0.713891	1.01819		26563	0.98514	1.91068						2847.01	0.87877	0.826768		27746.2	0.939424	1.64037
			2784.39	0.830486	1.02622		26563	1.59879	1.90976						2847.01	0.843678	0.820104		27746.1	1.15096	1.63343
			2784.39	0.87002	1.03428		26562.9	2.05388	1.90882						2847	0.806053	0.813477		27746	1.32315	1.62699
			2784.39	0.844884	1.04236		26562.9	2.3455	1.90783						2847	0.752861	0.806898		27746	1.40897	1.62108
			2784.38	0.790555	1.05045		26562.8	2.50253	1.90677						2847	0.673283	0.800382		27745.9	1.39085	1.61572
			2784.38	0.755067	1.05853		26562.7	2.57022	1.90562						2847	0.556604	0.793938		27745.8	1.28091	1.61093
			2784.38	0.776961	1.06659		26562.7	2.59296	1.90436						2846.99	0.394619	0.78758		27745.8	1.11479	1.60674
			2784.38	0.859342	1.07462		26562.6	2.60233	1.90297						2846.99	0.200942	0.781318		27745.7	0.941277	1.60314
			2784.37	0.975249	1.0826		26562.5	2.613	1.90144						2846.99	0.194899	0.775163		27745.6	0.807094	1.60015
			2784.37	1.09392	1.09051		26562.5	2.62392	1.89974						2846.99	0.45904	0.769124		27745.6	0.735491	1.59778
			2784.37	1.19376	1.09834		26562.4	2.62107	1.89788						2846.98	0.742676	0.76321		27745.5	0.71391	1.59604
			2784.37	1.26352	1.10606		26562.3	2.58134	1.89583						2846.98	0.976086	0.757432		27745.4	0.713058	1.59491
			2784.37	1.30107	1.11367		26562.3	2.48002	1.89359						2846.98	1.11512	0.751799		27745.4	0.712761	1.59439
			2784.36	1.31141	1.12113		26562.2	2.30444	1.89115						2846.98	1.13485	0.74632		27745.3	0.707031	1.59448
			2784.36	1.30295	1.12844		26562.1	2.07538	1.8885						2846.98	1.03568	0.741005		27745.2	0.700667	1.59515
			2784.36	1.28262	1.13556		26562.1	1.87461	1.88566						2846.97	0.844018	0.73586		27745.2	0.710681	1.5964
			2784.36	1.25199	1.14248		26562	1.84781	1.88261						2846.97	0.606914	0.730894		27745.1	0.763011	1.59818
			2784.35	1.20715	1.14918		26562	2.09572	1.87937						2846.97	0.386258	0.72611		27745	0.868847	1.60048
			2784.35	1.14248	1.15564		26561.9	2.55216	1.87594						2846.97	0.262101	0.721516		27744.9	1.00436	1.60327
			2784.35	1.05584	1.16183		26561.8	3.06896	1.87233						2846.96	0.275072	0.717114		27744.9	1.12472	1.60652
			2784.35	0.952192	1.16774		26561.8	3.51882	1.86854						2846.96	0.332383	0.71291		27744.8	1.19038	1.61018
			2784.35	0.843892	1.17335		26561.7	3.81161	1.86459						2846.96	0.371567	0.708908		27744.7	1.18224	1.61422
			2784.34	0.747432	1.17862		26561.6	3.88914	1.8605						2846.96	0.38268	0.705111		27744.7	1.10452	1.6186
			2784.34	0.677606	1.18354		26561.6	3.72423	1.85628						2846.96	0.364468	0.701521		27744.6	0.978369	1.62327
			2784.34	0.642865	1.1881		26561.5	3.32371	1.85194						2846.95	0.313116	0.698138		27744.5	0.831509	1.62818
			2784.34	0.646415	1.19227		26561.4	2.73058	1.84751						2846.95	0.224926	0.694962		27744.5	0.691842	1.6333
			2784.34	0.691541	1.19603		26561.4	2.01998	1.84299						2846.95	0.104592	0.691993		27744.4	0.594226	1.63858
			2784.33	0.784064	1.19937		26561.3	1.28615	1.83841						2846.95	0.0918325	0.689228		27744.3	0.599651	1.64396
			2784.33	0.930375	1.20228		26561.2	0.621072	1.83378						2846.94	0.264806	0.686667		27744.3	0.774643	1.64941
			2784.33	1.13437	1.20475		26561.2	0.0952824	1.82913						2846.94	0.453087	0.684306		27744.2	1.12684	1.65486
			2784.33	1.39359	1.20676		26561.1	0.304401	1.82447						2846.94	0.628005	0.682141		27744.1	1.61966	1.66028
			2784.32	1.69483	1.2083		26561.1	0.583082	1.81982						2846.94	0.769852	0.680169		27744.1	2.19451	1.66562
			2784.32	2.01226	1.20937		26561	0.814723	1.81519						2846.94	0.866447	0.678385		27744	2.76984	1.67082
			2784.32	2.31086	1.20995		26560.9	1.02246	1.8106						2846.93	0.916703	0.676783		27743.9	3.25179	1.67585
			2784.32	2.55406	1.21004		26560.9	1.17439	1.80607						2846.93	0.931463	0.675358		27743.9	3.55719	1.68067
			2784.32	2.71273	1.20964		26560.8	1.21464	1.80161						2846.93	0.929922	0.674104		27743.8	3.63842	1.68522
			2784.31	2.77229	1.20875		26560.7	1.10085	1.79722						2846.93	0.931313	0.673017		27743.7	3.49996	1.68949
			2784.31	2.73572	1.20737		26560.7	0.822863	1.79293						2846.92	0.944539	0.672091		27743.6	3.19919	1.69344
			2784.31	2.62144	1.2055		26560.6	0.404494	1.78872						2846.92	0.962736	0.671318		27743.6	2.8286	1.69703
			2784.31	2.45699	1.20314		26560.5	0.107263	1.78462						2846.92	0.967551	0.670691		27743.5	2.4816	1.70024
			2784.3	2.27051	1.2003		26560.5	0.645667	1.78063						2846.92	0.939159	0.670202		27743.4	2.21555	1.70305
			2784.3	2.08306	1.197		26560.4	1.15352	1.77674						2846.92	0.865288	0.669844		27743.4	2.04151	1.70544
			2784.3	1.90444	1.19323		26560.3	1.57892	1.77295						2846.91	0.746421	0.669609		27743.3	1.95472	1.70741
			2784.3	1.73391	1.18902		26560.3	1.88693	1.76927						2846.91	0.597145	0.66949		27743.2	1.96497	1.70893
			2784.3	1.56482	1.18438		26560.2	2.05908	1.76568						2846.91	0.44498	0.669479		27743.2	2.08202	1.71001
			2784.29	1.39083	1.17933		26560.2	2.08906	1.76218						2846.91	0.329197	0.669569		27743.1	2.28167	1.71065
			2784.29	1.21119	1.17388		26560.1	1.97607	1.75876						2846.9	0.291081	0.669752		27743	2.50623	1.71085
			2784.29	1.03275	1.16805		26560	1.71985	1.75541						2846.9	0.329967	0.670021		27743	2.69245	1.71062
			2784.29	0.867584	1.16187		26560	1.32247	1.75211						2846.9	0.407483	0.67037		27742.9	2.79375	1.70995
			2784.28	0.726873	1.15535		26559.9	0.802888	1.74885						2846.9	0.501298	0.670794		27742.8	2.79111	1.70888
			2784.28	0.616309	1.14851		26559.8	0.323652	1.74562						2846.89	0.601943	0.671287		27742.8	2.69878	1.70742
			2784.28	0.539025	1.14138		26559.8	0.721802	1.74239						2846.89	0.69976	0.671842		27742.7	2.5638	1.70558
			2784.28	0.501913	1.13399		26559.7	1.41095	1.73916						2846.89	0.783941	0.672455		27742.6	2.44911	1.70341
			2784.28	0.508264	1.12635		26559.6	2.04425	1.7359						2846.89	0.845716	0.67312		27742.6	2.39433	1.70092
			2784.27	0.54132	1.11851		26559.6	2.53201	1.73258						2846.89	0.880451	0.673831		27742.5	2.3811	1.69816
			2784.27	0.571487	1.11047		26559.5	2.8259	1.72921						2846.88	0.888417	0.674583		27742.4	2.34645	1.69515
			2784.27	0.581715	1.10227		26559.4	2.91776	1.72575						2846.88	0.875698	0.675371		27742.3	2.23166	1.69194
			2784.27	0.586489	1.09393		26559.4	2.83787	1.72219						2846.88	0.855488	0.67619		27742.3	2.01849	1.68856
			2784.27	0.631816	1.08549		26559.3	2.64205	1.71852						2846.88	0.846656	0.677036		27742.2	1.73605	1.68504
			2784.26	0.75446	1.07695		26559.3	2.39051	1.71471						2846.87	0.86445	0.677905		27742.1	1.44347	1.68143
			2784.26	0.938728	1.06836		26559.2	2.12819	1.71076						2846.87	0.906153	0.678791		27742.1	1.19308	1.67777
			2784.26	1.1374	1.05973		26559.1	1.87876	1.70665						2846.87	0.947237	0.679691		27742	0.989465	1.67409
			2784.26	1.30461	1.05109		26559.1	1.65574	1.70237						2846.87	0.953468	0.6806		27741.9	0.787983	1.67044
			2784.25	1.40602	1.04247		26559	1.48038	1.6979						2846.87	0.896489	0.681516		27741.9	0.544917	1.66686
			2784.25	1.42015	1.03388		26558.9	1.39079	1.69324						2846.86	0.764253	0.682435		27741.8	0.272187	1.66337
			2784.25	1.33923	1.02535		26558.9	1.42929	1.68838						2846.86	0.566507	0.683354		27741.7	0.225456	1.66003
			2784.25	1.17078	1.0169		26558.8	1.60856	1.68331						2846.86	0.340874	0.684271		27741.7	0.492932	1.65686
			2784.25	0.940708	1.00856		26558.7	1.89486	1.67803						2846.86	0.196992	0.685181		27741.6	0.743208	1.6539
			2784.24	0.700715	1.00033		26558.7	2.22795	1.67255						2846.85	0.282021	0.686082		27741.5	0.913563	1.65119
			2784.24	0.545415	0.992236		26558.6	2.54607	1.66687						2846.85	0.403068	0.686971		27741.5	0.99782	1.64875
			2784.24	0.570901	0.984297		26558.6	2.80161	1.66098						2846.85	0.45478	0.687845		27741.4	1.01942	1.64661
			2784.24	0.718726	0.976526		26558.5	2.96913	1.65491						2846.85	0.437385	0.688699		27741.3	1.02103	1.64479
			2784.23	0.879021	0.968937		26558.4	3.04409	1.64866						2846.85	0.411714	0.689531		27741.2	1.04407	1.64332
			2784.23	1.00588	0.961545		26558.4	3.03225	1.64225						2846.84	0.473566	0.690336		27741.2	1.10093	1.6422
			2784.23	1.09099	0.954363		26558.3	2.93718	1.63569						2846.84	0.629984	0.691111		27741.1	1.16626	1.64146
			2784.23	1.13626	0.9474		26558.2	2.75653	1.62901						2846.84	0.803636	0.691852		27741	1.19818	1.6411
			2784.23	1.13806	0.940666		26558.2	2.49012	1.62223						2846.84	0.930305	0.692555		27741	1.16522	1.64112
			2784.22	1.08222	0.934167		26558.1	2.15153	1.61538						2846.83	0.974912	0.693218		27740.9	1.06599	1.64153
			2784.22	0.950171	0.927908		26558	1.77258	1.60847						2846.83	0.92748	0.693839		27740.8	0.948452	1.64234
			2784.22	0.730986	0.921897		26558	1.39688	1.60155						2846.83	0.800076	0.694413		27740.8	0.920171	1.64352
			2784.22	0.432341	0.916136		26557.9	1.06849	1.59463						2846.83	0.623133	0.694937		27740.7	1.06857	1.64509
			2784.22	0.106988	0.91063		26557.8	0.825485	1.58776						2846.83	0.442138	0.695409		27740.6	1.34391	1.64702
			2784.21	0.311907	0.90538		26557.8	0.697175	1.58097						2846.82	0.319908	0.695825		27740.6	1.63645	1.6493
			2784.21	0.636334	0.900387		26557.7	0.680868	1.5743						2846.82	0.317899	0.696185		27740.5	1.86459	1.65191
			2784.21	0.884733	0.895652		26557.7	0.723082	1.56778						2846.82	0.412108	0.696486		27740.4	1.98537	1.65483
			2784.21	1.03046	0.891174		26557.6	0.762319	1.56146						2846.82	0.549586	0.696725		27740.4	1.99175	1.65804
			2784.2	1.07477	0.886949		26557.5	0.768831	1.55537						2846.81	0.708838	0.696899		27740.3	1.90976	1.66152
			2784.2	1.04169	0.882975		26557.5	0.746565	1.54955						2846.81	0.871289	0.697005		27740.2	1.79105	1.66523
			2784.2	0.964876	0.879246		26557.4	0.716269	1.54405						2846.81	1.01268	0.697042		27740.2	1.69633	1.66915
			2784.2	0.870118	0.875756		26557.3	0.693707	1.5389						2846.81	1.11107	0.697009		27740.1	1.66934	1.67325
			2784.2	0.768735	0.872494		26557.3	0.689339	1.53414						2846.8	1.15443	0.696907		27740	1.71619	1.67748
			2784.19	0.675897	0.869456		26557.2	0.738661	1.52981						2846.8	1.14192	0.696735		27739.9	1.81018	1.68183
			2784.19	0.640256	0.866634		26557.1	0.901572	1.52595						2846.8	1.07986	0.696492		27739.9	1.91186	1.68625
			2784.19	0.719094	0.864019		26557.1	1.19005	1.52259						2846.8	0.976981	0.696179		27739.8	1.98125	1.69071
			2784.19	0.890351	0.861602		26557	1.54623	1.51978						2846.8	0.844115	0.695795		27739.7	1.98289	1.69517
			2784.18	1.07369	0.859374		26556.9	1.88858	1.51754						2846.79	0.701065	0.695341		27739.7	1.89447	1.69959
			2784.18	1.20076	0.857323		26556.9	2.1431	1.51591						2846.79	0.587659	0.694817		27739.6	1.7221	1.70395
			2784.18	1.23386	0.855437		26556.8	2.25835	1.51492						2846.79	0.5578	0.694226		27739.5	1.51949	1.70818
			2784.18	1.16637	0.853703		26556.8	2.21465	1.5146						2846.79	0.621297	0.693569		27739.5	1.39602	1.71228
			2784.18	1.01998	0.852107		26556.7	2.0273	1.51498						2846.78	0.722422	0.692849		27739.4	1.45312	1.71618
			2784.17	0.838605	0.850634		26556.6	1.74226	1.51606						2846.78	0.804834	0.692068		27739.3	1.66009	1.71987
			2784.17	0.676746	0.84927		26556.6	1.42485	1.51787						2846.78	0.841335	0.691228		27739.3	1.88681	1.72331
			2784.17	0.574804	0.848001		26556.5	1.14508	1.52042						2846.78	0.832158	0.690333		27739.2	2.02195	1.72647
			2784.17	0.526037	0.846814		26556.4	0.962791	1.52372						2846.78	0.801388	0.689386		27739.1	2.01071	1.72932
			2784.17	0.486745	0.845695		26556.4	0.9098	1.52778						2846.77	0.788113	0.688392		27739.1	1.85441	1.73183
			2784.16	0.424938	0.844629		26556.3	0.972063	1.53262						2846.77	0.820428	0.687357		27739	1.60763	1.73399
			2784.16	0.338367	0.8436		26556.2	1.10064	1.53821						2846.77	0.887237	0.686286		27738.9	1.37422	1.73576
			2784.16	0.242761	0.842595		26556.2	1.24134	1.54457						2846.77	0.94674	0.685183		27738.9	1.27658	1.73713
			2784.16	0.151722	0.841596		26556.1	1.35062	1.55168						2846.76	0.956796	0.684054		27738.8	1.3602	1.73809
			2784.15	0.0600684	0.840589		26556	1.40132	1.55953						2846.76	0.893264	0.682902		27738.7	1.55947	1.73862
			2784.15	0.0613526	0.83956		26556	1.38348	1.56809						2846.76	0.756404	0.681731		27738.6	1.80991	1.7387
			2784.15	0.213765	0.838497		26555.9	1.30091	1.57736						2846.76	0.57528	0.680546		27738.6	2.10272	1.73833
			2784.15	0.399538	0.837386		26555.9	1.16613	1.5873						2846.76	0.420195	0.67935		27738.5	2.4499	1.7375
			2784.15	0.599115	0.836214		26555.8	0.999107	1.59789						2846.75	0.396536	0.67815		27738.4	2.83951	1.73621
			2784.14	0.795128	0.834968		26555.7	0.83088	1.60909						2846.75	0.489061	0.67695		27738.4	3.22368	1.73445
			2784.14	0.984305	0.833637		26555.7	0.703596	1.62086						2846.75	0.57777	0.675754		27738.3	3.53663	1.73223
			2784.14	1.18052	0.832208		26555.6	0.644047	1.63317						2846.75	0.600005	0.674568		27738.2	3.71854	1.72956
			2784.14	1.40074	0.830671		26555.5	0.620081	1.64596						2846.74	0.542988	0.673394		27738.2	3.73114	1.72643
			2784.13	1.64179	0.829016		26555.5	0.559007	1.65919						2846.74	0.421239	0.672237		27738.1	3.56308	1.72285
			2784.13	1.87047	0.827234		26555.4	0.405251	1.6728						2846.74	0.263928	0.6711		27738	3.22814	1.71885
			2784.13	2.03559	0.825316		26555.3	0.148766	1.68674						2846.74	0.108938	0.669984		27738	2.75978	1.71442
			2784.13	2.08863	0.823255		26555.3	0.219555	1.70095						2846.73	0.104294	0.668893		27737.9	2.20674	1.70959
			2784.13	2.00066	0.821045		26555.2	0.594643	1.71539						2846.73	0.248834	0.667829		27737.8	1.63554	1.70437
			2784.12	1.77019	0.818683		26555.2	0.940513	1.72997						2846.73	0.416699	0.666797		27737.8	1.15263	1.69878
			2784.12	1.42187	0.816163		26555.1	1.20413	1.74465						2846.73	0.604533	0.665799		27737.7	0.941532	1.69284
			2784.12	0.99756	0.813482		26555	1.37423	1.75936						2846.73	0.798947	0.664837		27737.6	1.08557	1.68658
			2784.12	0.544276	0.810639		26555	1.48825	1.77403						2846.72	0.974139	0.663912		27737.6	1.36923	1.68
			2784.12	0.106074	0.807633		26554.9	1.60535	1.78859						2846.72	1.10271	0.663024		27737.5	1.61159	1.67314
			2784.11	0.297381	0.804462		26554.8	1.74735	1.80298						2846.72	1.16478	0.662174		27737.4	1.7441	1.66603
			2784.11	0.629268	0.801129		26554.8	1.8735	1.81713						2846.72	1.15227	0.661361		27737.3	1.7513	1.65868
			2784.11	0.880152	0.797635		26554.7	1.92638	1.83097						2846.71	1.0683	0.660586		27737.3	1.64595	1.65113
			2784.11	1.03948	0.793983		26554.6	1.89628	1.84444						2846.71	0.923656	0.65985		27737.2	1.458	1.64339
			2784.1	1.10784	0.790177		26554.6	1.85643	1.85748						2846.71	0.732849	0.659152		27737.1	1.22535	1.6355
			2784.1	1.10226	0.786222		26554.5	1.93391	1.87001						2846.71	0.5134	0.658494		27737.1	0.983354	1.62747
			2784.1	1.05522	0.782124		26554.4	2.19115	1.88199						2846.71	0.295502	0.657873		27737	0.754382	1.61934
			2784.1	1.00007	0.77789		26554.4	2.55995	1.89337						2846.7	0.191163	0.657289		27736.9	0.543582	1.61114
			2784.1	0.947381	0.773527		26554.3	2.92857	1.90408						2846.7	0.319759	0.656743		27736.9	0.3504	1.60288
			2784.09	0.876661	0.769045		26554.3	3.22345	1.91408						2846.7	0.485748	0.656232		27736.8	0.213772	1.5946
			2784.09	0.756346	0.764453		26554.2	3.42383	1.92332						2846.7	0.606109	0.655758		27736.7	0.267203	1.58632
			2784.09	0.56916	0.759761		26554.1	3.54703	1.93177						2846.69	0.662496	0.655321		27736.7	0.452266	1.57807
			2784.09	0.32157	0.754977		26554.1	3.62635	1.93938						2846.69	0.659747	0.654921		27736.6	0.675322	1.56987
			2784.08	0.0429854	0.750113		26554	3.69068	1.94611						2846.69	0.620017	0.654559		27736.5	0.930705	1.56174
			2784.08	0.253225	0.745178		26553.9	3.75186	1.95194						2846.69	0.572201	0.654236		27736.5	1.22108	1.55371
			2784.08	0.519091	0.740183		26553.9	3.80327	1.95684						2846.69	0.531294	0.653955		27736.4	1.52547	1.5458
			2784.08	0.743477	0.735138		26553.8	3.82777	1.9608						2846.68	0.484042	0.653716		27736.3	1.79772	1.53803
			2784.08	0.913645	0.730054		26553.7	3.80863	1.9638						2846.68	0.403048	0.653523		27736.2	1.98529	1.53042
			2784.07	1.01984	0.724941		26553.7	3.73662	1.96583						2846.68	0.279442	0.653377		27736.2	2.05298	1.52299
			2784.07	1.05377	0.719811		26553.6	3.60943	1.9669						2846.68	0.196526	0.653282		27736.1	2.00157	1.51577
			2784.07	1.01186	0.714674		26553.5	3.42476	1.96701						2846.67	0.344044	0.653241		27736	1.87609	1.50878
			2784.07	0.900293	0.709541		26553.5	3.17347	1.96617						2846.67	0.596375	0.653259		27736	1.75706	1.50202
			2784.06	0.737737	0.704422		26553.4	2.83974	1.96439						2846.67	0.846659	0.653341		27735.9	1.72307	1.49552
			2784.06	0.553196	0.699328		26553.4	2.40979	1.96169						2846.67	1.05141	0.653493		27735.8	1.79524	1.4893
			2784.06	0.379621	0.694268		26553.3	1.88399	1.9581						2846.67	1.18781	0.653723		27735.8	1.92889	1.48336
			2784.06	0.245245	0.689251		26553.2	1.28758	1.95364						2846.66	1.24969	0.654037		27735.7	2.06401	1.47773
			2784.06	0.164877	0.684288		26553.2	0.692859	1.94833						2846.66	1.24528	0.654444		27735.6	2.16216	1.47242
			2784.05	0.140358	0.679385		26553.1	0.431891	1.94223						2846.66	1.19246	0.654953		27735.6	2.20824	1.46744
			2784.05	0.17564	0.674551		26553	0.833395	1.93538						2846.66	1.11198	0.655571		27735.5	2.19992	1.46281
			2784.05	0.262009	0.669794		26553	1.312	1.92782						2846.65	1.02053	0.656309		27735.4	2.13968	1.45852
			2784.05	0.37506	0.665122		26552.9	1.71079	1.91961						2846.65	0.925909	0.657176		27735.4	2.03369	1.45461
			2784.05	0.492169	0.660542		26552.8	2.01325	1.9108						2846.65	0.826994	0.658182		27735.3	1.89543	1.45106
			2784.04	0.596865	0.656061		26552.8	2.23307	1.90144						2846.65	0.71916	0.659336		27735.2	1.74824	1.44788
			2784.04	0.680432	0.651684		26552.7	2.39306	1.89159						2846.64	0.603491	0.660649		27735.2	1.61981	1.44509
			2784.04	0.743037	0.647418		26552.6	2.51194	1.88132						2846.64	0.496574	0.662131		27735.1	1.52587	1.44269
			2784.04	0.793195	0.643267		26552.6	2.59702	1.87068						2846.64	0.433479	0.663791		27735	1.45383	1.44067
			2784.03	0.843612	0.639235		26552.5	2.64479	1.85974						2846.64	0.440138	0.665641		27734.9	1.36626	1.43904
			2784.03	0.902151	0.635325		26552.5	2.64695	1.84856						2846.64	0.493019	0.66769		27734.9	1.22288	1.4378
			2784.03	0.9622	0.631541		26552.4	2.59681	1.83721						2846.63	0.550835	0.669949		27734.8	1.00115	1.43695
			2784.03	1.00094	0.627887		26552.3	2.49293	1.82575						2846.63	0.598599	0.672426		27734.7	0.707524	1.43647
			2784.03	0.987808	0.624369		26552.3	2.33957	1.81425						2846.63	0.647132	0.675129		27734.7	0.400454	1.43637
			2784.02	0.897416	0.62099		26552.2	2.14544	1.80276						2846.63	0.707707	0.678065		27734.6	0.337446	1.43664
			2784.02	0.721288	0.61775		26552.1	1.9232	1.79135						2846.62	0.766811	0.68124		27734.5	0.610819	1.43728
			2784.02	0.478091	0.61465		26552.1	1.69086	1.78007						2846.62	0.788423	0.684661		27734.5	0.897779	1.43827
			2784.02	0.248004	0.61169		26552	1.4744	1.769						2846.62	0.73666	0.688332		27734.4	1.09136	1.43961
			2784.01	0.296283	0.60887		26551.9	1.30632	1.75817						2846.62	0.59543	0.692255		27734.3	1.15325	1.44128
			2784.01	0.514923	0.606191		26551.9	1.21066	1.74765						2846.62	0.379472	0.696433		27734.3	1.07687	1.44327
			2784.01	0.687003	0.603654		26551.8	1.17827	1.73748						2846.61	0.165238	0.700863		27734.2	0.889658	1.44556
			2784.01	0.770964	0.60126		26551.8	1.16425	1.7277						2846.61	0.243406	0.705543		27734.1	0.665508	1.44814
			2784.01	0.772537	0.59901		26551.7	1.11763	1.71837						2846.61	0.431441	0.710471		27734.1	0.545677	1.45099
			2784	0.723357	0.596903		26551.6	1.00929	1.7095						2846.61	0.537896	0.715642		27734	0.624437	1.45409
			2784	0.664029	0.59494		26551.6	0.842866	1.70115						2846.6	0.531811	0.721049		27733.9	0.770384	1.45743
			2784	0.619728	0.593118		26551.5	0.657167	1.69333						2846.6	0.421575	0.726686		27733.9	0.851621	1.46098
			2784	0.584895	0.591436		26551.4	0.524321	1.68606						2846.6	0.24267	0.732541		27733.8	0.823307	1.46472
			2784	0.537414	0.589894		26551.4	0.506091	1.67937						2846.6	0.0498609	0.738605		27733.7	0.693309	1.46864
			2783.99	0.463318	0.588486		26551.3	0.565671	1.67327						2846.6	0.1207	0.744863		27733.6	0.500517	1.47271
			2783.99	0.366058	0.587212		26551.2	0.630766	1.66777						2846.59	0.206639	0.751301		27733.6	0.296865	1.47692
			2783.99	0.262652	0.586072		26551.2	0.685019	1.66287						2846.59	0.199457	0.757899		27733.5	0.141136	1.48124
			2783.99	0.176322	0.585063		26551.1	0.756169	1.65856						2846.59	0.122828	0.764639		27733.4	0.177144	1.48566
			2783.98	0.124575	0.584186		26551	0.867411	1.65486						2846.59	0.169513	0.771501		27733.4	0.378954	1.49016
			2783.98	0.0942943	0.583439		26551	1.00091	1.65173						2846.58	0.376297	0.778462		27733.3	0.663544	1.49472
			2783.98	0.0468184	0.58282		26550.9	1.10896	1.64918						2846.58	0.605282	0.7855		27733.2	1.00605	1.49932
			2783.98	0.0442254	0.582327		26550.9	1.14355	1.64718						2846.58	0.808988	0.792591		27733.2	1.37515	1.50394
			2783.98	0.184576	0.581959		26550.8	1.07473	1.64571						2846.58	0.959328	0.79971		27733.1	1.75377	1.50858
			2783.97	0.366483	0.581712		26550.7	0.900454	1.64474						2846.58	1.04028	0.806831		27733	2.15526	1.51322
			2783.97	0.569635	0.581585		26550.7	0.660162	1.64424						2846.57	1.04777	0.813927		27733	2.61078	1.51784
			2783.97	0.765392	0.581576		26550.6	0.483414	1.64418						2846.57	0.99051	0.82097		27732.9	3.12959	1.52244
			2783.97	0.922876	0.581684		26550.5	0.578244	1.64452						2846.57	0.891043	0.827932		27732.8	3.66893	1.52702
			2783.96	1.01672	0.581905		26550.5	0.845021	1.64523						2846.57	0.784143	0.834786		27732.8	4.1425	1.53156
			2783.96	1.03416	0.582239		26550.4	1.09995	1.64626						2846.56	0.705797	0.841503		27732.7	4.45533	1.53606
			2783.96	0.978986	0.582686		26550.3	1.27634	1.64758						2846.56	0.667971	0.848056		27732.6	4.53956	1.54051
			2783.96	0.870963	0.583243		26550.3	1.37456	1.64913						2846.56	0.643398	0.854416		27732.6	4.37652	1.54493
			2783.96	0.740833	0.583909		26550.2	1.44976	1.65089						2846.56	0.587447	0.860557		27732.5	4.00089	1.5493
			2783.95	0.62296	0.584684		26550.1	1.59135	1.65279						2846.55	0.467045	0.866455		27732.4	3.48807	1.55363
			2783.95	0.547038	0.585565		26550.1	1.85767	1.6548						2846.55	0.273529	0.872084		27732.3	2.92997	1.55792
			2783.95	0.526764	0.586553		26550	2.22232	1.65687						2846.55	0.123055	0.87742		27732.3	2.4074	1.56218
			2783.95	0.549194	0.587644		26550	2.60065	1.65895						2846.55	0.406241	0.882443		27732.2	1.9685	1.56641
			2783.95	0.580564	0.58884		26549.9	2.89978	1.66099						2846.55	0.796456	0.88713		27732.1	1.62114	1.57063
			2783.94	0.583378	0.59014		26549.8	3.04577	1.66294						2846.54	1.21603	0.891462		27732.1	1.34171	1.57483
			2783.94	0.529085	0.591545		26549.8	2.9979	1.66477						2846.54	1.63393	0.895422		27732	1.09352	1.57903
			2783.94	0.406933	0.593053		26549.7	2.76215	1.66643						2846.54	2.01929	0.898994		27731.9	0.845697	1.58324
			2783.94	0.238274	0.594667		26549.6	2.40909	1.66788						2846.54	2.34083	0.902165		27731.9	0.590086	1.58745
			2783.93	0.176926	0.596385		26549.6	2.09437	1.66911						2846.53	2.57066	0.904923		27731.8	0.366276	1.59168
			2783.93	0.363426	0.598207		26549.5	2.02208	1.67006						2846.53	2.68964	0.90726		27731.7	0.309154	1.59594
			2783.93	0.578609	0.600134		26549.4	2.24406	1.67072						2846.53	2.69188	0.90917		27731.7	0.433792	1.60024
			2783.93	0.750886	0.602166		26549.4	2.57436	1.67104						2846.53	2.58625	0.91065		27731.6	0.561331	1.60457
			2783.93	0.860852	0.604304		26549.3	2.79725	1.67102						2846.53	2.39379	0.911697		27731.5	0.627914	1.60896
			2783.92	0.908621	0.606551		26549.3	2.78366	1.67062						2846.52	2.14176	0.912313		27731.5	0.639972	1.61339
			2783.92	0.904119	0.608908		26549.2	2.49967	1.66983						2846.52	1.85619	0.9125		27731.4	0.627748	1.61788
			2783.92	0.857396	0.611376		26549.1	2.01345	1.66863						2846.52	1.55581	0.912264		27731.3	0.611514	1.62243
			2783.92	0.772952	0.613957		26549.1	1.53979	1.66702						2846.52	1.25005	0.911612		27731.3	0.587735	1.62703
			2783.91	0.652146	0.616652		26549	1.46303	1.665						2846.51	0.942141	0.910554		27731.2	0.556641	1.63169
			2783.91	0.502165	0.61946		26548.9	1.85872	1.66255						2846.51	0.636829	0.909103		27731.1	0.554915	1.6364
			2783.91	0.349645	0.622384		26548.9	2.35097	1.65968						2846.51	0.356451	0.907271		27731	0.620113	1.64115
			2783.91	0.266441	0.625424		26548.8	2.68734	1.6564						2846.51	0.220301	0.905075		27731	0.711112	1.64593
			2783.91	0.323754	0.628581		26548.7	2.78431	1.65271						2846.51	0.361447	0.902531		27730.9	0.734005	1.65073
			2783.9	0.446123	0.631856		26548.7	2.65611	1.64863						2846.5	0.540277	0.899659		27730.8	0.609773	1.65553
			2783.9	0.56185	0.63525		26548.6	2.37467	1.64417						2846.5	0.656655	0.89648		27730.8	0.307287	1.66032
			2783.9	0.652214	0.638762		26548.5	2.0319	1.63935						2846.5	0.688572	0.893015		27730.7	0.222902	1.66506
			2783.9	0.718199	0.642392		26548.5	1.69944	1.63419						2846.5	0.645337	0.889288		27730.6	0.801868	1.66975
			2783.9	0.764197	0.646138		26548.4	1.40291	1.62872						2846.49	0.575088	0.885322		27730.6	1.42177	1.67436
			2783.89	0.79006	0.649999		26548.4	1.1334	1.62297						2846.49	0.566449	0.881143		27730.5	1.97453	1.67886
			2783.89	0.790209	0.653971		26548.3	0.887138	1.61697						2846.49	0.669096	0.876774		27730.4	2.38892	1.68322
			2783.89	0.758146	0.658052		26548.2	0.690461	1.61074						2846.49	0.823137	0.872243		27730.4	2.63957	1.68742
			2783.89	0.692121	0.662243		26548.2	0.583241	1.60434						2846.49	0.947109	0.867575		27730.3	2.75106	1.69143
			2783.88	0.598948	0.66654		26548.1	0.582272	1.59779						2846.48	0.993678	0.8628		27730.2	2.77912	1.69521
			2783.88	0.495717	0.670941		26548	0.698472	1.59112						2846.48	0.950393	0.857944		27730.2	2.77262	1.69872
			2783.88	0.410079	0.675441		26548	0.953264	1.58439						2846.48	0.833298	0.853031		27730.1	2.74246	1.70194
			2783.88	0.37361	0.680035		26547.9	1.32458	1.57762						2846.48	0.678134	0.848087		27730	2.6668	1.70484
			2783.88	0.3965	0.684718		26547.8	1.7419	1.57087						2846.47	0.528563	0.843136		27730	2.52575	1.70737
			2783.87	0.456247	0.689481		26547.8	2.12053	1.56416						2846.47	0.423387	0.838202		27729.9	2.32916	1.7095
			2783.87	0.526734	0.694319		26547.7	2.3874	1.55754						2846.47	0.385994	0.833308		27729.8	2.11586	1.7112
			2783.87	0.593443	0.699224		26547.6	2.49651	1.55106						2846.47	0.419024	0.828478		27729.7	1.92787	1.71245
			2783.87	0.648949	0.704188		26547.6	2.43491	1.54474						2846.46	0.505518	0.823733		27729.7	1.78299	1.7132
			2783.86	0.688096	0.709203		26547.5	2.21885	1.53864						2846.46	0.615509	0.819096		27729.6	1.67676	1.71342
			2783.86	0.707132	0.714258		26547.5	1.88219	1.53279						2846.46	0.715834	0.814588		27729.5	1.6149	1.7131
			2783.86	0.705126	0.719343		26547.4	1.46326	1.52723						2846.46	0.780103	0.810226		27729.5	1.63367	1.7122
			2783.86	0.685265	0.724449		26547.3	1.0003	1.52199						2846.46	0.79584	0.806029		27729.4	1.76957	1.7107
			2783.86	0.654485	0.729567		26547.3	0.56258	1.51712						2846.45	0.767165	0.802011		27729.3	2.0066	1.70857
			2783.85	0.621483	0.734685		26547.2	0.451602	1.51263						2846.45	0.712771	0.798188		27729.3	2.27364	1.70581
			2783.85	0.595001	0.739793		26547.1	0.813731	1.50857						2846.45	0.659435	0.794572		27729.2	2.48301	1.70239
			2783.85	0.584466	0.744879		26547.1	1.23212	1.50495						2846.45	0.630887	0.791174		27729.1	2.56142	1.69831
			2783.85	0.600821	0.749932		26547	1.56016	1.5018						2846.44	0.635759	0.788004		27729.1	2.47015	1.69354
			2783.85	0.650919	0.754941		26546.9	1.74154	1.49915						2846.44	0.666145	0.785073		27729	2.22683	1.6881
			2783.84	0.726872	0.759892		26546.9	1.75749	1.497						2846.44	0.709101	0.782387		27728.9	1.93481	1.68197
			2783.84	0.803656	0.764776		26546.8	1.62813	1.49539						2846.44	0.756859	0.779955		27728.9	1.79533	1.67515
			2783.84	0.848387	0.76958		26546.7	1.41359	1.49432						2846.44	0.808016	0.77778		27728.8	1.96712	1.66765
			2783.84	0.833197	0.774292		26546.7	1.20394	1.49381						2846.43	0.862566	0.775866		27728.7	2.35239	1.65949
			2783.83	0.749056	0.778902		26546.6	1.07958	1.49386						2846.43	0.91573	0.774216		27728.7	2.73737	1.65066
			2783.83	0.626376	0.783397		26546.6	1.0429	1.49448						2846.43	0.955372	0.772829		27728.6	2.97626	1.64118
			2783.83	0.567235	0.787769		26546.5	1.01873	1.49565						2846.43	0.964913	0.771704		27728.5	3.01156	1.63108
			2783.83	0.685108	0.792005		26546.4	0.93841	1.49739						2846.42	0.929478	0.77084		27728.4	2.85852	1.62038
			2783.83	0.921425	0.796096		26546.4	0.783838	1.49968						2846.42	0.841919	0.770231		27728.4	2.59028	1.60909
			2783.82	1.15102	0.800035		26546.3	0.581894	1.50251						2846.42	0.706855	0.769876		27728.3	2.31517	1.59726
			2783.82	1.28916	0.803812		26546.2	0.390994	1.50589						2846.42	0.54277	0.769768		27728.2	2.12726	1.58492
			2783.82	1.28666	0.807422		26546.2	0.292179	1.50979						2846.42	0.383903	0.769902		27728.2	2.03522	1.57209
			2783.82	1.12456	0.81086		26546.1	0.314397	1.51419						2846.41	0.280941	0.77027		27728.1	1.94896	1.55882
			2783.81	0.81436	0.814123		26546	0.38377	1.51909						2846.41	0.2632	0.770864		27728	1.75498	1.54515
			2783.81	0.406829	0.817206		26546	0.471157	1.52445						2846.41	0.278861	0.771674		27728	1.38612	1.53111
			2783.81	0.246245	0.820107		26545.9	0.593482	1.53026						2846.41	0.285042	0.772689		27727.9	0.842454	1.51674
			2783.81	0.668844	0.822824		26545.9	0.755837	1.53647						2846.4	0.323325	0.773899		27727.8	0.201178	1.5021
			2783.81	1.08086	0.825356		26545.8	0.939627	1.54307						2846.4	0.465183	0.775291		27727.8	0.530215	1.48723
			2783.8	1.37405	0.827702		26545.7	1.11947	1.55003						2846.4	0.695127	0.776853		27727.7	1.12784	1.47217
			2783.8	1.50921	0.829866		26545.7	1.27717	1.5573						2846.4	0.950734	0.778571		27727.6	1.55278	1.45697
			2783.8	1.48361	0.83185		26545.6	1.40751	1.56487						2846.4	1.17192	0.780434		27727.6	1.75183	1.44168
			2783.8	1.33771	0.833657		26545.5	1.51864	1.57268						2846.39	1.3093	0.782428		27727.5	1.73328	1.42634
			2783.79	1.16444	0.835293		26545.5	1.62684	1.5807						2846.39	1.33109	0.784538		27727.4	1.56645	1.41101
			2783.79	1.09486	0.83676		26545.4	1.74624	1.5889						2846.39	1.23027	0.786751		27727.3	1.36218	1.39573
			2783.79	1.19122	0.838067		26545.3	1.87953	1.59724						2846.39	1.02788	0.789052		27727.3	1.21585	1.38056
			2783.79	1.36711	0.839222		26545.3	2.01742	1.60568						2846.38	0.769836	0.791424		27727.2	1.12984	1.36554
			2783.79	1.50294	0.840234		26545.2	2.14706	1.61417						2846.38	0.515554	0.793852		27727.1	1.02622	1.35072
			2783.78	1.53041	0.841114		26545.1	2.26063	1.62269						2846.38	0.315138	0.796322		27727.1	0.851564	1.33614
			2783.78	1.43317	0.841873		26545.1	2.35686	1.63119						2846.38	0.174323	0.798818		27727	0.654177	1.32185
			2783.78	1.23289	0.84252		26545	2.43553	1.63964						2846.37	0.0955922	0.801326		27726.9	0.61721	1.30789
			2783.78	0.977052	0.843068		26545	2.49222	1.648						2846.37	0.241968	0.803831		27726.9	0.818918	1.2943
			2783.78	0.729718	0.843527		26544.9	2.52045	1.65624						2846.37	0.484467	0.806319		27726.8	1.07627	1.28113
			2783.77	0.563392	0.843908		26544.8	2.51974	1.66432						2846.37	0.730957	0.808775		27726.7	1.25659	1.2684
			2783.77	0.521248	0.844225		26544.8	2.50001	1.6722						2846.37	0.925257	0.811188		27726.7	1.31266	1.25616
			2783.77	0.55923	0.844492		26544.7	2.47378	1.67987						2846.36	1.03343	0.813544		27726.6	1.24479	1.24444
			2783.77	0.605969	0.844722		26544.6	2.43993	1.68728						2846.36	1.05675	0.815832		27726.5	1.08071	1.23327
			2783.76	0.628726	0.844928		26544.6	2.37559	1.6944						2846.36	1.03378	0.818037		27726.5	0.860375	1.22267
			2783.76	0.622671	0.845122		26544.5	2.24688	1.70122						2846.36	1.0193	0.820149		27726.4	0.624737	1.21269
			2783.76	0.593564	0.845316		26544.4	2.02999	1.70771						2846.35	1.03964	0.822157		27726.3	0.411239	1.20333
			2783.76	0.551527	0.845522		26544.4	1.72635	1.71384						2846.35	1.06989	0.824051		27726.3	0.260038	1.19463
			2783.76	0.511764	0.845751		26544.3	1.36654	1.7196						2846.35	1.06704	0.825823		27726.2	0.214921	1.1866
			2783.75	0.495161	0.846013		26544.2	1.01082	1.72497						2846.35	1.01084	0.827466		27726.1	0.244546	1.17925
			2783.75	0.518505	0.846321		26544.2	0.764833	1.72993						2846.35	0.915719	0.828975		27726	0.271147	1.17262
			2783.75	0.578008	0.846684		26544.1	0.768912	1.73448						2846.34	0.81968	0.830342		27726	0.267159	1.1667
			2783.75	0.650973	0.847113		26544.1	1.01261	1.73859						2846.34	0.759571	0.831565		27725.9	0.249354	1.16152
			2783.74	0.712399	0.847617		26544	1.37545	1.74227						2846.34	0.748438	0.832639		27725.8	0.28913	1.15707
			2783.74	0.745155	0.848203		26543.9	1.80023	1.74551						2846.34	0.781852	0.833561		27725.8	0.449669	1.15337
			2783.74	0.742021	0.84888		26543.9	2.26139	1.7483						2846.33	0.860828	0.834332		27725.7	0.710006	1.15042
			2783.74	0.704579	0.849653		26543.8	2.72098	1.75064						2846.33	0.989882	0.834951		27725.6	1.03443	1.14822
			2783.74	0.641419	0.850528		26543.7	3.11487	1.75253						2846.33	1.15816	0.83542		27725.6	1.38999	1.14677
			2783.73	0.566589	0.85151		26543.7	3.36094	1.75398						2846.33	1.33705	0.835743		27725.5	1.73759	1.14607
			2783.73	0.497941	0.852603		26543.6	3.38081	1.75498						2846.33	1.4933	0.835923		27725.4	2.02959	1.14611
			2783.73	0.454343	0.853807		26543.5	3.12487	1.75554						2846.32	1.60028	0.835964		27725.4	2.21395	1.14688
			2783.73	0.451031	0.855125		26543.5	2.59104	1.75567						2846.32	1.64188	0.83587		27725.3	2.24407	1.14837
			2783.73	0.493946	0.856557		26543.4	1.83051	1.75539						2846.32	1.61169	0.835646		27725.2	2.09173	1.15058
			2783.72	0.575451	0.858103		26543.4	0.938336	1.75471						2846.32	1.51021	0.835301		27725.2	1.75917	1.15348
			2783.72	0.674039	0.859762		26543.3	0.0365266	1.75364						2846.31	1.3426	0.834841		27725.1	1.28604	1.15707
			2783.72	0.759363	0.861531		26543.2	0.77841	1.7522						2846.31	1.1178	0.834278		27725	0.751625	1.16132
			2783.72	0.802432	0.86341		26543.2	1.40769	1.7504						2846.31	0.84935	0.833622		27725	0.316139	1.16623
			2783.71	0.78967	0.865392		26543.1	1.81837	1.74826						2846.31	0.558681	0.832885		27724.9	0.39307	1.17176
			2783.71	0.739684	0.867474		26543	2.01792	1.74579						2846.3	0.292217	0.832079		27724.8	0.611012	1.1779
			2783.71	0.716638	0.869649		26543	2.0512	1.74302						2846.3	0.23211	0.831214		27724.7	0.660545	1.18461
			2783.71	0.799551	0.871913		26542.9	1.98576	1.73996						2846.3	0.414885	0.830304		27724.7	0.526035	1.19188
			2783.71	0.993381	0.874262		26542.8	1.89564	1.73664						2846.3	0.593489	0.82936		27724.6	0.2739	1.19968
			2783.7	1.23435	0.876687		26542.8	1.8437	1.73306						2846.3	0.707326	0.828396		27724.5	0.260652	1.20799
			2783.7	1.46078	0.879183		26542.7	1.86233	1.72927						2846.29	0.746732	0.827424		27724.5	0.591921	1.21678
			2783.7	1.63276	0.881742		26542.6	1.94384	1.72527						2846.29	0.722508	0.826457		27724.4	0.905603	1.22602
			2783.7	1.72742	0.884356		26542.6	2.05251	1.72108						2846.29	0.660266	0.825508		27724.3	1.12846	1.23568
			2783.69	1.73444	0.887016		26542.5	2.14642	1.71673						2846.29	0.59261	0.824588		27724.3	1.24286	1.24573
			2783.69	1.65428	0.889713		26542.5	2.19152	1.71223						2846.28	0.548425	0.82371		27724.2	1.2575	1.25613
			2783.69	1.49737	0.892438		26542.4	2.16634	1.7076						2846.28	0.547589	0.822884		27724.1	1.19432	1.26684
			2783.69	1.28186	0.895182		26542.3	2.06355	1.70287						2846.28	0.603692	0.822122		27724.1	1.07788	1.27785
			2783.69	1.02972	0.897935		26542.3	1.89155	1.69804						2846.28	0.716754	0.821432		27724	0.935916	1.28911
			2783.68	0.764071	0.900688		26542.2	1.67606	1.69314						2846.28	0.859841	0.820824		27723.9	0.819114	1.30058
			2783.68	0.512151	0.90343		26542.1	1.45837	1.68818						2846.27	0.98525	0.820308		27723.9	0.817576	1.31223
			2783.68	0.318454	0.906152		26542.1	1.28483	1.68318						2846.27	1.04322	0.819891		27723.8	0.982689	1.32403
			2783.68	0.251196	0.908843		26542	1.18298	1.67814						2846.27	0.998643	0.81958		27723.7	1.2454	1.33593
			2783.68	0.282846	0.911494		26541.9	1.14145	1.67308						2846.27	0.84217	0.819383		27723.7	1.50017	1.34791
			2783.67	0.315884	0.914095		26541.9	1.12721	1.668						2846.26	0.596431	0.819302		27723.6	1.66694	1.35992
			2783.67	0.369755	0.916634		26541.8	1.12619	1.66294						2846.26	0.334077	0.819343		27723.5	1.69905	1.37192
			2783.67	0.524615	0.919102		26541.7	1.15986	1.65788						2846.26	0.29536	0.819508		27723.4	1.58422	1.3839
			2783.67	0.773273	0.921489		26541.7	1.25765	1.65285						2846.26	0.52249	0.819798		27723.4	1.34347	1.3958
			2783.66	1.04274	0.923784		26541.6	1.41049	1.64783						2846.26	0.752656	0.820216		27723.3	1.02878	1.4076
			2783.66	1.26184	0.925978		26541.6	1.56537	1.64284						2846.25	0.917287	0.82076		27723.2	0.734902	1.41926
			2783.66	1.38022	0.928061		26541.5	1.66109	1.63787						2846.25	1.00007	0.821429		27723.2	0.638028	1.43075
			2783.66	1.37598	0.930024		26541.4	1.65943	1.63293						2846.25	0.99618	0.82222		27723.1	0.832695	1.44205
			2783.66	1.25777	0.931858		26541.4	1.55746	1.62801						2846.25	0.905517	0.823129		27723	1.16106	1.45311
			2783.65	1.05999	0.933555		26541.3	1.385	1.62312						2846.24	0.735864	0.82415		27723	1.50721	1.46391
			2783.65	0.832863	0.935104		26541.2	1.19289	1.61824						2846.24	0.51135	0.825275		27722.9	1.827	1.47442
			2783.65	0.631495	0.936498		26541.2	1.04453	1.61339						2846.24	0.296734	0.826497		27722.8	2.10149	1.48462
			2783.65	0.506428	0.937728		26541.1	1.0208	1.60855						2846.24	0.276121	0.827807		27722.8	2.3235	1.49448
			2783.64	0.486403	0.938787		26541	1.19214	1.60373						2846.24	0.445727	0.829195		27722.7	2.49239	1.50398
			2783.64	0.556865	0.939668		26541	1.53867	1.5989						2846.23	0.606774	0.830652		27722.6	2.60842	1.5131
			2783.64	0.680897	0.940364		26540.9	1.96048	1.59408						2846.23	0.702931	0.832166		27722.6	2.66859	1.52182
			2783.64	0.825189	0.940868		26540.9	2.33816	1.58924						2846.23	0.728518	0.833725		27722.5	2.66764	1.53012
			2783.64	0.960348	0.941175		26540.8	2.56307	1.58437						2846.23	0.700315	0.835317		27722.4	2.60418	1.53799
			2783.63	1.06234	0.941281		26540.7	2.5583	1.57948						2846.22	0.65217	0.83693		27722.4	2.48724	1.54543
			2783.63	1.11888	0.94118		26540.7	2.2969	1.57453						2846.22	0.630396	0.83855		27722.3	2.3379	1.55242
			2783.63	1.13547	0.94087		26540.6	1.81236	1.56954						2846.22	0.674073	0.840163		27722.2	2.18355	1.55896
			2783.63	1.13719	0.940347		26540.5	1.20464	1.56447						2846.22	0.785431	0.841755		27722.1	2.04627	1.56504
			2783.63	1.16093	0.939609		26540.5	0.693954	1.55934						2846.21	0.935369	0.84331		27722.1	1.93184	1.57066
			2783.62	1.23401	0.938654		26540.4	0.725866	1.55412						2846.21	1.09011	0.844814		27722	1.82681	1.57583
			2783.62	1.35318	0.937482		26540.3	1.09922	1.54882						2846.21	1.22083	0.846253		27721.9	1.7052	1.58053
			2783.62	1.48746	0.936092		26540.3	1.40162	1.54342						2846.21	1.3034	0.847612		27721.9	1.53872	1.58479
			2783.62	1.59744	0.934486		26540.2	1.55134	1.53792						2846.21	1.31929	0.848876		27721.8	1.30506	1.58861
			2783.61	1.64942	0.932666		26540.1	1.56128	1.5323						2846.2	1.25934	0.85003		27721.7	0.994281	1.59199
			2783.61	1.62015	0.930634		26540.1	1.46675	1.52657						2846.2	1.12843	0.851061		27721.7	0.619013	1.59496
			2783.61	1.49733	0.928395		26540	1.30169	1.52072						2846.2	0.949685	0.851958		27721.6	0.299166	1.59752
			2783.61	1.27948	0.92595		26540	1.10516	1.51475						2846.2	0.770183	0.852708		27721.5	0.534106	1.59969
			2783.61	0.977594	0.923305		26539.9	0.957676	1.50864						2846.19	0.666737	0.8533		27721.5	1.0306	1.6015
			2783.6	0.624113	0.920467		26539.8	0.990449	1.50241						2846.19	0.706893	0.853721		27721.4	1.54967	1.60294
			2783.6	0.340789	0.917444		26539.8	1.24037	1.49605						2846.19	0.86214	0.853962		27721.3	2.04612	1.60405
			2783.6	0.47548	0.914243		26539.7	1.59713	1.48956						2846.19	1.05263	0.854011		27721.3	2.49448	1.60485
			2783.6	0.816871	0.910874		26539.6	1.95182	1.48296						2846.19	1.21939	0.853861		27721.2	2.87047	1.60535
			2783.59	1.11635	0.907345		26539.6	2.2432	1.47624						2846.18	1.32567	0.853503		27721.1	3.14629	1.60557
			2783.59	1.30658	0.903666		26539.5	2.44703	1.46942						2846.18	1.35097	0.85293		27721.1	3.29266	1.60554
			2783.59	1.36471	0.899844		26539.4	2.56506	1.4625						2846.18	1.29328	0.852137		27721	3.287	1.60528
			2783.59	1.30337	0.895887		26539.4	2.61481	1.45549						2846.18	1.17316	0.851118		27720.9	3.12437	1.6048
			2783.59	1.174	0.891804		26539.3	2.61859	1.44842						2846.17	1.03315	0.849871		27720.8	2.82575	1.60414
			2783.58	1.05789	0.887608		26539.2	2.5931	1.44128						2846.17	0.923678	0.848391		27720.8	2.43884	1.6033
			2783.58	1.01792	0.883309		26539.2	2.54216	1.4341						2846.17	0.870721	0.846677		27720.7	2.02778	1.60231
			2783.58	1.03255	0.878919		26539.1	2.45526	1.4269						2846.17	0.855563	0.844729		27720.6	1.65105	1.60118
			2783.58	1.02105	0.874451		26539.1	2.31299	1.41969						2846.17	0.846203	0.842547		27720.6	1.33626	1.59993
			2783.58	0.925742	0.869917		26539	2.09793	1.41249						2846.16	0.839147	0.840131		27720.5	1.07653	1.59857
			2783.57	0.753059	0.865328		26538.9	1.80701	1.40533						2846.16	0.858505	0.837486		27720.4	0.869211	1.59713
			2783.57	0.594824	0.860693		26538.9	1.4606	1.39822						2846.16	0.914245	0.834614		27720.4	0.765098	1.5956
			2783.57	0.606509	0.856023		26538.8	1.10446	1.39119						2846.16	0.972359	0.831522		27720.3	0.820642	1.59401
			2783.57	0.774503	0.851328		26538.7	0.801465	1.38427						2846.15	0.977325	0.828216		27720.2	0.969874	1.59235
			2783.56	0.939352	0.846619		26538.7	0.608586	1.37749						2846.15	0.88931	0.824701		27720.2	1.09057	1.59064
			2783.56	1.00657	0.841909		26538.6	0.540961	1.37086						2846.15	0.706846	0.820983		27720.1	1.10521	1.58887
			2783.56	0.94548	0.837206		26538.5	0.578956	1.36443						2846.15	0.494699	0.817069		27720	0.990742	1.58705
			2783.56	0.763767	0.83252		26538.5	0.707438	1.35821						2846.15	0.453632	0.812966		27720	0.768482	1.58517
			2783.56	0.493796	0.827859		26538.4	0.884849	1.35223						2846.14	0.6773	0.808681		27719.9	0.490935	1.58323
			2783.55	0.189598	0.82323		26538.4	1.03421	1.34651						2846.14	0.962132	0.804223		27719.8	0.22429	1.58122
			2783.55	0.17789	0.818639		26538.3	1.08236	1.34109						2846.14	1.19401	0.799607		27719.8	0.0271702	1.57915
			2783.55	0.433869	0.814094		26538.2	0.994751	1.33598						2846.14	1.3345	0.794844		27719.7	0.079396	1.577
			2783.55	0.62068	0.8096		26538.2	0.80001	1.33121						2846.13	1.3794	0.789946		27719.6	0.157447	1.57476
			2783.54	0.705749	0.805162		26538.1	0.6125	1.3268						2846.13	1.34537	0.784925		27719.5	0.306588	1.57243
			2783.54	0.683782	0.800787		26538	0.587146	1.32278						2846.13	1.25968	0.779792		27719.5	0.502948	1.56999
			2783.54	0.570615	0.796478		26538	0.664015	1.31917						2846.13	1.14972	0.774557		27719.4	0.664455	1.56742
			2783.54	0.40393	0.792241		26537.9	0.644244	1.31599						2846.12	1.03397	0.769232		27719.3	0.722534	1.56472
			2783.54	0.254711	0.788077		26537.8	0.428739	1.31326						2846.12	0.917876	0.763828		27719.3	0.678456	1.56187
			2783.53	0.241788	0.783991		26537.8	0.153882	1.31099						2846.12	0.796759	0.758358		27719.2	0.715206	1.55884
			2783.53	0.33515	0.779984		26537.7	0.651228	1.30921						2846.12	0.663206	0.752832		27719.1	1.08619	1.55563
			2783.53	0.418363	0.776058		26537.6	1.29559	1.30792						2846.12	0.513582	0.747262		27719.1	1.69674	1.55222
			2783.53	0.468759	0.772215		26537.6	1.88396	1.30713						2846.11	0.350233	0.74166		27719	2.35006	1.54859
			2783.52	0.510824	0.768457		26537.5	2.30341	1.30686						2846.11	0.179511	0.736035		27718.9	2.90128	1.54473
			2783.52	0.582314	0.764786		26537.5	2.47762	1.30711						2846.11	0.00840627	0.730399		27718.9	3.25869	1.54063
			2783.52	0.701634	0.761203		26537.4	2.37847	1.30788						2846.11	0.162911	0.724763		27718.8	3.39266	1.53627
			2783.52	0.857661	0.75771		26537.3	2.02898	1.30917						2846.1	0.332035	0.719137		27718.7	3.33613	1.53166
			2783.52	1.02689	0.754309		26537.3	1.49573	1.31099						2846.1	0.497648	0.71353		27718.7	3.16413	1.52679
			2783.51	1.18692	0.751001		26537.2	0.873047	1.31333						2846.1	0.648768	0.707953		27718.6	2.95594	1.52164
			2783.51	1.31964	0.747787		26537.1	0.262129	1.31619						2846.1	0.7645	0.702415		27718.5	2.76414	1.51622
			2783.51	1.41128	0.744667		26537.1	0.25086	1.31956						2846.1	0.820023	0.696926		27718.5	2.61961	1.51052
			2783.51	1.45288	0.741644		26537	0.613334	1.32343						2846.09	0.797694	0.691495		27718.4	2.55978	1.50456
			2783.51	1.44084	0.73872		26536.9	0.818018	1.3278						2846.09	0.700381	0.686131		27718.3	2.61824	1.49833
			2783.5	1.37726	0.735896		26536.9	0.901179	1.33264						2846.09	0.566974	0.680844		27718.2	2.76348	1.49184
			2783.5	1.26978	0.733176		26536.8	0.920909	1.33795						2846.09	0.485486	0.675641		27718.2	2.87956	1.48511
			2783.5	1.13105	0.730563		26536.7	0.91641	1.3437						2846.08	0.52811	0.670531		27718.1	2.82609	1.47814
			2783.5	0.978163	0.728059		26536.7	0.882519	1.34987						2846.08	0.628434	0.665521		27718	2.50562	1.47095
			2783.49	0.831788	0.72567		26536.6	0.795038	1.35643						2846.08	0.685353	0.660619		27718	1.89722	1.46357
			2783.49	0.714279	0.723399		26536.6	0.660937	1.36337						2846.08	0.654177	0.655832		27717.9	1.06055	1.456
			2783.49	0.643813	0.721249		26536.5	0.552507	1.37066						2846.08	0.54442	0.651165		27717.8	0.149971	1.44828
			2783.49	0.62298	0.719227		26536.4	0.562952	1.37827						2846.07	0.417856	0.646625		27717.8	0.809695	1.44043
			2783.49	0.632695	0.717336		26536.4	0.650723	1.38619						2846.07	0.377001	0.642218		27717.7	1.53565	1.43249
			2783.48	0.642432	0.715581		26536.3	0.701253	1.39438						2846.07	0.438144	0.637953		27717.6	1.98743	1.42447
			2783.48	0.624286	0.71397		26536.2	0.680903	1.40281						2846.07	0.501639	0.633835		27717.6	2.13396	1.41643
			2783.48	0.560168	0.712509		26536.2	0.689917	1.41147						2846.06	0.514878	0.629873		27717.5	2.02058	1.4084
			2783.48	0.445222	0.711205		26536.1	0.900585	1.42031						2846.06	0.501685	0.626074		27717.4	1.75713	1.40041
			2783.47	0.292451	0.710063		26536	1.30236	1.42932						2846.06	0.535461	0.622445		27717.4	1.48391	1.3925
			2783.47	0.162422	0.709093		26536	1.75951	1.43846						2846.06	0.653411	0.618994		27717.3	1.29911	1.38472
			2783.47	0.225245	0.708301		26535.9	2.15387	1.44772						2846.06	0.807815	0.615728		27717.2	1.18251	1.37711
			2783.47	0.388671	0.707694		26535.9	2.39493	1.45706						2846.05	0.935296	0.612655		27717.2	1.0374	1.36971
			2783.47	0.537933	0.707281		26535.8	2.41697	1.46646						2846.05	0.998215	0.609783		27717.1	0.802374	1.36256
			2783.46	0.648589	0.707068		26535.7	2.18346	1.47589						2846.05	0.986467	0.607119		27717	0.491745	1.3557
			2783.46	0.717014	0.707063		26535.7	1.69418	1.48534						2846.05	0.911972	0.604671		27716.9	0.210843	1.34918
			2783.46	0.74742	0.707273		26535.6	0.995654	1.49477						2846.04	0.801608	0.602447		27716.9	0.271421	1.34303
			2783.46	0.745245	0.707705		26535.5	0.32405	1.50416						2846.04	0.688484	0.600456		27716.8	0.433222	1.3373
			2783.46	0.713269	0.708364		26535.5	0.912013	1.5135						2846.04	0.600794	0.598707		27716.7	0.476512	1.33203
			2783.45	0.651515	0.709258		26535.4	1.75787	1.52277						2846.04	0.550319	0.597207		27716.7	0.399609	1.32726
			2783.45	0.55984	0.710393		26535.3	2.47118	1.53194						2846.03	0.531119	0.595966		27716.6	0.300966	1.32303
			2783.45	0.440714	0.711773		26535.3	2.96502	1.54101						2846.03	0.532703	0.594991		27716.5	0.378876	1.31936
			2783.45	0.301721	0.713405		26535.2	3.20306	1.54996						2846.03	0.550042	0.594291		27716.5	0.580126	1.3163
			2783.44	0.168633	0.715292		26535.1	3.1947	1.55879						2846.03	0.579703	0.593875		27716.4	0.752142	1.31388
			2783.44	0.164681	0.717439		26535.1	2.99016	1.56748						2846.03	0.612696	0.593751		27716.3	0.840048	1.31211
			2783.44	0.316648	0.71985		26535	2.66865	1.57602						2846.02	0.634924	0.593927		27716.3	0.854167	1.31104
			2783.44	0.498032	0.72253		26535	2.32063	1.58442						2846.02	0.633461	0.594412		27716.2	0.85947	1.31067
			2783.44	0.67102	0.725481		26534.9	2.0276	1.59267						2846.02	0.602323	0.595212		27716.1	0.933354	1.31103
			2783.43	0.81473	0.728705		26534.8	1.8439	1.60077						2846.02	0.544846	0.596336		27716.1	1.07914	1.31214
			2783.43	0.912462	0.732203		26534.8	1.78472	1.60871						2846.01	0.472038	0.597789		27716	1.22023	1.31402
			2783.43	0.95466	0.735976		26534.7	1.82433	1.6165						2846.01	0.396641	0.599576		27715.9	1.27161	1.31666
			2783.43	0.943242	0.740022		26534.6	1.90729	1.62414						2846.01	0.324916	0.601702		27715.9	1.17903	1.32009
			2783.42	0.893392	0.744339		26534.6	1.96887	1.63164						2846.01	0.253672	0.604169		27715.8	0.927968	1.3243
			2783.42	0.829636	0.748923		26534.5	1.95665	1.63901						2846.01	0.180379	0.606981		27715.7	0.5523	1.32931
			2783.42	0.774513	0.753772		26534.4	1.84636	1.64624						2846	0.128439	0.610141		27715.6	0.285376	1.3351
			2783.42	0.735704	0.758882		26534.4	1.64752	1.65335						2846	0.154785	0.61365		27715.6	0.655073	1.34167
			2783.42	0.706411	0.764248		26534.3	1.39727	1.66034						2846	0.233566	0.617509		27715.5	1.14431	1.34901
			2783.41	0.681279	0.769867		26534.3	1.14505	1.66722						2846	0.316481	0.621716		27715.4	1.54397	1.35712
			2783.41	0.667543	0.775732		26534.2	0.934659	1.67401						2845.99	0.393955	0.626269		27715.4	1.77485	1.36597
			2783.41	0.675021	0.781836		26534.1	0.794537	1.68071						2845.99	0.470666	0.631165		27715.3	1.78725	1.37555
			2783.41	0.695924	0.788171		26534.1	0.742568	1.68734						2845.99	0.544776	0.636397		27715.2	1.56337	1.38584
			2783.41	0.704443	0.794728		26534	0.790545	1.6939						2845.99	0.598237	0.64196		27715.2	1.12459	1.39681
			2783.4	0.677488	0.801499		26533.9	0.933024	1.7004						2845.99	0.604016	0.647847		27715.1	0.538816	1.40844
			2783.4	0.611665	0.808473		26533.9	1.14552	1.70685						2845.98	0.540661	0.654048		27715	0.237398	1.4207
			2783.4	0.525096	0.815641		26533.8	1.39512	1.71325						2845.98	0.403548	0.660556		27715	0.817753	1.43356
			2783.4	0.443324	0.822989		26533.7	1.64145	1.71963						2845.98	0.210273	0.667358		27714.9	1.32534	1.44699
			2783.39	0.375389	0.830507		26533.7	1.83305	1.72598						2845.98	0.0632153	0.674443		27714.8	1.65702	1.46096
			2783.39	0.311144	0.83818		26533.6	1.91117	1.73232						2845.97	0.240484	0.681794		27714.8	1.79919	1.47541
			2783.39	0.271694	0.845996		26533.5	1.82275	1.73864						2845.97	0.397839	0.689397		27714.7	1.7898	1.49033
			2783.39	0.35029	0.853942		26533.5	1.53763	1.74496						2845.97	0.484899	0.697233		27714.6	1.70143	1.50566
			2783.39	0.557534	0.862003		26533.4	1.06512	1.75128						2845.97	0.500475	0.705284		27714.6	1.60735	1.52135
			2783.38	0.820929	0.870165		26533.4	0.491442	1.75759						2845.97	0.469339	0.713533		27714.5	1.53981	1.53737
			2783.38	1.08811	0.878413		26533.3	0.47743	1.76391						2845.96	0.43489	0.721959		27714.4	1.47663	1.55367
			2783.38	1.32363	0.886728		26533.2	1.11619	1.77023						2845.96	0.435116	0.730542		27714.3	1.37503	1.57021
			2783.38	1.50113	0.895093		26533.2	1.72225	1.77655						2845.96	0.474992	0.73926		27714.3	1.21849	1.58693
			2783.37	1.60013	0.903491		26533.1	2.18813	1.78287						2845.96	0.54358	0.74809		27714.2	1.05162	1.60381
			2783.37	1.60592	0.911906		26533	2.48627	1.78919						2845.95	0.644715	0.757009		27714.1	0.993148	1.62077
			2783.37	1.5123	0.920321		26533	2.62955	1.79551						2845.95	0.786191	0.765994		27714.1	1.13376	1.63779
			2783.37	1.32573	0.928719		26532.9	2.65441	1.80182						2845.95	0.953794	0.77502		27714	1.39435	1.65481
			2783.37	1.06859	0.937081		26532.8	2.60231	1.80812						2845.95	1.10942	0.784063		27713.9	1.63637	1.67179
			2783.36	0.782716	0.94539		26532.8	2.5053	1.81441						2845.94	1.20734	0.793099		27713.9	1.77405	1.68866
			2783.36	0.540892	0.953627		26532.7	2.3776	1.82066						2845.94	1.21036	0.802104		27713.8	1.79066	1.70539
			2783.36	0.455117	0.961774		26532.6	2.20978	1.82688						2845.94	1.1015	0.811054		27713.7	1.73847	1.72192
			2783.36	0.532595	0.969813		26532.6	1.96767	1.83306						2845.94	0.894066	0.819923		27713.7	1.71795	1.73821
			2783.36	0.630082	0.977727		26532.5	1.60496	1.83919						2845.94	0.650929	0.828688		27713.6	1.80512	1.75421
			2783.35	0.665203	0.985497		26532.5	1.09466	1.84525						2845.93	0.53383	0.837326		27713.5	1.97633	1.76987
			2783.35	0.632538	0.993107		26532.4	0.521361	1.85123						2845.93	0.680118	0.845815		27713.5	2.14071	1.78515
			2783.35	0.590611	1.00054		26532.3	0.673647	1.85713						2845.93	0.928821	0.854131		27713.4	2.22096	1.80001
			2783.35	0.64276	1.00777		26532.3	1.44137	1.86293						2845.93	1.1244	0.862255		27713.3	2.18736	1.8144
			2783.34	0.819875	1.01479		26532.2	2.18849	1.86862						2845.92	1.1992	0.870167		27713.3	2.05443	1.82829
			2783.34	1.04774	1.02158		26532.1	2.75971	1.87418						2845.92	1.12705	0.877848		27713.2	1.86659	1.84162
			2783.34	1.25291	1.02813		26532.1	3.07865	1.87961						2845.92	0.907724	0.885281		27713.1	1.6857	1.85438
			2783.34	1.39822	1.03441		26532	3.12867	1.88489						2845.92	0.560695	0.892446		27713.1	1.58161	1.86652
			2783.34	1.47774	1.04042		26531.9	2.94915	1.89						2845.92	0.13153	0.899327		27713	1.61203	1.87801
			2783.33	1.5062	1.04614		26531.9	2.61829	1.89494						2845.91	0.39537	0.905909		27712.9	1.78993	1.88882
			2783.33	1.506	1.05156		26531.8	2.22436	1.8997						2845.91	0.901299	0.912179		27712.8	2.08183	1.89892
			2783.33	1.49592	1.05666		26531.8	1.83441	1.90426						2845.91	1.37369	0.918125		27712.8	2.44076	1.9083
			2783.33	1.48693	1.06144		26531.7	1.47591	1.90862						2845.91	1.77026	0.923737		27712.7	2.82451	1.91693
			2783.32	1.48407	1.06587		26531.6	1.14713	1.91276						2845.9	2.06086	0.929005		27712.6	3.19105	1.92478
			2783.32	1.48757	1.06995		26531.6	0.860104	1.91667						2845.9	2.22997	0.933921		27712.6	3.4905	1.93185
			2783.32	1.49013	1.07368		26531.5	0.714732	1.92034						2845.9	2.27837	0.93848		27712.5	3.66662	1.93812
			2783.32	1.47615	1.07704		26531.4	0.870259	1.92377						2845.9	2.22163	0.942677		27712.4	3.66869	1.94358
			2783.32	1.4285	1.08003		26531.4	1.26413	1.92695						2845.9	2.08571	0.946509		27712.4	3.46704	1.94822
			2783.31	1.33985	1.08264		26531.3	1.74579	1.92986						2845.89	1.90064	0.949973		27712.3	3.06429	1.95204
			2783.31	1.22176	1.08486		26531.2	2.22088	1.9325						2845.89	1.69411	0.953067		27712.2	2.49844	1.95504
			2783.31	1.10601	1.08669		26531.2	2.62098	1.93486						2845.89	1.48665	0.95579		27712.2	1.84126	1.95722
			2783.31	1.03337	1.08812		26531.1	2.89366	1.93692						2845.89	1.28951	0.958144		27712.1	1.21161	1.95859
			2783.31	1.02807	1.08916		26531	3.00939	1.93869						2845.88	1.1057	0.960131		27712	0.861767	1.95915
			2783.3	1.07877	1.08979		26531	2.9694	1.94016						2845.88	0.933394	0.961754		27712	1.05404	1.95892
			2783.3	1.15162	1.09003		26530.9	2.80757	1.94133						2845.88	0.769975	0.963016		27711.9	1.49126	1.95791
			2783.3	1.21415	1.08987		26530.9	2.58341	1.94219						2845.88	0.615008	0.963922		27711.8	1.91074	1.95615
			2783.3	1.24519	1.08932		26530.8	2.3656	1.94273						2845.88	0.471248	0.964478		27711.8	2.24252	1.95366
			2783.29	1.23755	1.08837		26530.7	2.20889	1.94296						2845.87	0.344491	0.964691		27711.7	2.48133	1.95046
			2783.29	1.2021	1.08703		26530.7	2.13585	1.94287						2845.87	0.245368	0.964571		27711.6	2.64861	1.94659
			2783.29	1.16973	1.08531		26530.6	2.1396	1.94245						2845.87	0.197115	0.964126		27711.5	2.77533	1.94206
			2783.29	1.17824	1.08321		26530.5	2.20274	1.9417						2845.87	0.224032	0.963366		27711.5	2.88652	1.93691
			2783.29	1.24191	1.08074		26530.5	2.30688	1.94061						2845.86	0.306793	0.962301		27711.4	2.9895	1.93117
			2783.28	1.33598	1.07792		26530.4	2.42516	1.93919						2845.86	0.415139	0.960941		27711.3	3.0705	1.92489
			2783.28	1.41875	1.07474		26530.3	2.51496	1.93744						2845.86	0.533749	0.959298		27711.3	3.09996	1.91809
			2783.28	1.46078	1.07121		26530.3	2.52448	1.93535						2845.86	0.655011	0.95738		27711.2	3.04315	1.91081
			2783.28	1.45628	1.06736		26530.2	2.40948	1.93293						2845.85	0.774529	0.955202		27711.1	2.87271	1.9031
			2783.27	1.41936	1.06319		26530.1	2.14987	1.93017						2845.85	0.888164	0.952776		27711.1	2.58122	1.89501
			2783.27	1.37262	1.05871		26530.1	1.75911	1.92707						2845.85	0.989277	0.950115		27711	2.19248	1.88657
			2783.27	1.33393	1.05394		26530	1.28422	1.92364						2845.85	1.06822	0.947233		27710.9	1.77262	1.87783
			2783.27	1.30774	1.04888		26530	0.79772	1.91988						2845.85	1.11526	0.944145		27710.9	1.44153	1.86883
			2783.27	1.28499	1.04356		26529.9	0.389275	1.91579						2845.84	1.1257	0.940862		27710.8	1.34189	1.8596
			2783.26	1.24979	1.03799		26529.8	0.205467	1.91139						2845.84	1.1046	0.937399		27710.7	1.48498	1.8502
			2783.26	1.18779	1.03219		26529.8	0.303266	1.90667						2845.84	1.06997	0.933771		27710.7	1.72081	1.84066
			2783.26	1.09263	1.02617		26529.7	0.488448	1.90165						2845.84	1.0526	0.929993		27710.6	1.91422	1.83103
			2783.26	0.968943	1.01994		26529.6	0.81018	1.89631						2845.83	1.08719	0.926081		27710.5	1.999	1.82136
			2783.26	0.831317	1.01354		26529.6	1.27991	1.89068						2845.83	1.19141	0.92205		27710.5	1.95669	1.81168
			2783.25	0.700096	1.00697		26529.5	1.83335	1.88475						2845.83	1.34993	0.917916		27710.4	1.79997	1.80204
			2783.25	0.596682	1.00025		26529.4	2.38809	1.87855						2845.83	1.52259	0.913694		27710.3	1.56349	1.79247
			2783.25	0.540502	0.993396		26529.4	2.86921	1.87208						2845.83	1.66306	0.909401		27710.2	1.29792	1.78301
			2783.25	0.543839	0.986434		26529.3	3.22165	1.86535						2845.82	1.73239	0.905053		27710.2	1.06628	1.7737
			2783.24	0.602837	0.97938		26529.3	3.41658	1.8584						2845.82	1.70651	0.900666		27710.1	0.934801	1.76456
			2783.24	0.69886	0.972254		26529.2	3.45198	1.85122						2845.82	1.57978	0.896257		27710	0.934279	1.75563
			2783.24	0.810559	0.965074		26529.1	3.34807	1.84383						2845.82	1.36519	0.891841		27710	1.02344	1.74693
			2783.24	0.920681	0.957859		26529.1	3.13916	1.83626						2845.81	1.09258	0.887436		27709.9	1.13064	1.73849
			2783.24	1.01633	0.950628		26529	2.86488	1.82851						2845.81	0.808628	0.883056		27709.8	1.20249	1.73033
			2783.23	1.08853	0.943401		26528.9	2.56427	1.8206						2845.81	0.585695	0.878717		27709.8	1.21089	1.72247
			2783.23	1.13358	0.936195		26528.9	2.27561	1.81256						2845.81	0.518401	0.874434		27709.7	1.14899	1.71494
			2783.23	1.15437	0.929029		26528.8	2.04019	1.8044						2845.81	0.603819	0.870223		27709.6	1.02869	1.70774
			2783.23	1.15804	0.92192		26528.7	1.89801	1.79615						2845.8	0.729487	0.8661		27709.6	0.878361	1.70089
			2783.22	1.15012	0.914889		26528.7	1.85999	1.78785						2845.8	0.827869	0.862078		27709.5	0.739447	1.6944
			2783.22	1.13237	0.907954		26528.6	1.87806	1.77951						2845.8	0.882015	0.858171		27709.4	0.658255	1.68828
			2783.22	1.11004	0.90113		26528.5	1.86086	1.77117						2845.8	0.896979	0.854392		27709.4	0.664483	1.68253
			2783.22	1.10144	0.894435		26528.5	1.72366	1.76286						2845.79	0.884789	0.850752		27709.3	0.75201	1.67715
			2783.22	1.12986	0.887886		26528.4	1.43516	1.75459						2845.79	0.855968	0.847263		27709.2	0.896887	1.67215
			2783.21	1.19366	0.881497		26528.4	1.0759	1.74641						2845.79	0.816134	0.843934		27709.2	1.07987	1.66753
			2783.21	1.25125	0.875285		26528.3	0.955825	1.73833						2845.79	0.767279	0.840774		27709.1	1.28762	1.66328
			2783.21	1.24527	0.869265		26528.2	1.32019	1.73039						2845.79	0.711009	0.837795		27709	1.51006	1.65939
			2783.21	1.13647	0.86345		26528.2	1.85601	1.72262						2845.78	0.650572	0.835003		27708.9	1.74023	1.65586
			2783.2	0.923397	0.857854		26528.1	2.28649	1.71506						2845.78	0.590609	0.832404		27708.9	1.97265	1.65269
			2783.2	0.649984	0.85249		26528	2.48583	1.70773						2845.78	0.535579	0.830003		27708.8	2.19885	1.64985
			2783.2	0.418215	0.847369		26528	2.41707	1.70066						2845.78	0.488266	0.827802		27708.7	2.40273	1.64735
			2783.2	0.378133	0.842503		26527.9	2.11544	1.6939						2845.77	0.448952	0.825803		27708.7	2.55897	1.64517
			2783.2	0.465209	0.837902		26527.8	1.67843	1.68746						2845.77	0.414703	0.824006		27708.6	2.63556	1.64328
			2783.19	0.503176	0.833576		26527.8	1.25519	1.68139						2845.77	0.378191	0.822413		27708.5	2.60025	1.64169
			2783.19	0.440469	0.829536		26527.7	1.01522	1.67571						2845.77	0.327305	0.821021		27708.5	2.43044	1.64037
			2783.19	0.290998	0.825788		26527.7	1.00337	1.67044						2845.76	0.247736	0.819829		27708.4	2.12558	1.63932
			2783.19	0.104219	0.82234		26527.6	1.07002	1.66563						2845.76	0.129195	0.818831		27708.3	1.72223	1.63851
			2783.19	0.146574	0.8192		26527.5	1.10039	1.66129						2845.76	0.0482652	0.818023		27708.3	1.31733	1.63794
			2783.18	0.318236	0.816374		26527.5	1.09761	1.65746						2845.76	0.233245	0.817398		27708.2	1.09488	1.63759
			2783.18	0.440035	0.813866		26527.4	1.11667	1.65414						2845.76	0.43262	0.816947		27708.1	1.19329	1.63745
			2783.18	0.490476	0.811683		26527.3	1.18075	1.65138						2845.75	0.604026	0.816663		27708.1	1.46324	1.63749
			2783.18	0.462281	0.809827		26527.3	1.25018	1.64917						2845.75	0.709117	0.816533		27708	1.70164	1.6377
			2783.17	0.357688	0.808302		26527.2	1.26794	1.64756						2845.75	0.715789	0.816548		27707.9	1.81248	1.63808
			2783.17	0.188627	0.80711		26527.1	1.20507	1.64654						2845.75	0.606351	0.816692		27707.9	1.77137	1.63861
			2783.17	0.043992	0.806252		26527.1	1.07001	1.64614						2845.74	0.38347	0.816955		27707.8	1.59648	1.63929
			2783.17	0.271488	0.805729		26527	0.895552	1.64637						2845.74	0.0784709	0.817324		27707.7	1.3367	1.64009
			2783.17	0.508688	0.805541		26526.9	0.718274	1.64724						2845.74	0.297438	0.817787		27707.6	1.07027	1.64102
			2783.16	0.726532	0.805688		26526.9	0.565531	1.64875						2845.74	0.654506	0.818332		27707.6	0.909071	1.64207
			2783.16	0.912098	0.806168		26526.8	0.46839	1.6509						2845.74	0.957153	0.818943		27707.5	0.955114	1.64322
			2783.16	1.05865	0.80698		26526.8	0.483289	1.65369						2845.73	1.16397	0.819607		27707.4	1.19393	1.64448
			2783.16	1.16344	0.808122		26526.7	0.632511	1.65712						2845.73	1.2548	0.820308		27707.4	1.54813	1.64583
			2783.15	1.22571	0.80959		26526.6	0.871685	1.66118						2845.73	1.23604	0.821034		27707.3	1.96051	1.64728
			2783.15	1.24561	0.811381		26526.6	1.16316	1.66586						2845.73	1.14271	0.821769		27707.2	2.37462	1.64882
			2783.15	1.22484	0.813491		26526.5	1.48923	1.67116						2845.72	1.03472	0.822502		27707.2	2.71691	1.65045
			2783.15	1.1693	0.815915		26526.4	1.83221	1.67705						2845.72	0.978364	0.823218		27707.1	2.90713	1.65216
			2783.15	1.0928	0.818649		26526.4	2.16146	1.68351						2845.72	1.00394	0.823907		27707	2.88256	1.65395
			2783.14	1.01769	0.821685		26526.3	2.43615	1.69053						2845.72	1.08339	0.824557		27707	2.62382	1.65584
			2783.14	0.967193	0.825016		26526.2	2.61959	1.69808						2845.72	1.16824	0.825158		27706.9	2.17773	1.6578
			2783.14	0.950294	0.828634		26526.2	2.69484	1.70612						2845.71	1.22829	0.8257		27706.8	1.68336	1.65986
			2783.14	0.955309	0.832529		26526.1	2.67174	1.71463						2845.71	1.25799	0.826176		27706.8	1.39328	1.662
			2783.14	0.962673	0.836691		26526.1	2.57965	1.72356						2845.71	1.26902	0.826578		27706.7	1.48529	1.66424
			2783.13	0.960667	0.841112		26526	2.44798	1.73288						2845.71	1.2808	0.826897		27706.6	1.75564	1.66657
			2783.13	0.946993	0.84578		26525.9	2.28678	1.74256						2845.7	1.31091	0.827126		27706.6	1.93706	1.669
			2783.13	0.919066	0.850686		26525.9	2.0842	1.75253						2845.7	1.36688	0.827261		27706.5	1.91802	1.67153
			2783.13	0.866789	0.855816		26525.8	1.82361	1.76275						2845.7	1.44239	0.827298		27706.4	1.69817	1.67416
			2783.12	0.777438	0.861156		26525.7	1.50425	1.77317						2845.7	1.51985	0.827235		27706.3	1.33972	1.6769
			2783.12	0.649513	0.866692		26525.7	1.15018	1.78375						2845.7	1.5766	0.82707		27706.3	0.928432	1.67975
			2783.12	0.50831	0.872409		26525.6	0.804492	1.79443						2845.69	1.59115	0.826803		27706.2	0.536617	1.68272
			2783.12	0.417949	0.878294		26525.5	0.514443	1.80517						2845.69	1.54766	0.826433		27706.1	0.215848	1.6858
			2783.12	0.437739	0.884332		26525.5	0.31128	1.81589						2845.69	1.43883	0.825961		27706.1	0.264619	1.68899
			2783.11	0.519894	0.890503		26525.4	0.191412	1.82656						2845.69	1.26703	0.825384		27706	0.604736	1.69231
			2783.11	0.582814	0.896791		26525.3	0.158382	1.83711						2845.68	1.04376	0.824705		27705.9	0.97968	1.69575
			2783.11	0.593337	0.903175		26525.3	0.272491	1.84749						2845.68	0.787353	0.823925		27705.9	1.33238	1.6993
			2783.11	0.567228	0.909635		26525.2	0.487606	1.85764						2845.68	0.519677	0.823049		27705.8	1.61529	1.70298
			2783.1	0.560979	0.91615		26525.2	0.754326	1.8675						2845.68	0.263539	0.82208		27705.7	1.80058	1.70677
			2783.1	0.628775	0.9227		26525.1	1.04765	1.87701						2845.67	0.0679485	0.821023		27705.7	1.88898	1.71069
			2783.1	0.756156	0.929262		26525	1.35157	1.88612						2845.67	0.182023	0.819884		27705.6	1.9061	1.71473
			2783.1	0.884169	0.935815		26525	1.65455	1.89478						2845.67	0.317652	0.818667		27705.5	1.88982	1.7189
			2783.1	0.96516	0.942335		26524.9	1.946	1.90292						2845.67	0.396916	0.817378		27705.5	1.87389	1.72318
			2783.09	0.978453	0.9488		26524.8	2.21415	1.9105						2845.67	0.413159	0.816022		27705.4	1.87077	1.72759
			2783.09	0.929458	0.955185		26524.8	2.4468	1.91747						2845.66	0.370965	0.814605		27705.3	1.86	1.73212
			2783.09	0.844418	0.961467		26524.7	2.6356	1.92379						2845.66	0.291479	0.813133		27705.3	1.79316	1.73675
			2783.09	0.759801	0.96762		26524.6	2.78192	1.92941						2845.66	0.223039	0.811609		27705.2	1.61902	1.7415
			2783.09	0.704349	0.973621		26524.6	2.9004	1.9343						2845.66	0.223199	0.810038		27705.1	1.3228	1.74635
			2783.08	0.682643	0.979445		26524.5	3.01506	1.93841						2845.65	0.261388	0.808425		27705	0.992298	1.7513
			2783.08	0.68067	0.985069		26524.4	3.14659	1.94172						2845.65	0.266902	0.806775		27705	0.929411	1.75633
			2783.08	0.688107	0.99047		26524.4	3.29857	1.9442						2845.65	0.219117	0.805091		27704.9	1.31282	1.76145
			2783.08	0.708814	0.995624		26524.3	3.45579	1.94583						2845.65	0.194912	0.803379		27704.8	1.84605	1.76666
			2783.07	0.752628	1.00051		26524.3	3.59746	1.94658						2845.65	0.331572	0.801644		27704.8	2.30334	1.77194
			2783.07	0.822485	1.00511		26524.2	3.71266	1.94645						2845.64	0.549937	0.799889		27704.7	2.59024	1.77729
			2783.07	0.911808	1.00939		26524.1	3.80222	1.94542						2845.64	0.758048	0.79812		27704.6	2.68804	1.78271
			2783.07	1.01146	1.01335		26524.1	3.86346	1.94348						2845.64	0.904752	0.796339		27704.6	2.63213	1.78819
			2783.07	1.11556	1.01696		26524	3.87099	1.94065						2845.64	0.967324	0.794552		27704.5	2.49153	1.79373
			2783.06	1.22215	1.02021		26523.9	3.77427	1.93691						2845.63	0.959829	0.792763		27704.4	2.34555	1.79931
			2783.06	1.33141	1.02308		26523.9	3.51945	1.93229						2845.63	0.939486	0.790976		27704.4	2.26187	1.80493
			2783.06	1.44372	1.02556		26523.8	3.08454	1.9268						2845.63	0.982706	0.789197		27704.3	2.27704	1.81059
			2783.06	1.55807	1.02763		26523.7	2.51727	1.92046						2845.63	1.11327	0.78743		27704.2	2.381	1.81627
			2783.05	1.67044	1.0293		26523.7	1.98237	1.91329						2845.63	1.27635	0.78568		27704.2	2.51715	1.82197
			2783.05	1.77336	1.03054		26523.6	1.78193	1.90533						2845.62	1.39902	0.783952		27704.1	2.60376	1.82767
			2783.05	1.85734	1.03135		26523.6	2.05562	1.89662						2845.62	1.437	0.782251		27704	2.56353	1.83337
			2783.05	1.91397	1.03173		26523.5	2.5241	1.88719						2845.62	1.38658	0.780584		27704	2.34759	1.83906
			2783.05	1.93876	1.03169		26523.4	2.89921	1.87708						2845.62	1.28345	0.778955		27703.9	1.94912	1.84472
			2783.04	1.93235	1.03121		26523.4	3.04155	1.86635						2845.61	1.19018	0.777372		27703.8	1.4067	1.85035
			2783.04	1.89967	1.0303		26523.3	2.90947	1.85503						2845.61	1.16127	0.775842		27703.8	0.806739	1.85592
			2783.04	1.84808	1.02897		26523.2	2.52339	1.84318						2845.61	1.19834	0.774372		27703.7	0.38932	1.86144
			2783.04	1.78571	1.02723		26523.2	1.94714	1.83086						2845.61	1.25406	0.772969		27703.6	0.642439	1.86689
			2783.04	1.72039	1.02508		26523.1	1.2833	1.81812						2845.6	1.27979	0.771642		27703.5	1.0358	1.87225
			2783.03	1.65882	1.02253		26523	0.731228	1.80502						2845.6	1.25323	0.770398		27703.5	1.31534	1.87752
			2783.03	1.60563	1.0196		26523	0.748877	1.79163						2845.6	1.17724	0.769247		27703.4	1.46607	1.88269
			2783.03	1.5622	1.01629		26522.9	1.17827	1.77799						2845.6	1.06784	0.768199		27703.3	1.52057	1.88773
			2783.03	1.52522	1.01264		26522.8	1.56898	1.76419						2845.6	0.941127	0.767262		27703.3	1.52767	1.89263
			2783.02	1.48573	1.00864		26522.8	1.81008	1.75028						2845.59	0.805278	0.766447		27703.2	1.53476	1.89738
			2783.02	1.42965	1.00433		26522.7	1.88725	1.73634						2845.59	0.660733	0.765765		27703.1	1.5782	1.90196
			2783.02	1.34074	0.999722		26522.7	1.81878	1.72242						2845.59	0.506082	0.765226		27703.1	1.6788	1.90636
			2783.02	1.20559	0.994835		26522.6	1.63378	1.70858						2845.59	0.342917	0.764844		27703	1.83429	1.91055
			2783.02	1.01833	0.989693		26522.5	1.35748	1.69489						2845.58	0.17583	0.764628		27702.9	2.01313	1.91453
			2783.01	0.783697	0.984319		26522.5	1.00535	1.68141						2845.58	0.0223133	0.764591		27702.9	2.1629	1.91827
			2783.01	0.518994	0.978737		26522.4	0.589395	1.6682						2845.58	0.161224	0.764741		27702.8	2.23306	1.92177
			2783.01	0.269794	0.972969		26522.3	0.1604	1.65529						2845.58	0.320123	0.76509		27702.7	2.20113	1.92501
			2783.01	0.233356	0.967039		26522.3	0.409544	1.64275						2845.58	0.461185	0.765647		27702.7	2.09297	1.92796
			2783	0.441221	0.960971		26522.2	0.869873	1.63062						2845.57	0.563667	0.766423		27702.6	1.98569	1.93062
			2783	0.657139	0.954787		26522.1	1.26193	1.61893						2845.57	0.603186	0.76743		27702.5	1.96971	1.93296
			2783	0.825922	0.948511		26522.1	1.53446	1.60774						2845.57	0.559935	0.768678		27702.5	2.06963	1.93497
			2783	0.930568	0.942164		26522	1.65942	1.59708						2845.57	0.427077	0.770178		27702.4	2.21704	1.93663
			2783	0.965965	0.935769		26522	1.63532	1.58697						2845.56	0.215926	0.771937		27702.3	2.31798	1.93794
			2782.99	0.936518	0.929346		26521.9	1.48734	1.57746						2845.56	0.0444452	0.773965		27702.2	2.31649	1.93887
			2782.99	0.854708	0.922916		26521.8	1.26059	1.56855						2845.56	0.310312	0.776269		27702.2	2.21136	1.93942
			2782.99	0.737968	0.916497		26521.8	1.00854	1.56027						2845.56	0.53635	0.778854		27702.1	2.0479	1.93957
			2782.99	0.604457	0.910107		26521.7	0.780218	1.55264						2845.56	0.683496	0.781725		27702	1.89875	1.93932
			2782.99	0.469592	0.903764		26521.6	0.610582	1.54566						2845.55	0.730903	0.784886		27702	1.83428	1.93864
			2782.98	0.345106	0.897483		26521.6	0.515634	1.53935						2845.55	0.683935	0.788342		27701.9	1.88667	1.93755
			2782.98	0.240809	0.891277		26521.5	0.491086	1.5337						2845.55	0.58192	0.792094		27701.8	2.03631	1.93605
			2782.98	0.16715	0.885157		26521.4	0.518659	1.52872						2845.55	0.508139	0.796145		27701.8	2.23481	1.93412
			2782.98	0.133427	0.879133		26521.4	0.581784	1.5244						2845.54	0.556029	0.800494		27701.7	2.43149	1.93176
			2782.97	0.136484	0.873215		26521.3	0.674431	1.52072						2845.54	0.713988	0.805138		27701.6	2.58418	1.92899
			2782.97	0.164573	0.867411		26521.2	0.794402	1.51768						2845.54	0.907599	0.810075		27701.6	2.66363	1.92579
			2782.97	0.213667	0.861727		26521.2	0.931138	1.51525						2845.54	1.08949	0.8153		27701.5	2.65809	1.92219
			2782.97	0.281836	0.856169		26521.1	1.06167	1.5134						2845.54	1.23354	0.820807		27701.4	2.5767	1.91818
			2782.97	0.364773	0.850738		26521.1	1.15695	1.51213						2845.53	1.31866	0.826591		27701.4	2.44784	1.91378
			2782.96	0.45872	0.845436		26521	1.19197	1.51139						2845.53	1.32501	0.832641		27701.3	2.31008	1.909
			2782.96	0.561533	0.840267		26520.9	1.15546	1.51117						2845.53	1.23876	0.838947		27701.2	2.19753	1.90386
			2782.96	0.670901	0.835229		26520.9	1.059	1.51143						2845.53	1.05909	0.845498		27701.2	2.12732	1.89837
			2782.96	0.783589	0.830325		26520.8	0.945504	1.51215						2845.52	0.803213	0.852281		27701.1	2.09829	1.89255
			2782.95	0.897843	0.825554		26520.7	0.884909	1.51327						2845.52	0.510403	0.859282		27701	2.09897	1.88643
			2782.95	1.01649	0.820914		26520.7	0.924554	1.51478						2845.52	0.272121	0.866485		27700.9	2.11396	1.88003
			2782.95	1.1458	0.816402		26520.6	1.03415	1.51664						2845.52	0.306378	0.873874		27700.9	2.12577	1.87338
			2782.95	1.28828	0.812014		26520.5	1.1525	1.5188						2845.51	0.489626	0.88143		27700.8	2.11976	1.86651
			2782.95	1.43436	0.807746		26520.5	1.25803	1.52123						2845.51	0.633521	0.889131		27700.7	2.096	1.85945
			2782.94	1.56082	0.803596		26520.4	1.38169	1.5239						2845.51	0.709041	0.896956		27700.7	2.07885	1.85223
			2782.94	1.63769	0.799559		26520.4	1.57108	1.52676						2845.51	0.72854	0.904883		27700.6	2.10855	1.84488
			2782.94	1.63943	0.795631		26520.3	1.83726	1.52979						2845.51	0.718453	0.912891		27700.5	2.20895	1.83743
			2782.94	1.55603	0.791811		26520.2	2.1447	1.53295						2845.5	0.701394	0.920957		27700.5	2.35961	1.82993
			2782.94	1.4021	0.788093		26520.2	2.44632	1.5362						2845.5	0.683596	0.929055		27700.4	2.5057	1.8224
			2782.93	1.22184	0.784474		26520.1	2.71314	1.53952						2845.5	0.65952	0.937162		27700.3	2.59066	1.81489
			2782.93	1.08138	0.780954		26520	2.93885	1.54288						2845.5	0.629006	0.945249		27700.3	2.57878	1.80743
			2782.93	1.02829	0.777528		26520	3.12633	1.54624						2845.49	0.60712	0.953292		27700.2	2.46007	1.80007
			2782.93	1.03781	0.774196		26519.9	3.27	1.54958						2845.49	0.613432	0.961261		27700.1	2.24562	1.79283
			2782.92	1.03428	0.770955		26519.8	3.34796	1.55288						2845.49	0.649788	0.969128		27700.1	1.96228	1.78577
			2782.92	0.958614	0.767803		26519.8	3.32919	1.55612						2845.49	0.699191	0.976867		27700	1.65209	1.77891
			2782.92	0.798083	0.764741		26519.7	3.18955	1.55927						2845.49	0.748853	0.984449		27699.9	1.37532	1.77228
			2782.92	0.589301	0.761767		26519.6	2.92652	1.56232						2845.48	0.805755	0.991849		27699.9	1.19957	1.76593
			2782.92	0.422632	0.758882		26519.6	2.5656	1.56527						2845.48	0.890443	0.99904		27699.8	1.14643	1.75987
			2782.91	0.400716	0.756088		26519.5	2.15535	1.56809						2845.48	1.01603	1.006		27699.7	1.14805	1.75414
			2782.91	0.457386	0.753386		26519.5	1.7501	1.57077						2845.48	1.17464	1.01269		27699.7	1.10474	1.74877
			2782.91	0.458647	0.750781		26519.4	1.38465	1.57332						2845.47	1.34396	1.0191		27699.6	0.958698	1.74378
			2782.91	0.352767	0.748275		26519.3	1.05696	1.57573						2845.47	1.50029	1.02519		27699.5	0.726386	1.7392
			2782.9	0.145622	0.745871		26519.3	0.739637	1.57799						2845.47	1.62617	1.03094		27699.4	0.554918	1.73505
			2782.9	0.132189	0.743575		26519.2	0.415438	1.5801						2845.47	1.71256	1.03634		27699.4	0.685851	1.73134
			2782.9	0.417395	0.741389		26519.1	0.126976	1.58208						2845.47	1.75823	1.04135		27699.3	0.992526	1.7281
			2782.9	0.662969	0.739319		26519.1	0.245771	1.5839						2845.46	1.76689	1.04596		27699.2	1.24877	1.72532
			2782.9	0.825259	0.737368		26519	0.453325	1.5856						2845.46	1.74273	1.05015		27699.2	1.34866	1.72302
			2782.89	0.881702	0.735542		26518.9	0.579147	1.58716						2845.46	1.68675	1.0539		27699.1	1.2518	1.72119
			2782.89	0.83414	0.733844		26518.9	0.652708	1.5886						2845.46	1.5973	1.0572		27699	0.964922	1.71985
			2782.89	0.708545	0.73228		26518.8	0.762073	1.58993						2845.45	1.4756	1.06003		27699	0.53586	1.71899
			2782.89	0.553007	0.730856		26518.8	0.975807	1.59115						2845.45	1.33243	1.06237		27698.9	0.164251	1.71859
			2782.89	0.435843	0.729574		26518.7	1.27138	1.59229						2845.45	1.19087	1.06423		27698.8	0.581423	1.71867
			2782.88	0.416982	0.72844		26518.6	1.58265	1.59335						2845.45	1.08193	1.06559		27698.8	1.06451	1.71919
			2782.88	0.474803	0.727459		26518.6	1.85548	1.59434						2845.45	1.03421	1.06643		27698.7	1.46187	1.72016
			2782.88	0.545794	0.726636		26518.5	2.06296	1.59528						2845.44	1.06242	1.06676		27698.6	1.74228	1.72156
			2782.88	0.599011	0.725976		26518.4	2.20345	1.59618						2845.44	1.16142	1.06658		27698.6	1.8952	1.72336
			2782.87	0.630247	0.725482		26518.4	2.29066	1.59706						2845.44	1.30629	1.06588		27698.5	1.92262	1.72553
			2782.87	0.645952	0.725156		26518.3	2.3398	1.59792						2845.44	1.45698	1.06467		27698.4	1.83554	1.72807
			2782.87	0.656981	0.725		26518.2	2.35701	1.59877						2845.43	1.56872	1.06295		27698.4	1.65265	1.73093
			2782.87	0.675583	0.725016		26518.2	2.33898	1.59963						2845.43	1.6067	1.06072		27698.3	1.39934	1.73409
			2782.87	0.708993	0.725204		26518.1	2.28194	1.60051						2845.43	1.55997	1.05799		27698.2	1.10709	1.73752
			2782.86	0.752799	0.725567		26518	2.19125	1.60141						2845.43	1.44895	1.05477		27698.1	0.820783	1.74119
			2782.86	0.793748	0.726102		26518	2.08344	1.60235						2845.42	1.32067	1.05108		27698.1	0.632101	1.74504
			2782.86	0.82102	0.726808		26517.9	1.97732	1.60332						2845.42	1.22549	1.04692		27698	0.679686	1.74906
			2782.86	0.835154	0.727683		26517.9	1.8796	1.60435						2845.42	1.18149	1.04232		27697.9	0.935039	1.75318
			2782.85	0.846892	0.728725		26517.8	1.77745	1.60542						2845.42	1.16478	1.03729		27697.9	1.26342	1.75739
			2782.85	0.865814	0.729928		26517.7	1.64651	1.60655						2845.42	1.14445	1.03185		27697.8	1.59937	1.76164
			2782.85	0.888609	0.731289		26517.7	1.46876	1.60773						2845.41	1.11746	1.02602		27697.7	1.92914	1.76589
			2782.85	0.899711	0.732803		26517.6	1.24738	1.60897						2845.41	1.10971	1.01983		27697.7	2.26351	1.77012
			2782.85	0.882481	0.734463		26517.5	1.01066	1.61025						2845.41	1.14699	1.01329		27697.6	2.61353	1.77428
			2782.84	0.82875	0.736263		26517.5	0.800825	1.61158						2845.41	1.22419	1.00644		27697.5	2.96862	1.77834
			2782.84	0.740932	0.738195		26517.4	0.642796	1.61295						2845.4	1.30857	0.9993		27697.5	3.29122	1.78225
			2782.84	0.628671	0.740251		26517.3	0.516347	1.61435						2845.4	1.36564	0.991897		27697.4	3.53042	1.78598
			2782.84	0.503891	0.742422		26517.3	0.403067	1.61578						2845.4	1.37564	0.984261		27697.3	3.64245	1.7895
			2782.83	0.377495	0.744697		26517.2	0.425669	1.61722						2845.4	1.33533	0.976419		27697.3	3.60596	1.79276
			2782.83	0.261376	0.747067		26517.2	0.709505	1.61865						2845.4	1.25387	0.968404		27697.2	3.42742	1.79575
			2782.83	0.185152	0.74952		26517.1	1.12733	1.62007						2845.39	1.14842	0.960243		27697.1	3.13786	1.79844
			2782.83	0.208126	0.752045		26517	1.55753	1.62146						2845.39	1.04108	0.95197		27697.1	2.78459	1.80078
			2782.83	0.311405	0.754629		26517	1.91302	1.6228						2845.39	0.955804	0.943613		27697	2.42213	1.80277
			2782.82	0.435431	0.75726		26516.9	2.12782	1.62407						2845.39	0.911198	0.935204		27696.9	2.10378	1.80438
			2782.82	0.552415	0.759925		26516.8	2.16147	1.62526						2845.38	0.909561	0.926771		27696.8	1.87141	1.80559
			2782.82	0.650342	0.762613		26516.8	2.00492	1.62635						2845.38	0.933276	0.918346		27696.8	1.74132	1.80637
			2782.82	0.7272	0.765309		26516.7	1.68415	1.62733						2845.38	0.955134	0.909957		27696.7	1.69628	1.8067
			2782.82	0.787732	0.768002		26516.6	1.26019	1.62816						2845.38	0.95116	0.901634		27696.6	1.69594	1.80658
			2782.81	0.837111	0.770678		26516.6	0.823475	1.62884						2845.38	0.906417	0.893406		27696.6	1.69382	1.80598
			2782.81	0.875601	0.773322		26516.5	0.477346	1.62934						2845.37	0.815013	0.885302		27696.5	1.64289	1.8049
			2782.81	0.899881	0.775923		26516.4	0.296641	1.62964						2845.37	0.678169	0.877348		27696.4	1.49537	1.80333
			2782.81	0.909779	0.778466		26516.4	0.336921	1.62972						2845.37	0.502802	0.869569		27696.4	1.21033	1.80127
			2782.8	0.91299	0.780938		26516.3	0.696193	1.62957						2845.37	0.30138	0.861989		27696.3	0.775461	1.79872
			2782.8	0.922185	0.783327		26516.3	1.31759	1.62916						2845.36	0.0920686	0.854633		27696.2	0.320304	1.79566
			2782.8	0.946164	0.78562		26516.2	2.08769	1.62847						2845.36	0.102931	0.84752		27696.2	0.675262	1.79212
			2782.8	0.983516	0.787805		26516.1	2.87156	1.6275						2845.36	0.260597	0.840673		27696.1	1.34792	1.78808
			2782.8	1.02432	0.789873		26516.1	3.53265	1.62623						2845.36	0.363609	0.834108		27696	1.94154	1.78355
			2782.79	1.05538	0.791811		26516	3.96366	1.62464						2845.36	0.404482	0.827845		27696	2.34057	1.77855
			2782.79	1.06342	0.793612		26515.9	4.11025	1.62272						2845.35	0.387341	0.821898		27695.9	2.49185	1.77308
			2782.79	1.03716	0.795264		26515.9	3.97882	1.62047						2845.35	0.326579	0.816282		27695.8	2.42047	1.76715
			2782.79	0.971535	0.796757		26515.8	3.62678	1.61786						2845.35	0.251873	0.811007		27695.8	2.24614	1.76079
			2782.78	0.873493	0.798082		26515.7	3.13945	1.6149						2845.35	0.240179	0.806086		27695.7	2.15588	1.75399
			2782.78	0.766139	0.799232		26515.7	2.60215	1.61156						2845.34	0.363248	0.801528		27695.6	2.26329	1.74679
			2782.78	0.685395	0.800201		26515.6	2.07655	1.60786						2845.34	0.564782	0.79734		27695.6	2.47641	1.7392
			2782.78	0.660978	0.800987		26515.6	1.5891	1.60379						2845.34	0.778113	0.793529		27695.5	2.60577	1.73125
			2782.78	0.691856	0.801584		26515.5	1.13622	1.59935						2845.34	0.950305	0.7901		27695.4	2.51374	1.72294
			2782.77	0.75514	0.80199		26515.4	0.710053	1.59454						2845.33	1.03612	0.787053		27695.3	2.15326	1.71431
			2782.77	0.836518	0.802201		26515.4	0.390916	1.58937						2845.33	1.0081	0.784388		27695.3	1.55959	1.70538
			2782.77	0.938324	0.802214		26515.3	0.536745	1.58384						2845.33	0.870817	0.782103		27695.2	0.849717	1.69617
			2782.77	1.06641	0.802028		26515.2	0.961991	1.57796						2845.33	0.677406	0.780197		27695.1	0.479387	1.68672
			2782.77	1.21582	0.801642		26515.2	1.39519	1.57175						2845.33	0.549645	0.778664		27695.1	1.01108	1.67705
			2782.76	1.36763	0.801059		26515.1	1.75389	1.5652						2845.32	0.596894	0.777499		27695	1.60629	1.66717
			2782.76	1.49523	0.800278		26515	1.99067	1.55834						2845.32	0.722256	0.776696		27694.9	2.0426	1.65713
			2782.76	1.57271	0.799303		26515	2.07967	1.55117						2845.32	0.786753	0.776245		27694.9	2.2893	1.64695
			2782.76	1.58124	0.798136		26514.9	2.01949	1.54373						2845.32	0.737148	0.776135		27694.8	2.36408	1.63665
			2782.75	1.513	0.796779		26514.8	1.83505	1.53601						2845.31	0.589418	0.776355		27694.7	2.3114	1.62626
			2782.75	1.37225	0.795239		26514.8	1.57697	1.52804						2845.31	0.429552	0.776892		27694.7	2.18982	1.61582
			2782.75	1.17356	0.793518		26514.7	1.31959	1.51985						2845.31	0.417516	0.777732		27694.6	2.05979	1.60534
			2782.75	0.938088	0.791623		26514.7	1.1539	1.51145						2845.31	0.561778	0.77886		27694.5	1.96728	1.59486
			2782.75	0.689619	0.789558		26514.6	1.14922	1.50287						2845.31	0.716838	0.78026		27694.5	1.92678	1.58441
			2782.74	0.45327	0.787329		26514.5	1.29095	1.49413						2845.3	0.822329	0.781915		27694.4	1.91962	1.574
			2782.74	0.264884	0.784943		26514.5	1.5027	1.48525						2845.3	0.879747	0.783808		27694.3	1.91418	1.56366
			2782.74	0.205672	0.782407		26514.4	1.7113	1.47627						2845.3	0.908756	0.78592		27694.3	1.88927	1.55342
			2782.74	0.286993	0.779728		26514.3	1.86318	1.46721						2845.3	0.918686	0.788232		27694.2	1.84256	1.5433
			2782.73	0.391195	0.776914		26514.3	1.92275	1.4581						2845.29	0.901037	0.790722		27694.1	1.78266	1.53332
			2782.73	0.478593	0.773972		26514.2	1.87355	1.44897						2845.29	0.844924	0.79337		27694	1.71291	1.52351
			2782.73	0.547073	0.77091		26514.1	1.719	1.43983						2845.29	0.757359	0.796152		27694	1.62063	1.51388
			2782.73	0.600256	0.767738		26514.1	1.48185	1.43071						2845.29	0.672549	0.799048		27693.9	1.48208	1.50445
			2782.73	0.638029	0.764461		26514	1.21108	1.42164						2845.29	0.639254	0.802037		27693.8	1.27974	1.49523
			2782.72	0.655645	0.761089		26514	1.00827	1.41263						2845.28	0.677793	0.805096		27693.8	1.0188	1.48624
			2782.72	0.649087	0.757631		26513.9	1.02025	1.40372						2845.28	0.758996	0.808204		27693.7	0.733965	1.47748
			2782.72	0.622983	0.754094		26513.8	1.25689	1.39492						2845.28	0.843191	0.811337		27693.6	0.48424	1.46898
			2782.72	0.596639	0.750488		26513.8	1.56018	1.38626						2845.28	0.907546	0.814472		27693.6	0.327712	1.46073
			2782.72	0.60026	0.74682		26513.7	1.78937	1.37776						2845.27	0.942291	0.817587		27693.5	0.259778	1.45274
			2782.71	0.65212	0.743098		26513.6	1.86328	1.36944						2845.27	0.940755	0.820659		27693.4	0.244527	1.44502
			2782.71	0.737237	0.739329		26513.6	1.75164	1.36133						2845.27	0.894468	0.823667		27693.4	0.346664	1.43757
			2782.71	0.819273	0.735521		26513.5	1.46993	1.35344						2845.27	0.79465	0.826588		27693.3	0.560271	1.43039
			2782.71	0.863263	0.731681		26513.4	1.07155	1.34579						2845.27	0.638238	0.829401		27693.2	0.790946	1.42347
			2782.7	0.846677	0.727816		26513.4	0.638144	1.33839						2845.26	0.439705	0.832087		27693.2	0.964581	1.41682
			2782.7	0.76354	0.723935		26513.3	0.304022	1.33126						2845.26	0.27766	0.834625		27693.1	1.04238	1.41042
			2782.7	0.627446	0.720045		26513.2	0.339593	1.32442						2845.26	0.358849	0.836994		27693	1.02567	1.40427
			2782.7	0.4778	0.716154		26513.2	0.524717	1.31786						2845.26	0.597478	0.839178		27693	0.952628	1.39836
			2782.7	0.391936	0.712269		26513.1	0.647398	1.31161						2845.25	0.831462	0.841158		27692.9	0.883883	1.39267
			2782.69	0.438364	0.708395		26513.1	0.719273	1.30567						2845.25	1.00526	0.842917		27692.8	0.879662	1.38719
			2782.69	0.567129	0.704541		26513	0.794552	1.30006						2845.25	1.09682	0.844438		27692.7	0.975814	1.38192
			2782.69	0.708949	0.700712		26512.9	0.905472	1.29477						2845.25	1.10484	0.845709		27692.7	1.17158	1.37682
			2782.69	0.842285	0.696916		26512.9	1.03204	1.28981						2845.24	1.04588	0.846714		27692.6	1.4326	1.37189
			2782.68	0.968883	0.693159		26512.8	1.12726	1.2852						2845.24	0.95182	0.847442		27692.5	1.7014	1.36711
			2782.68	1.09107	0.689446		26512.7	1.15366	1.28092						2845.24	0.868511	0.847884		27692.5	1.9132	1.36246
			2782.68	1.20013	0.685783		26512.7	1.10166	1.27698						2845.24	0.848813	0.848028		27692.4	2.01402	1.35792
			2782.68	1.27628	0.682176		26512.6	0.995458	1.27339						2845.24	0.922054	0.847868		27692.3	1.97477	1.35347
			2782.68	1.29563	0.67863		26512.5	0.891769	1.27013						2845.23	1.06424	0.847397		27692.3	1.7973	1.34909
			2782.67	1.23795	0.675154		26512.5	0.861465	1.26722						2845.23	1.21928	0.846609		27692.2	1.51246	1.34477
			2782.67	1.09258	0.671754		26512.4	0.939357	1.26466						2845.23	1.33501	0.845502		27692.1	1.17462	1.34047
			2782.67	0.862875	0.668436		26512.3	1.10001	1.26243						2845.23	1.38316	0.844073		27692.1	0.860378	1.3362
			2782.67	0.571726	0.665206		26512.3	1.30233	1.26055						2845.22	1.37283	0.842323		27692	0.672442	1.33192
			2782.67	0.28614	0.662067		26512.2	1.51685	1.259						2845.22	1.35663	0.840253		27691.9	0.679949	1.32761
			2782.66	0.272333	0.659024		26512.2	1.71708	1.25779						2845.22	1.40571	0.837868		27691.9	0.813204	1.32326
			2782.66	0.497903	0.656081		26512.1	1.8694	1.25692						2845.22	1.5429	0.835172		27691.8	0.9944	1.31886
			2782.66	0.674796	0.653241		26512	1.93448	1.25637						2845.22	1.71108	0.832171		27691.7	1.22985	1.31439
			2782.66	0.741548	0.650508		26512	1.87748	1.25616						2845.21	1.82231	0.828873		27691.7	1.55611	1.30985
			2782.65	0.693202	0.647884		26511.9	1.68069	1.25627						2845.21	1.81006	0.825289		27691.6	1.97537	1.30521
			2782.65	0.561109	0.645371		26511.8	1.35272	1.25671						2845.21	1.64818	0.821429		27691.5	2.43652	1.30048
			2782.65	0.416144	0.642972		26511.8	0.929787	1.25748						2845.21	1.35029	0.817307		27691.5	2.85458	1.29564
			2782.65	0.36252	0.640687		26511.7	0.466941	1.25857						2845.2	0.960184	0.812937		27691.4	3.13668	1.29069
			2782.65	0.417023	0.638518		26511.6	0.0505638	1.25999						2845.2	0.539574	0.808337		27691.3	3.20382	1.28564
			2782.64	0.47681	0.636465		26511.6	0.389798	1.26173						2845.2	0.185368	0.803523		27691.2	3.00814	1.28046
			2782.64	0.482456	0.634528		26511.5	0.734443	1.26379						2845.2	0.278777	0.798515		27691.2	2.54485	1.27518
			2782.64	0.432358	0.632707		26511.5	1.03725	1.26619						2845.2	0.507273	0.793332		27691.1	1.85683	1.26978
			2782.64	0.355237	0.631		26511.4	1.30295	1.2689						2845.19	0.646231	0.787995		27691	1.03208	1.26427
			2782.63	0.289381	0.629405		26511.3	1.51853	1.27195						2845.19	0.684739	0.782525		27691	0.241684	1.25865
			2782.63	0.259013	0.62792		26511.3	1.66783	1.27532						2845.19	0.631996	0.776946		27690.9	0.643242	1.25294
			2782.63	0.262895	0.626541		26511.2	1.75492	1.27903						2845.19	0.509003	0.771279		27690.8	1.20371	1.24714
			2782.63	0.297536	0.625264		26511.1	1.8078	1.28306						2845.18	0.356041	0.76555		27690.8	1.51168	1.24126
			2782.63	0.364649	0.624084		26511.1	1.85224	1.28744						2845.18	0.267761	0.759782		27690.7	1.54513	1.23532
			2782.62	0.452271	0.622996		26511	1.88288	1.29215						2845.18	0.351085	0.754001		27690.6	1.34348	1.22933
			2782.62	0.536672	0.621995		26510.9	1.87327	1.2972						2845.18	0.514759	0.748234		27690.6	0.994673	1.22331
			2782.62	0.596451	0.621074		26510.9	1.81776	1.3026						2845.18	0.673503	0.742506		27690.5	0.624761	1.21728
			2782.62	0.619661	0.620226		26510.8	1.75561	1.30834						2845.17	0.803554	0.736845		27690.4	0.408107	1.21126
			2782.62	0.604006	0.619445		26510.8	1.73874	1.31442						2845.17	0.900449	0.731276		27690.4	0.447059	1.20526
			2782.61	0.553435	0.618721		26510.7	1.76343	1.32085						2845.17	0.962756	0.725824		27690.3	0.564337	1.19932
			2782.61	0.473907	0.618046		26510.6	1.75889	1.32762						2845.17	0.985876	0.720515		27690.2	0.695711	1.19344
			2782.61	0.370989	0.617412		26510.6	1.65198	1.33473						2845.16	0.963095	0.715375		27690.2	0.884946	1.18765
			2782.61	0.252906	0.616808		26510.5	1.42163	1.34219						2845.16	0.891463	0.710428		27690.1	1.12815	1.18197
			2782.6	0.157996	0.616227		26510.4	1.106	1.35						2845.16	0.77853	0.705698		27690	1.3609	1.17641
			2782.6	0.213382	0.615664		26510.4	0.776487	1.35815						2845.16	0.647581	0.70121		27689.9	1.51178	1.17101
			2782.6	0.386161	0.615109		26510.3	0.494281	1.36664						2845.15	0.539783	0.696983		27689.9	1.53452	1.16579
			2782.6	0.588576	0.614554		26510.2	0.269759	1.37547						2845.15	0.500324	0.69304		27689.8	1.41972	1.16075
			2782.6	0.788545	0.613991		26510.2	0.10016	1.38463						2845.15	0.532816	0.689401		27689.7	1.20011	1.15593
			2782.59	0.9624	0.613414		26510.1	0.231342	1.39411						2845.15	0.591305	0.686085		27689.7	0.957158	1.15134
			2782.59	1.0889	0.612813		26510	0.465554	1.40391						2845.15	0.631578	0.683112		27689.6	0.818362	1.147
			2782.59	1.15239	0.612183		26510	0.667198	1.41401						2845.14	0.631601	0.680497		27689.5	0.857011	1.14293
			2782.59	1.1479	0.611517		26509.9	0.7877	1.42439						2845.14	0.58598	0.678258		27689.5	0.97603	1.13915
			2782.58	1.08646	0.61081		26509.9	0.800214	1.43505						2845.14	0.499633	0.676408		27689.4	1.0514	1.13567
			2782.58	0.998783	0.610058		26509.8	0.701781	1.44597						2845.14	0.384575	0.674959		27689.3	1.03484	1.13251
			2782.58	0.930495	0.609255		26509.7	0.528324	1.45713						2845.13	0.260239	0.673919		27689.3	0.942296	1.12967
			2782.58	0.916292	0.6084		26509.7	0.434155	1.46851						2845.13	0.1633	0.673298		27689.2	0.828163	1.12718
			2782.58	0.944178	0.607489		26509.6	0.638776	1.48009						2845.13	0.156271	0.673105		27689.1	0.744651	1.12504
			2782.57	0.960646	0.606522		26509.5	0.996671	1.49186						2845.13	0.211277	0.673347		27689.1	0.690101	1.12326
			2782.57	0.910408	0.605499		26509.5	1.3342	1.50379						2845.13	0.25312	0.674029		27689	0.612284	1.12184
			2782.57	0.76243	0.60442		26509.4	1.56547	1.51585						2845.12	0.255297	0.675153		27688.9	0.469872	1.1208
			2782.57	0.518832	0.603288		26509.3	1.65954	1.52803						2845.12	0.214443	0.67672		27688.9	0.281087	1.12013
			2782.57	0.235147	0.602106		26509.3	1.64669	1.5403						2845.12	0.147628	0.678728		27688.8	0.223046	1.11985
			2782.56	0.258452	0.600875		26509.2	1.61807	1.55262						2845.12	0.131884	0.681175		27688.7	0.403131	1.11995
			2782.56	0.544348	0.599601		26509.2	1.67915	1.56497						2845.11	0.231605	0.684055		27688.7	0.581765	1.12042
			2782.56	0.771249	0.598287		26509.1	1.85668	1.57731						2845.11	0.367923	0.687361		27688.6	0.685968	1.12128
			2782.56	0.878589	0.596939		26509	2.07968	1.58963						2845.11	0.497039	0.691086		27688.5	0.742178	1.12251
			2782.55	0.854094	0.595565		26509	2.26005	1.60188						2845.11	0.598909	0.695219		27688.4	0.845153	1.12412
			2782.55	0.72254	0.594171		26508.9	2.35147	1.61403						2845.11	0.662796	0.699749		27688.4	1.06628	1.12609
			2782.55	0.545895	0.592768		26508.8	2.3608	1.62605						2845.1	0.686632	0.704662		27688.3	1.3649	1.12842
			2782.55	0.422835	0.591363		26508.8	2.33505	1.63791						2845.1	0.678199	0.709944		27688.2	1.64748	1.13109
			2782.55	0.428928	0.589968		26508.7	2.32763	1.64957						2845.1	0.655442	0.715578		27688.2	1.83703	1.1341
			2782.54	0.506407	0.588593		26508.6	2.35342	1.661						2845.1	0.642635	0.721546		27688.1	1.89535	1.13743
			2782.54	0.585972	0.587248		26508.6	2.37097	1.67217						2845.09	0.658713	0.727829		27688	1.82696	1.14107
			2782.54	0.665199	0.585947		26508.5	2.31344	1.68305						2845.09	0.704284	0.734405		27688	1.67317	1.145
			2782.54	0.7575	0.584702		26508.4	2.13427	1.69361						2845.09	0.763508	0.741254		27687.9	1.49461	1.14922
			2782.53	0.849736	0.583525		26508.4	1.83151	1.70382						2845.09	0.818043	0.748353		27687.8	1.341	1.1537
			2782.53	0.907229	0.58243		26508.3	1.4431	1.71366						2845.09	0.856603	0.755675		27687.8	1.22001	1.15843
			2782.53	0.900947	0.581427		26508.3	1.01684	1.72309						2845.08	0.876074	0.763196		27687.7	1.09589	1.1634
			2782.53	0.824229	0.58053		26508.2	0.56866	1.73209						2845.08	0.878026	0.770886		27687.6	0.922311	1.16858
			2782.53	0.693959	0.57975		26508.1	0.0829491	1.74064						2845.08	0.863948	0.778718		27687.6	0.672689	1.17397
			2782.52	0.541331	0.579098		26508.1	0.561583	1.74871						2845.08	0.831433	0.786664		27687.5	0.350842	1.17954
			2782.52	0.397949	0.578587		26508	1.29107	1.75628						2845.07	0.772835	0.794696		27687.4	0.103663	1.18527
			2782.52	0.284511	0.578226		26507.9	2.07661	1.76333						2845.07	0.677316	0.802786		27687.4	0.447492	1.19115
			2782.52	0.210679	0.578026		26507.9	2.80729	1.76985						2845.07	0.536818	0.810906		27687.3	0.80565	1.19716
			2782.52	0.181517	0.577997		26507.8	3.36047	1.77582						2845.07	0.359514	0.819026		27687.2	1.09422	1.20329
			2782.51	0.183975	0.578148		26507.7	3.63934	1.78124						2845.06	0.228375	0.827116		27687.1	1.2844	1.2095
			2782.51	0.184299	0.578488		26507.7	3.60025	1.7861						2845.06	0.347674	0.835145		27687.1	1.37003	1.2158
			2782.51	0.162823	0.579025		26507.6	3.26338	1.79038						2845.06	0.587961	0.843084		27687	1.36735	1.22217
			2782.51	0.144408	0.579768		26507.6	2.70722	1.79409						2845.06	0.81008	0.850903		27686.9	1.30949	1.22858
			2782.5	0.193389	0.580722		26507.5	2.05577	1.79723						2845.06	0.962413	0.858573		27686.9	1.23605	1.23503
			2782.5	0.293924	0.581894		26507.4	1.47799	1.79979						2845.05	1.02179	0.866066		27686.8	1.18097	1.2415
			2782.5	0.390115	0.583288		26507.4	1.19859	1.80178						2845.05	0.990437	0.873357		27686.7	1.16276	1.24797
			2782.5	0.449154	0.584909		26507.3	1.31973	1.80321						2845.05	0.897831	0.880417		27686.7	1.18097	1.25443
			2782.5	0.458308	0.586759		26507.2	1.63299	1.80409						2845.05	0.798378	0.887224		27686.6	1.22044	1.26087
			2782.49	0.42195	0.58884		26507.2	1.95023	1.80442						2845.04	0.754858	0.893751		27686.5	1.26093	1.26727
			2782.49	0.358205	0.591153		26507.1	2.20139	1.80423						2845.04	0.796466	0.899977		27686.5	1.2877	1.27362
			2782.49	0.29526	0.5937		26507	2.36076	1.80352						2845.04	0.899326	0.905881		27686.4	1.29893	1.27992
			2782.49	0.266692	0.59648		26507	2.41323	1.80234						2845.04	1.02718	0.911442		27686.3	1.30673	1.28615
			2782.48	0.292516	0.599493		26506.9	2.35155	1.80068						2845.04	1.15993	0.916642		27686.3	1.33004	1.2923
			2782.48	0.361486	0.602739		26506.8	2.18842	1.79859						2845.03	1.28846	0.921464		27686.2	1.38291	1.29837
			2782.48	0.453452	0.606215		26506.8	1.97174	1.79607						2845.03	1.40466	0.925893		27686.1	1.46669	1.30436
			2782.48	0.55442	0.609919		26506.7	1.78849	1.79317						2845.03	1.49958	0.929913		27686.1	1.5722	1.31024
			2782.48	0.652109	0.613848		26506.7	1.73046	1.7899						2845.03	1.56791	0.933513		27686	1.68712	1.31603
			2782.47	0.731963	0.617995		26506.6	1.81712	1.78631						2845.02	1.61242	0.936685		27685.9	1.8014	1.32171
			2782.47	0.777916	0.622357		26506.5	1.97614	1.78242						2845.02	1.64344	0.93942		27685.9	1.90874	1.32729
			2782.47	0.776433	0.626929		26506.5	2.1165	1.77827						2845.02	1.67183	0.941715		27685.8	2.00555	1.33276
			2782.47	0.721113	0.631709		26506.4	2.18098	1.7739						2845.02	1.69954	0.943566		27685.7	2.08873	1.33811
			2782.47	0.615186	0.636691		26506.3	2.15349	1.76933						2845.02	1.71548	0.944972		27685.6	2.15337	1.34336
			2782.46	0.471115	0.641872		26506.3	2.05668	1.76461						2845.01	1.70095	0.945935		27685.6	2.19107	1.3485
			2782.46	0.312244	0.647244		26506.2	1.94998	1.75978						2845.01	1.64022	0.946455		27685.5	2.18942	1.35352
			2782.46	0.206104	0.652801		26506.1	1.91074	1.75486						2845.01	1.5291	0.946538		27685.4	2.13276	1.35844
			2782.46	0.288788	0.65854		26506.1	1.98062	1.74991						2845.01	1.37784	0.946189		27685.4	2.00468	1.36325
			2782.45	0.487209	0.664453		26506	2.12341	1.74495						2845	1.209	0.945417		27685.3	1.7927	1.36795
			2782.45	0.711815	0.670535		26506	2.25755	1.74001						2845	1.05259	0.944232		27685.2	1.4948	1.37253
			2782.45	0.932147	0.676781		26505.9	2.31424	1.73513						2845	0.939818	0.942647		27685.2	1.12624	1.37702
			2782.45	1.12819	0.683185		26505.8	2.26259	1.73035						2845	0.89296	0.940675		27685.1	0.726957	1.3814
			2782.45	1.28252	0.689741		26505.8	2.10704	1.72568						2845	0.911679	0.938329		27685	0.38929	1.38568
			2782.44	1.37949	0.696442		26505.7	1.87561	1.72117						2844.99	0.970988	0.935627		27685	0.347539	1.38986
			2782.44	1.40582	0.70328		26505.6	1.6091	1.71684						2844.99	1.03665	0.932584		27684.9	0.521751	1.39395
			2782.44	1.35322	0.710254		26505.6	1.35271	1.71271						2844.99	1.08052	0.929219		27684.8	0.629494	1.39795
			2782.44	1.22291	0.717358		26505.5	1.1438	1.70882						2844.99	1.08736	0.925549		27684.8	0.611473	1.40186
			2782.43	1.02983	0.724588		26505.4	0.991288	1.70518						2844.98	1.05624	0.921597		27684.7	0.50594	1.40569
			2782.43	0.803523	0.731939		26505.4	0.869135	1.70182						2844.98	0.999113	0.917382		27684.6	0.47833	1.40942
			2782.43	0.583782	0.739405		26505.3	0.751701	1.69874						2844.98	0.936848	0.912926		27684.6	0.700061	1.41308
			2782.43	0.410296	0.74698		26505.2	0.665505	1.69597						2844.98	0.892493	0.908251		27684.5	1.05963	1.41666
			2782.43	0.304577	0.754659		26505.2	0.685114	1.69352						2844.98	0.88158	0.903378		27684.4	1.43092	1.42017
			2782.42	0.258162	0.762435		26505.1	0.811068	1.69139						2844.97	0.903423	0.898329		27684.3	1.74972	1.4236
			2782.42	0.264621	0.770303		26505.1	0.940146	1.68958						2844.97	0.940861	0.893122		27684.3	1.97709	1.42698
			2782.42	0.334654	0.77826		26505	0.977266	1.6881						2844.97	0.968394	0.887779		27684.2	2.08175	1.43029
			2782.42	0.449517	0.786299		26504.9	0.882074	1.68695						2844.97	0.960972	0.882319		27684.1	2.03352	1.43355
			2782.41	0.570247	0.794416		26504.9	0.684124	1.68612						2844.96	0.899747	0.876765		27684.1	1.80737	1.43675
			2782.41	0.667621	0.802603		26504.8	0.533503	1.6856						2844.96	0.775693	0.871137		27684	1.39554	1.4399
			2782.41	0.732086	0.810854		26504.7	0.66807	1.6854						2844.96	0.592285	0.865454		27683.9	0.819784	1.44299
			2782.41	0.775861	0.819163		26504.7	0.996964	1.68548						2844.96	0.36966	0.859733		27683.9	0.148271	1.44603
			2782.41	0.825463	0.827523		26504.6	1.34598	1.68584						2844.95	0.177746	0.853992		27683.8	0.602247	1.44902
			2782.4	0.899638	0.835926		26504.5	1.65315	1.68646						2844.95	0.246836	0.848246		27683.7	1.2785	1.45197
			2782.4	0.98784	0.844365		26504.5	1.89083	1.68732						2844.95	0.429086	0.84251		27683.7	1.84346	1.45488
			2782.4	1.05397	0.852832		26504.4	2.01977	1.68839						2844.95	0.560557	0.836798		27683.6	2.25466	1.45775
			2782.4	1.05768	0.861319		26504.4	1.97998	1.68966						2844.95	0.609226	0.831123		27683.5	2.49846	1.46058
			2782.4	0.971905	0.869818		26504.3	1.71319	1.6911						2844.94	0.581321	0.825498		27683.5	2.58231	1.46339
			2782.39	0.791325	0.878319		26504.2	1.19731	1.69267						2844.94	0.527747	0.819934		27683.4	2.52887	1.46616
			2782.39	0.534768	0.886812		26504.2	0.470333	1.69435						2844.94	0.543731	0.814439		27683.3	2.37789	1.46891
			2782.39	0.256096	0.895288		26504.1	0.368642	1.69611						2844.94	0.671551	0.809022		27683.3	2.19145	1.47164
			2782.39	0.21728	0.903735		26504	1.18283	1.69792						2844.93	0.839879	0.80369		27683.2	2.04419	1.47434
			2782.38	0.464632	0.912141		26504	1.83931	1.69975						2844.93	0.964912	0.798447		27683.1	1.9817	1.47703
[truncated: 16,543 more rows]
